# Supplementary material for: Controllability in Cancer Metabolic Networks According to Drug Targets as Driver Nodes
Source: PLoS One. 2013 Nov 25;8(11):e79397. doi: 10.1371/journal.pone.0079397 (PMC3839908; doi:10.1371/journal.pone.0079397)
Supplement: File S2 — Lists of metabolites and reactions of cancers models. (XLSX) [file pone.0079397.s002.xlsx]

## Sheet: iBreastCancer1746
Metabolite ID	Metabolite Name				Reaction ID	Reaction Name
'm1'	'Reduced acceptor'				'8'	'beta-Carotene+Oxygen=2 Retinal'
'm2'	'Reduced acceptor'				'11'	'2 Prostaglandin H2+Oxygen=2 Prostaglandin G2'
'm3'	'Reduced acceptor'				'13'	'Oxygen+4 Fe2++4 H+=4 Fe3++2 H2O'
'm4'	'Reduced ferredoxin'				'14'	'Oxygen+4 Fe2++4 H+=4 Fe3++2 H2O'
'm5'	'Oxidized ferredoxin'				'17'	'ATP+H2O=ADP+Orthophosphate'
'm6'	'Lipopolysaccharide'				'18'	'ATP+H2O=ADP+Orthophosphate'
'm7'	'Lipopolysaccharide'				'19'	'ATP+H2O=ADP+Orthophosphate'
'm8'	'Lipopolysaccharide'				'20'	'ATP+H2O=ADP+Orthophosphate'
'm9'	'Ferricytochrome b5'				'21'	'ATP+H2O=ADP+Orthophosphate'
'm10'	'Ferricytochrome b5'				'22'	'ATP+H2O=ADP+Orthophosphate'
'm11'	'Ferrocytochrome b5'				'23'	'ATP=3'',5''-Cyclic AMP+Pyrophosphate'
'm12'	'Ferrocytochrome b5'				'25'	'NAD++2 Glutathione=Oxidized glutathione+NADH'
'm13'	'Protamine'				'26'	'NADH+2 Ferricytochrome b5=NAD++2 Ferrocytochrome b5'
'm14'	'O-Phosphoprotamine'				'28'	'NADH+2 Ferricytochrome b5=NAD++2 Ferrocytochrome b5'
'm15'	'Electron-transferring flavoprotein'				'30'	'NAD++H2O=AMP+Nicotinamide D-ribonucleotide'
'm16'	'Reduced electron-transferring flavoprotein'				'31'	'NAD++H2O=AMP+Nicotinamide D-ribonucleotide'
'm17'	'Glutaredoxin'				'34'	'NAD++H2O=AMP+Nicotinamide D-ribonucleotide'
'm18'	'Glutaredoxin'				'41'	'NADPH+NAD+=NADP++NADH'
'm19'	'Glutaredoxin disulfide'				'42'	'NADPH+NAD+=NADP++NADH'
'm20'	'Glutaredoxin disulfide'				'44'	'NADP++2 Glutathione=Oxidized glutathione+NADPH+H+'
'm21'	'Benzo[a]pyrene-2,3-diol'				'46'	'ADP+H2O=AMP+Orthophosphate'
'm22'	'Benzo[a]pyrene-2,3-diol'				'50'	'ATP+AMP=2 ADP'
'm23'	'Benzo[a]pyrene-2,3-diol'				'51'	'ATP+AMP=2 ADP'
'm24'	'Benzo[a]pyrene-4,5-diol'				'52'	'ATP+AMP=2 ADP'
'm25'	'Benzo[a]pyrene-4,5-diol'				'58'	'UDP+H2O=UMP+Orthophosphate'
'm26'	'Benzo[a]pyrene-4,5-diol'				'59'	'UDP+H2O=UMP+Orthophosphate'
'm27'	'Benzo[a]pyrene-9,10-diol'				'60'	'UDP+H2O=UMP+Orthophosphate'
'm28'	'Benzo[a]pyrene-9,10-diol'				'61'	'UDP+H2O=UMP+Orthophosphate'
'm29'	'Benzo[a]pyrene-9,10-diol'				'62'	'ATP+UDP=ADP+UTP'
'm30'	'Benzo[a]pyrene-2,3-oxide'				'63'	'ATP+UDP=ADP+UTP (reversible)'
'm31'	'Benzo[a]pyrene-2,3-oxide'				'64'	'ATP+UDP=ADP+UTP'
'm32'	'Benzo[a]pyrene-2,3-oxide'				'68'	'UTP+H2O=UDP+Orthophosphate'
'm33'	'Dibenzo[a,l]pyrene-11,12-epoxide'				'69'	'UTP+H2O=UDP+Orthophosphate'
'm34'	'Dibenzo[a,l]pyrene-11,12-epoxide'				'70'	'UTP+H2O=UDP+Orthophosphate'
'm35'	'Dibenzo[a,l]pyrene-11,12-diol'				'71'	'UTP+H2O=UDP+Orthophosphate'
'm36'	'Dibenzo[a,l]pyrene-11,12-diol'				'73'	'FAD+H2O=AMP+FMN'
'm37'	'7,12-Dimethylbenz[a]anthracene-3,4-oxide'				'74'	'ATP+FMN=Pyrophosphate+FAD'
'm38'	'7,12-Dimethylbenz[a]anthracene-3,4-oxide'				'90'	'Orthophosphate+Pyrophosphate+S-Adenosyl-L-methionine=ATP +L-Methionine+H2O'
'm39'	'7,12-Dimethylbenz[a]anthracene-3,4-diol'				'94'	'AMP+H2O=IMP+NH3'
'm40'	'7,12-Dimethylbenz[a]anthracene-3,4-diol'				'96'	'AMP+H2O=Adenosine+Orthophosphate'
'm41'	'Reduced-Quinones'				'97'	'AMP+H2O=Adenosine+Orthophosphate'
'm42'	'ACYL-SN-GLYCEROL-3P'				'101'	'ATP+Adenosine=ADP+AMP'
'm43'	'Fatty-Acyl-CoA'				'109'	'ATP+Pyruvate=ADP+Phosphoenolpyruvate'
'm44'	'Diacylglycerides'				'111'	'Pyruvate+CoA+NAD+=Acetyl-CoA+CO2+NADH'
'm45'	'Diacylglycerides'				'113'	'Pyruvate+CoA+NADP+=Acetyl-CoA+CO2+NADPH'
'm46'	'Semiquinones'				'115'	'(S)-Malate+NAD+=Pyruvate+CO2+NADH'
'm47'	'Protein-Disulfides'				'117'	'(S)-Malate+NADP+=Pyruvate+CO2+NADPH'
'm48'	'Starch'				'120'	'Acetyl-CoA+H2O=CoA+Acetate'
'm49'	'Hyaluronate'				'127'	'2 Acetyl-CoA=CoA+Acetoacetyl-CoA'
'm50'	'Amylose'				'129'	'ATP+L-Glutamate=ADP+L-Glutamyl 5-phosphate'
'm51'	'Chlordecone'				'132'	'L-Glutamate 5-semialdehyde+NAD++H2O=L-Glutamate+NADH+H+'
'm52'	'Protein-Tyrosines'				'137'	'ATP+L-Glutamate+NH3=ADP+Orthophosphate+L-Glutamine'
'm53'	'Protein tyrosine'				'139'	'L-Glutamine+H2O=L-Glutamate+NH3'
'm54'	'Protein tyrosine'				'143'	'L-Glutamate=4-Aminobutanoate+CO2'
'm55'	'Protein tyrosine'				'144'	'L-Glutamate=4-Aminobutanoate+CO2'
'm56'	'1,2-Dihydronaphthalene-1,2-diol'				'147'	'Oxalosuccinate=2-Oxoglutarate+CO2'
'm57'	'1,2-Dihydronaphthalene-1,2-diol'				'148'	'Oxalosuccinate=2-Oxoglutarate+CO2'
'm58'	'1,2-Dihydronaphthalene-1,2-diol'				'152'	'2 O2.-+2 H+=H2O2+Oxygen'
'm59'	'1,2-Dihydroxy-3,4-epoxy-1,2,3,4-tetrahydronaphthalene'				'153'	'2 O2.-+2 H+=H2O2+Oxygen'
'm60'	'Protein tyrosine phosphate'				'155'	'2 O2.-+2 H+=H2O2+Oxygen (reversible)'
'm61'	'Protein tyrosine phosphate'				'157'	'2 O2.-+2 H+=H2O2+Oxygen (reversible)'
'm62'	'Protein tyrosine phosphate'				'159'	'Pyridoxine phosphate+Oxygen=H2O2+Pyridoxal phosphate'
'm63'	'Indole-3-ethanol'				'161'	'UDPglucose+H2O=UMP+D-Glucose 1-phosphate'
'm64'	'Tryptamine'				'162'	'UDPglucose+H2O=UMP+D-Glucose 1-phosphate'
'm65'	'Tryptamine'				'164'	'UDPglucose=UDP-D-galactose'
'm66'	'Serotonin'				'165'	'UDPglucose+Amylose=UDP+Amylose'
'm67'	'Serotonin'				'166'	'Protoporphyrin+Fe2+=Heme+2 H+ (reversible)'
'm68'	'L-Kynurenine'				'167'	'Protoporphyrin+Fe2+=Heme+2 H+'
'm69'	'Kynurenine'				'171'	'GDP+H2O=GMP+Orthophosphate'
'm70'	'3-Hydroxykynurenine'				'172'	'GDP+H2O=GMP+Orthophosphate'
'm71'	'3-Hydroxy-L-kynurenine'				'173'	'GDP+H2O=GMP+Orthophosphate'
'm72'	'3-Hydroxy-L-kynurenine'				'176'	'GDP+H2O=GMP+Orthophosphate'
'm73'	'serotonin _ST_i_LT_O_ST_/i_LT_-sulfate'				'181'	'ATP+GDP=ADP+GTP'
'm74'	'Deoxyinosine'				'183'	'ATP+GDP=ADP+GTP'
'm75'	'Deoxyinosine'				'188'	'GTP+H2O=GDP+Orthophosphate'
'm76'	'Thioredoxin disulfide'				'189'	'GTP+H2O=GDP+Orthophosphate'
'm77'	'Thioredoxin disulfide'				'190'	'GTP+H2O=GDP+Orthophosphate'
'm78'	'Thioredoxin disulfide'				'191'	'(S)-Malate+NAD+=Oxaloacetate+NADH+H+'
'm79'	'Inosine'				'192'	'(S)-Malate+NAD+=Oxaloacetate+NADH+H+'
'm80'	'Inosine'				'197'	'L-Aspartate+2-Oxoglutarate=Oxaloacetate+L-Glutamate'
'm81'	'Xanthosine'				'198'	'L-Aspartate+2-Oxoglutarate=Oxaloacetate+L-Glutamate'
'm82'	'Xanthosine'				'201'	'Citrate=Acetate+Oxaloacetate'
'm83'	'3'',5''-Cyclic AMP'				'202'	'Citrate=Acetate+Oxaloacetate'
'm84'	'3'',5''-Cyclic GMP'				'204'	'Glycine+H2O+Oxygen=Glyoxylate+NH3+H2O2'
'm85'	'3'',5''-Cyclic GMP'				'207'	'Acetyl-CoA+Glycine=CoA+L-2-Amino-3-oxobutanoic acid'
'm86'	'3-_ST_i_LT_O_ST_/i_LT_-methyldopa'				'222'	'ATP+Succinate+CoA=ADP+Orthophosphate+Succinyl-CoA'
'm87'	'Orotidine 5''-phosphate'				'224'	'Succinyl-CoA+Acetoacetate=Succinate+Acetoacetyl-CoA'
'm88'	'IMP'				'226'	'UDP-N-acetyl-D-glucosamine=UDP-N-acetyl-D-mannosamine'
'm89'	'IMP'				'231'	'GTP+Pyruvate=GDP+Phosphoenolpyruvate'
'm90'	'IMP'				'232'	'GTP+Oxaloacetate=GDP+Phosphoenolpyruvate+CO2'
'm91'	'IMP'				'233'	'GTP+Oxaloacetate=GDP+Phosphoenolpyruvate+CO2'
'm92'	'Xanthosine 5''-phosphate'				'234'	'GTP+Succinate+CoA=GDP+Orthophosphate+Succinyl-CoA'
'm93'	'Xanthosine 5''-phosphate'				'235'	'GTP=3'',5''-Cyclic GMP+Pyrophosphate'
'm94'	'Deoxyadenosine'				'236'	'GTP=3'',5''-Cyclic GMP+Pyrophosphate'
'm95'	'Deoxyadenosine'				'258'	'Glycolate+NADP+=Glyoxylate+NADPH (reversible)'
'm96'	'Deoxyadenosine'				'261'	'L-Aspartate=beta-Alanine+CO2'
'm97'	'Deoxyadenosine'				'262'	'L-Aspartate=beta-Alanine+CO2'
'm98'	'Adenosine'				'266'	'UDP-D-galactose+D-Glucose=UDP+Lactose'
'm99'	'Adenosine'				'267'	'UDP-D-galactose+D-Glucose=UDP+Lactose'
'm100'	'Deoxyguanosine'				'268'	'UDP-D-galactose+D-Glucose=UDP+Lactose'
'm101'	'Deoxyguanosine'				'269'	'3''-Phosphoadenylyl sulfate+H2O=Sulfate+Adenosine3'',5''-bisphosphate'
'm102'	'Deoxyguanosine'				'270'	'3''-Phosphoadenylyl sulfate+H2O=Sulfate+Adenosine3'',5''-bisphosphate'
'm103'	'Guanosine'				'273'	'CMP+H2O=Cytidine+Orthophosphate'
'm104'	'Guanosine'				'276'	'CMP+H2O=Cytidine+Orthophosphate'
'm105'	'Guanosine'				'277'	'CMP+H2O=Cytidine+Orthophosphate'
'm106'	'(-)-Salsolinol'				'278'	'ATP+CMP=ADP+CDP'
'm107'	'Porphobilinogen'				'279'	'ATP+CMP=ADP+CDP'
'm108'	'Thymidine'				'281'	'CDP+H2O=CMP+Orthophosphate'
'm109'	'Thymidine'				'282'	'CDP+H2O=CMP+Orthophosphate'
'm110'	'Thymidine'				'283'	'CDP+H2O=CMP+Orthophosphate'
'm111'	'IDP'				'284'	'CDP+H2O=CMP+Orthophosphate'
'm112'	'IDP'				'289'	'ATP+Sulfate=Pyrophosphate+Adenylylsulfate'
'm113'	'IDP'				'294'	'ATP+Riboflavin=ADP+FMN'
'm114'	'IDP'				'296'	'NAD++L-Arginine=Nicotinamide +N(omega)-(ADP-D-ribosyl)-L-arginine'
'm115'	'Thioredoxin'				'305'	'L-Arginine+Glycine=L-Ornithine+Guanidinoacetate'
'm116'	'Thioredoxin'				'306'	'L-Arginine=Agmatine+CO2'
'm117'	'Thioredoxin'				'307'	'CTP+H2O=CDP+Orthophosphate'
'm118'	'Adenylyl sulfate'				'308'	'CTP+H2O=CDP+Orthophosphate'
'm119'	'dAMP'				'309'	'CTP+H2O=CDP+Orthophosphate'
'm120'	'dAMP'				'310'	'CTP+H2O=CDP+Orthophosphate'
'm121'	'dAMP'				'313'	'ATP+CDP=ADP+CTP'
'm122'	'dAMP'				'325'	'Methanol+H2O2=Formaldehyde+2 H2O'
'm123'	'AMP'				'330'	'Sarcosine+H2O+Oxygen=Glycine+Formaldehyde+H2O2'
'm124'	'AMP'				'333'	'ATP+Thiamin diphosphate=ADP+Thiamin triphosphate'
'm125'	'AMP'				'336'	'2-Oxoglutarate+Thiamin diphosphate ST = LT 3-Carboxy-1-hydroxypropyl-ThPP+CO2'
'm126'	'AMP'				'341'	'L-Methionine+H2O+Oxygen=4-Methylthio-2-oxobutanoic acid +NH3+H2O2'
'm127'	'AMP'				'343'	'2-Phospho-D-glycerate=Phosphoenolpyruvate+H2O'
'm128'	'AMP'				'344'	'2-Phospho-D-glycerate=Phosphoenolpyruvate+H2O'
'm129'	'dGMP'				'345'	'UTP+Pyruvate=UDP+Phosphoenolpyruvate'
'm130'	'dGMP'				'348'	'L-Ornithine+2-Oxoglutarate=L-Glutamate 5-semialdehyde +L-Glutamate'
'm131'	'GMP'				'350'	'L-Ornithine=Putrescine+CO2'
'm132'	'GMP'				'354'	'L-Tryptophan=Tryptamine+CO2'
'm133'	'GMP'				'357'	'L-Phenylalanine+2-Oxoglutarate=Phenylpyruvate+L-Glutamate'
'm134'	'GMP'				'358'	'L-Phenylalanine=2-Phenylacetamide'
'm135'	'GMP'				'360'	'L-Phenylalanine=Phenethylamine+CO2'
'm136'	'Parathion'				'362'	'2 trans,trans-Farnesyl diphosphate=Pyrophosphate+Presqualenediphosphate+H+'
'm137'	'Paraoxon'				'365'	'3-Oxopropanoate+CoA+NAD+=Acetyl-CoA+CO2+NADH+H+'
'm138'	'dTMP'				'366'	'3-Oxopropanoate+CoA+NADP+=Acetyl-CoA+CO2+NADPH+H+'
'm139'	'dTMP'				'367'	'(S)-1-Pyrroline-5-carboxylate+NAD++2 H2O=L-Glutamate+NADH+ H+'
'm140'	'dTMP'				'368'	'(S)-1-Pyrroline-5-carboxylate+NADP++2 H2O=L-Glutamate +NADPH+H+'
'm141'	'dTMP'				'370'	'Isocitrate+NAD+=2-Oxoglutarate+CO2+NADH+H+'
'm142'	'dTMP'				'371'	'Acetaldehyde+NAD++H2O=Acetate+NADH+H+'
'm143'	'ITP'				'372'	'Acetaldehyde+NAD++H2O=Acetate+NADH+H+'
'm144'	'ITP'				'373'	'Acetaldehyde+NADP++H2O=Acetate+NADPH+H+'
'm145'	'ITP'				'374'	'Acetaldehyde+NADP++H2O=Acetate+NADPH+H+'
'm146'	'ITP'				'376'	'Succinate semialdehyde+NAD++H2O=Succinate+NADH+H+'
'm147'	'1-(5''-Phosphoribosyl)-5-formamido-4-imidazolecarboxamide'				'378'	'N6-(L-1,3-Dicarboxypropyl)-L-lysine+NADP++H2O=L-Lysine +2-Oxoglutarate+NADPH+H+'
'm148'	'ADP'				'380'	'ITP+H2O=IDP+Orthophosphate'
'm149'	'ADP'				'381'	'ITP+H2O=IDP+Orthophosphate'
'm150'	'ADP'				'386'	'ATP+IDP=ADP+ITP'
'm151'	'ADP'				'388'	'ATP+IDP=ADP+ITP'
'm152'	'ADP'				'389'	'ITP+D-Glucose=IDP+D-Glucose 6-phosphate'
'm153'	'ADP'				'391'	'ITP+Oxaloacetate=IDP+Phosphoenolpyruvate+CO2'
'm154'	'Adenosine 3'',5''-bisphosphate'				'392'	'ITP+Oxaloacetate=IDP+Phosphoenolpyruvate+CO2'
'm155'	'Adenosine 3'',5''-bisphosphate'				'393'	'ITP+Succinate+CoA=IDP+Orthophosphate+Succinyl-CoA'
'm156'	'Adenosine 3'',5''-bisphosphate'				'398'	'L-Tyrosine+2-Oxoglutarate=3-(4-Hydroxyphenyl)pyruvate +L-Glutamate'
'm157'	'dGDP'				'400'	'L-Tyrosine=Tyramine+CO2'
'm158'	'dGDP'				'403'	'L-Tyrosine=Tyramine+CO2'
'm159'	'dGDP'				'404'	'3-Oxopropanoate+CoA+NADP+=Malonyl-CoA+NADPH'
'm160'	'GDP'				'406'	'Ethanol+NADP+=Acetaldehyde+NADPH'
'm161'	'GDP'				'413'	'D-Mannose 6-phosphate=D-Fructose 6-phosphate'
'm162'	'GDP'				'423'	'Succinyl-CoA+Acetyl-CoA=CoA+3-Oxoadipyl-CoA'
'm163'	'GDP'				'425'	'Succinyl-CoA+Glycine=5-Aminolevulinate+CoA+CO2'
'm164'	'GDP'				'426'	'Succinyl-CoA+Glycine=2-Amino-3-oxoadipate+CoA'
'm165'	'GDP'				'427'	'(R)-2-Methyl-3-oxopropanoyl-CoA=Succinyl-CoA'
'm166'	'3''-Phosphoadenylyl sulfate'				'428'	'1L-myo-Inositol 1-phosphate=D-Glucose 6-phosphate (reversible)'
'm167'	'3''-Phosphoadenylyl sulfate'				'429'	'sn-Glycerol 3-phosphate+NAD+=Glycerone phosphate+NADH+H+'
'm168'	'3''-Phosphoadenylyl sulfate'				'430'	'sn-Glycerol 3-phosphate+NAD+=Glycerone phosphate+NADH+H+'
'm169'	'dADP'				'432'	'ATP+Glycerol=ADP+sn-Glycerol 3-phosphate'
'm170'	'dADP'				'433'	'sn-Glycerol 3-phosphate+FAD=Glycerone phosphate+FADH2'
'm171'	'dADP'				'434'	'sn-Glycerol 3-phosphate+FAD=Glycerone phosphate+FADH2'
'm172'	'L-Metanephrine'				'435'	'sn-Glycerol 3-phosphate+Acceptor=Glycerone phosphate+Reducedacceptor'
'm173'	'L-Metanephrine'				'436'	'sn-Glycerol 3-phosphate+Acceptor=Glycerone phosphate+Reducedacceptor'
'm174'	'dTDP'				'440'	'ATP+D-Fructose=ADP+beta-D-Fructose 6-phosphate'
'm175'	'dTDP'				'442'	'ITP+D-Fructose=IDP+D-Fructose 6-phosphate'
'm176'	'dTDP'				'450'	'ATP+L-Glutamate+L-Cysteine=ADP+Orthophosphate +gamma-L-Glutamyl-L-cysteine'
'm177'	'dTDP'				'451'	'L-Cysteine+2-Oxoglutarate=Mercaptopyruvate+Glutamate'
'm178'	'dTDP'				'452'	'L-Cysteine+2-Oxoglutarate=Mercaptopyruvate+Glutamate'
'm179'	'dTDP'				'454'	'beta-Aminopropion aldehyde+NAD++H2O=beta-Alanine+NADH'
'm180'	'dATP'				'456'	'beta-Aminopropion aldehyde+NAD++H2O=beta-Alanine+NADH'
'm181'	'dATP'				'458'	'beta-Alanine+2-Oxoglutarate=3-Oxopropanoate+L-Glutamate'
'm182'	'dATP'				'459'	'beta-Alanine+2-Oxoglutarate=3-Oxopropanoate+L-Glutamate'
'm183'	'ATP'				'463'	'Propanoyl-CoA+Acetyl-CoA=CoA+2-Methylacetoacetyl-CoA'
'm184'	'ATP'				'464'	'(S)-Methylmalonate semialdehyde+CoA+NAD+=Propanoyl-CoA+CO2+ NADH+H+'
'm185'	'ATP'				'474'	'Tetrahydrofolate+Formate+ATP=ADP+Orthophosphate +10-Formyltetrahydrofolate'
'm186'	'ATP'				'475'	'Tetrahydrofolate+Formate+ATP=ADP+Orthophosphate +10-Formyltetrahydrofolate'
'm187'	'ATP'				'476'	'5,10-Methylenetetrahydrofolate+Glycine+H2O=Tetrahydrofolate+ L-Serine'
'm188'	'ATP'				'477'	'5,10-Methylenetetrahydrofolate+Glycine+H2O=Tetrahydrofolate+ L-Serine'
'm189'	'ATP'				'480'	'UDPglucose+alpha-D-Galactose 1-phosphate=D-Glucose 1-phosphate+ UDP-D-galactose'
'm190'	'dGTP'				'481'	'D-Glucose 1-phosphate=alpha-D-Glucose 6-phosphate'
'm191'	'dGTP'				'483'	'IDP+H2O=IMP+Orthophosphate'
'm192'	'dGTP'				'489'	'UMP+H2O=Uridine+Orthophosphate'
'm193'	'GTP'				'492'	'UMP+H2O=Uridine+Orthophosphate'
'm194'	'GTP'				'493'	'UMP+H2O=Uridine+Orthophosphate'
'm195'	'GTP'				'501'	'L-Kynurenine+H2O=Anthranilate+L-Alanine'
'm196'	'Aminoparathion'				'507'	'UDPglucose+Dolichyl phosphate=UDP+Dolichyl beta-D-glucosylphosphate'
'm197'	'dTTP'				'509'	'UDP-N-acetyl-D-glucosamine+Dolichyl phosphate=UMP +N-Acetyl-D-glucosaminyldiphosphodolichol'
'm198'	'dTTP'				'510'	'UDP-N-acetyl-D-glucosamine+Dolichyl phosphate=UMP +N-Acetyl-D-glucosaminyldiphosphodolichol'
'm199'	'dTTP'				'519'	'Acetyl-CoA+Choline=CoA+Acetylcholine'
'm200'	'dTTP'				'521'	'Choline+Acceptor=Betaine aldehyde+Reduced acceptor'
'm201'	'dTTP'				'522'	'Acetylcholine+H2O=Choline+Acetate'
'm202'	'dTTP'				'523'	'Acetylcholine+H2O=Choline+Acetate'
'm203'	'Glutathione'				'524'	'Acetylcholine+H2O=Choline+Acetate'
'm204'	'Glutathione'				'525'	'Acylcholine+H2O=Choline+Carboxylate'
'm205'	'Glutathione'				'528'	'Glycerol+NAD+=D-Glyceraldehyde+NADH+H+'
'm206'	'Glutathione'				'531'	'Glycerol+NADP+=D-Glyceraldehyde+NADPH+H+'
'm207'	'N-Acylneuraminate 9-phosphate'				'536'	'ADPribose+H2O=AMP+D-Ribose 5-phosphate'
'm208'	'Ecgonine methyl ester'				'537'	'Uracil+D-Ribose 5-phosphate=Pseudouridine 5''-phosphate+H2O'
'm209'	'N-(L-Arginino)succinate'				'539'	'D-Ribose 5-phosphate=D-Ribulose 5-phosphate'
'm210'	'Phosphatidylcholine'				'544'	'beta-D-Fructose 1,6-bisphosphate=Glycerone phosphate +(2R)-2-Hydroxy-3-(phosphonooxy)-propanal'
'm211'	'Phosphatidylcholine'				'551'	'(S)-Malate=Fumarate+H2O'
'm212'	'Phosphatidylcholine'				'554'	'L-Leucine+2-Oxoglutarate=4-Methyl-2-oxopentanoate +L-Glutamate'
'm213'	'Phosphatidylcholine'				'555'	'L-Leucine+2-Oxoglutarate=4-Methyl-2-oxopentanoate +L-Glutamate (reversible)'
'm214'	'S-Acetyldihydrolipoamide'				'561'	'Lactose+H2O=D-Glucose+D-Galactose'
'm215'	'spermic acid 2'				'565'	'Melibiose+H2O=D-Galactose+D-Glucose'
'm216'	'spermic acid 2'				'569'	'Raffinose+H2O=D-Galactose+Sucrose'
'm217'	'spermic acid 2'				'573'	'3-beta-D-Galactosyl-sn-glycerol+H2O=D-Galactose+Glycerol'
'm218'	'Geranyl diphosphate'				'574'	'3-beta-D-Galactosyl-sn-glycerol+H2O=D-Galactose+Glycerol'
'm219'	'spermine dialdehyde'				'575'	'3-beta-D-Galactosyl-sn-glycerol+H2O=D-Galactose+Glycerol'
'm220'	'spermine dialdehyde'				'584'	'Isopentenyl diphosphate=Dimethylallyl diphosphate'
'm221'	'spermine dialdehyde'				'585'	'IMP+H2O=Inosine+Orthophosphate'
'm222'	'spermine dialdehyde'				'587'	'IMP+H2O=Inosine+Orthophosphate'
'm223'	'2-Acetyl-1-alkyl-sn-glycero-3-phosphocholine'				'592'	'IMP+NAD++H2O=Xanthosine 5''-phosphate+NADH+H+'
'm224'	'2-Acetyl-1-alkyl-sn-glycero-3-phosphocholine'				'604'	'ATP+dADP=ADP+dATP'
'm225'	'deoxyhypusine'				'605'	'dATP+Pyruvate=dADP+Phosphoenolpyruvate'
'm226'	'spermine monoaldehyde'				'606'	'dATP+D-Glucose=dADP+D-Glucose 6-phosphate'
'm227'	'Spermine'				'608'	'dATP+D-Fructose=dADP+D-Fructose 6-phosphate'
'm228'	'Spermine'				'612'	'Acetyl-CoA+Putrescine=CoA+N-Acetylputrescine'
'm229'	'Chlordecone alcohol'				'613'	'Agmatine+H2O=Putrescine+Urea'
'm230'	'4-Hydroxy-2-quinolinecarboxylic acid'				'617'	'L-Histidine=Urocanate+NH3'
'm231'	'Xanthurenic acid'				'618'	'Butanoyl-CoA+NAD+=Crotonoyl-CoA+NADH+H+'
'm232'	'Xanthurenic acid'				'619'	'Butanoyl-CoA+FAD=FADH2+Crotonoyl-CoA'
'm233'	'Naphthalene'				'621'	'Acetyl-CoA+Butanoyl-CoA=CoA+3-Oxohexanoyl-CoA'
'm234'	'Naphthalene'				'623'	'1L-myo-Inositol 1-phosphate+H2O=myo-Inositol+Orthophosphate'
'm235'	'Naphthalene'				'624'	'myo-Inositol 4-phosphate+H2O=myo-Inositol+Orthophosphate'
'm236'	'2-Naphthol'				'625'	'1D-myo-Inositol 3-phosphate+H2O=myo-Inositol+Orthophosphate'
'm237'	'(1R,2S)-Naphthalene 1,2-oxide'				'629'	'Reduced ferredoxin+NADP+=Oxidized ferredoxin+NADPH+H+'
'm238'	'(1R,2S)-Naphthalene 1,2-oxide'				'630'	'N-Acetyl-D-glucosamine+H2O=D-Glucosamine+Acetate'
'm239'	'(1R,2S)-Naphthalene 1,2-oxide'				'633'	'UDP-D-galactose+N-Acetyl-D-glucosamine=UDP +N-Acetyllactosamine'
'm240'	'(1R,2S)-Naphthalene 1,2-oxide'				'634'	'UDP-D-galactose+N-Acetyl-D-glucosamine=UDP +N-Acetyllactosamine'
'm241'	'(1S,2R)-Naphthalene 1,2-oxide'				'635'	'UDP-D-galactose+N-Acetyl-D-glucosamine=UDP +N-Acetyllactosamine'
'm242'	'(1S,2R)-Naphthalene 1,2-oxide'				'640'	'3-Methyl-2-oxobutanoic acid+CoA+NAD+=2-Methylpropanoyl-CoA +CO2+NADH'
'm243'	'(1S,2R)-Naphthalene 1,2-oxide'				'641'	'L-Valine+2-Oxoglutarate=3-Methyl-2-oxobutanoic acid +L-Glutamate'
'm244'	'(1S,2R)-Naphthalene 1,2-oxide'				'644'	'5,10-Methylenetetrahydrofolate+NAD+ ST = LT 5,10-Methenyltetrahydrofolate+NADH'
'm245'	'Naphthalene-1,2-diol'				'646'	'5,10-Methylenetetrahydrofolate+NADP+ ST = LT 5,10-Methenyltetrahydrofolate+NADPH'
'm246'	'Indole-3-acetaldehyde'				'648'	'Glycine+Tetrahydrofolate+NAD+=5,10-Methylenetetrahydrofolate+ NH3+CO2+NADH+H+'
'm247'	'Indole-3-acetaldehyde'				'649'	'5,10-Methylenetetrahydrofolate+FADH2=5-Methyltetrahydrofolate+ FAD (reversible)'
'm248'	'Indole-3-acetate'				'651'	'GMP+H2O=Guanosine+Orthophosphate'
'm249'	'Indole-3-acetate'				'653'	'GMP+H2O=Guanosine+Orthophosphate'
'm250'	'5-Hydroxyindoleacetaldehyde'				'654'	'GMP+H2O=Guanosine+Orthophosphate'
'm251'	'5-Hydroxyindoleacetaldehyde'				'664'	'3'',5''-Cyclic GMP+H2O=GMP'
'm252'	'5-Hydroxyindoleacetate'				'669'	'L-Proline+NADP+=(S)-1-Pyrroline-5-carboxylate+NADPH+H+ (reversible)'
'm253'	'5-Hydroxyindoleacetate'				'671'	'L-Proline+2-Oxoglutarate+Oxygen=trans-4-Hydroxy-L-proline +Succinate+CO2'
'm254'	'4-(2-Aminophenyl)-2,4-dioxobutanoate'				'673'	'Glutathione+L-Amino acid=Cys-Gly+(5-L-Glutamyl)-L-amino acid'
'm255'	'4-(2-Amino-3-hydroxyphenyl)-2,4-dioxobutanoate'				'675'	'S-Adenosyl-L-methionine+Nicotinamide=S-Adenosyl-L-homocysteine+ 1-Methylnicotinamide'
'm256'	'4-(2-Amino-3-hydroxyphenyl)-2,4-dioxobutanoate'				'677'	'Palmitoyl-CoA+H2O=CoA+Hexadecanoic acid'
'm257'	'L-Tryptophan'				'678'	'Palmitoyl-CoA+NADP+=trans-Hexadec-2-enoyl-CoA+NADPH+H+'
'm258'	'L-Tryptophan'				'679'	'Palmitoyl-CoA+FAD=trans-Hexadec-2-enoyl-CoA+FADH2'
'm259'	'L-Tryptophan'				'681'	'Palmitoyl-CoA+L-Serine=3-Dehydrosphinganine+CoA+CO2'
'm260'	'5-Hydroxy-L-tryptophan'				'686'	'Phosphatidylcholine+H2O=Phosphatidate+Choline'
'm261'	'5-Hydroxytryptophan'				'689'	'Phosphatidylcholine+H2O=Phosphatidate+Choline'
'm262'	'L-Formylkynurenine'				'690'	'Phosphatidylcholine+H2O=1-Acyl-sn-glycero-3-phosphocholine +Fatty acid'
'm263'	'NAD(P)+'				'691'	'Phosphatidylcholine+H2O=1-Acyl-sn-glycero-3-phosphocholine +Fatty acid'
'm264'	'Nicotinate D-ribonucleoside'				'692'	'Phosphatidylcholine+H2O=1-Acyl-sn-glycero-3-phosphocholine +Fatty acid'
'm265'	'Nicotinate D-ribonucleoside'				'693'	'Phosphatidylcholine+H2O=1-Acyl-sn-glycero-3-phosphocholine +Fatty acid'
'm266'	'NAD(P)H'				'703'	'Citrate=Isocitrate'
'm267'	'N-Ribosylnicotinamide'				'704'	'Citrate=Isocitrate'
'm268'	'Nicotinamide D-ribonucleotide'				'705'	'Citrate=Isocitrate'
'm269'	'Nicotinamide D-ribonucleotide'				'706'	'Citrate=Isocitrate'
'm270'	'Nicotinamide D-ribonucleotide'				'707'	'Citrate=cis-Aconitate+H2O'
'm271'	'5''-Methylthioadenosine'				'708'	'Citrate=cis-Aconitate+H2O'
'm272'	'Nicotinate D-ribonucleotide'				'709'	'Citrate=cis-Aconitate+H2O'
'm273'	'Nicotinate D-ribonucleotide'				'710'	'Citrate=cis-Aconitate+H2O'
'm274'	'Nicotinate D-ribonucleotide'				'711'	'ATP+D-Mannose=ADP+D-Mannose 6-phosphate'
'm275'	'Nicotinate D-ribonucleotide'				'712'	'ITP+D-Mannose=IDP+D-Mannose 6-phosphate'
'm276'	'1,2-Diacyl-3-beta-D-galactosyl-sn-glycerol'				'715'	'Epimelibiose+H2O=D-Mannose+D-Galactose'
'm277'	'1-Phosphatidyl-D-myo-inositol'				'718'	'dATP+D-Mannose=dADP+D-Mannose 6-phosphate'
'm278'	'1-Phosphatidyl-D-myo-inositol'				'723'	'Glycerol+Fatty acid=Triacylglycerol'
'm279'	'1-Phosphatidyl-D-myo-inositol'				'729'	'(S)-3-Hydroxy-3-methylglutaryl-CoA=Acetyl-CoA+Acetoacetate'
'm280'	'1-Phosphatidyl-D-myo-inositol'				'731'	'(R)-3-Hydroxybutanoate+NAD+=Acetoacetate+NADH+H+'
'm281'	'1-Phosphatidyl-D-myo-inositol'				'735'	'Triacylglycerol+H2O=Diacylglycerol+Carboxylate'
'm282'	'1-Phosphatidyl-1D-myo-inositol 4-phosphate'				'737'	'Phenylpyruvate+Oxygen=2-Hydroxyphenylacetate+CO2'
'm283'	'1-Phosphatidyl-1D-myo-inositol 4-phosphate'				'738'	'L-Glutamine+Phenylpyruvate=2-Oxoglutaramate+L-Phenylalanine'
'm284'	'1-Phosphatidyl-1D-myo-inositol 4-phosphate'				'739'	'Phenylpyruvate=enol-Phenylpyruvate'
'm285'	'1-Phosphatidyl-1D-myo-inositol 4-phosphate'				'745'	'D-Glycerate+NADP+=Hydroxypyruvate+NADPH+H+'
'm286'	'1-Phosphatidyl-1D-myo-inositol 4-phosphate'				'746'	'Hydroxypyruvate=2-Hydroxy-3-oxopropanoate'
'm287'	'1-Phosphatidyl-1D-myo-inositol 3-phosphate'				'750'	'5''-Methylthioadenosine+Orthophosphate=Adenine +S-Methyl-5-thio-D-ribose 1-phosphate'
'm288'	'1-Phosphatidyl-1D-myo-inositol 3-phosphate'				'757'	'Cholesterol+NAD+=Cholesta-5,7-dien-3beta-ol+NADH+H+'
'm289'	'1-Phosphatidyl-1D-myo-inositol 3-phosphate'				'758'	'Cholesterol+NAD+=Cholesta-5,7-dien-3beta-ol+NADH+H+'
'm290'	'1-Phosphatidyl-1D-myo-inositol 3-phosphate'				'759'	'Cholesterol+NADPH+H++Oxygen=20alpha-Hydroxycholesterol +NADP++H2O'
'm291'	'1-phosphatidyl-1D-myo-inositol 5-phosphate'				'762'	'Cholesterol+NADP+=Cholesta-5,7-dien-3beta-ol+NADPH+H+'
'm292'	'N-Acetyl-D-muramoate'				'763'	'Cholesterol+NADP+=Cholesta-5,7-dien-3beta-ol+NADPH+H+'
'm293'	'N-Acetylneuraminate'				'764'	'Acyl-CoA+Cholesterol=CoA+Cholesterol ester'
'm294'	'1-Phosphatidyl-D-myo-inositol 4,5-bisphosphate'				'765'	'Acyl-CoA+Cholesterol=CoA+Cholesterol ester'
'm295'	'1-Phosphatidyl-D-myo-inositol 4,5-bisphosphate'				'767'	'Cholesterol+Oxygen+NADPH+H+=7alpha-Hydroxycholesterol +NADP++H2O'
'm296'	'1-Phosphatidyl-D-myo-inositol 4,5-bisphosphate'				'771'	'H2O+beta-D-Glucuronoside=D-Glucuronate+Alcohol'
'm297'	'1-Phosphatidyl-D-myo-inositol 4,5-bisphosphate'				'775'	'N-Acylsphingosine+H2O=Carboxylate+Sphingosine'
'm298'	'1-Phosphatidyl-D-myo-inositol 4,5-bisphosphate'				'776'	'N-Acylsphingosine+H2O=Carboxylate+Sphingosine'
'm299'	'1-Phosphatidyl-1D-myo-inositol 3,4-bisphosphate'				'777'	'N-Acylsphingosine+H2O=Carboxylate+Sphingosine'
'm300'	'1-Phosphatidyl-1D-myo-inositol 3,4-bisphosphate'				'778'	'N-Acylsphingosine+H2O=Carboxylate+Sphingosine'
'm301'	'1-Phosphatidyl-1D-myo-inositol 3,4-bisphosphate'				'780'	'N-Acylsphingosine+H2O=Fatty acid+Sphingosine'
'm302'	'1-Phosphatidyl-1D-myo-inositol 3,4-bisphosphate'				'781'	'N-Acylsphingosine+H2O=Fatty acid+Sphingosine'
'm303'	'1-Phosphatidyl-1D-myo-inositol 3,5-bisphosphate'				'783'	'N-Acylsphingosine+H2O=Fatty acid+Sphingosine'
'm304'	'1-phosphatidyl-1D-myo-inositol 4,5-bisphosphate'				'787'	'UDPglucose+N-Acylsphingosine=UDP+Glucosylceramide'
'm305'	'N6-(L-1,3-Dicarboxypropyl)-L-lysine'				'791'	'Glucosylceramide+H2O=D-Glucose+N-Acylsphingosine'
'm306'	'N6-(L-1,3-Dicarboxypropyl)-L-lysine'				'797'	'2,3-Bisphospho-D-glycerate+H2O=3-Phospho-D-glycerate +Orthophosphate'
'm307'	'CDP-ethanolamine'				'799'	'beta-D-Glucose+NAD+=D-Glucono-1,5-lactone+NADH'
'm308'	'CDP-ethanolamine'				'800'	'beta-D-Glucose+NADP+=D-Glucono-1,5-lactone+NADPH'
'm309'	'N-Acetylneuraminate 9-phosphate'				'803'	'ATP+dAMP=ADP+dADP'
'm310'	'Phosphatidylinositol-3,4,5-trisphosphate'				'804'	'ATP+dAMP=ADP+dADP'
'm311'	'Phosphatidylinositol-3,4,5-trisphosphate'				'805'	'ATP+dAMP=ADP+dADP'
'm312'	'1-phosphatidyl-1D-myo-inositol 3,4,5-trisphosphate'				'816'	'dTMP+H2O=Thymidine+Orthophosphate'
'm313'	'lysyl-proline'				'820'	'dTMP+H2O=Thymidine+Orthophosphate'
'm314'	'Pantetheine 4''-phosphate'				'822'	'Thymidine+Orthophosphate=Thymine+2-Deoxy-D-ribose1-phosphate'
'm315'	'1,4-benzothiazine-o-quinonimine'				'825'	'(5Z,8Z,11Z,14Z)-Icosatetraenoic acid+2 Oxygen=Prostaglandin G2'
'm316'	'3,4-dihydro-1,4-benzothiazine-3-carboxylate'				'826'	'(5Z,8Z,11Z,14Z)-Icosatetraenoic acid+Oxygen=15(S)-HPETE'
'm317'	'5-(S-L-cysteinyl)-dopaquinone'				'830'	'(5Z,8Z,11Z,14Z)-Icosatetraenoic acid+Oxygen=15(S)-HPETE'
'm318'	'5-S-cysteinyldopa'				'831'	'(5Z,8Z,11Z,14Z)-Icosatetraenoic acid+Oxygen=5(S)-HPETE'
'm319'	'Thiamine'				'833'	'(5Z,8Z,11Z,14Z)-Icosatetraenoic acid+Oxygen=12(S)-HPETE'
'm320'	'Thiamine'				'837'	'ATP+beta-D-Glucose=ADP+beta-D-Glucose 6-phosphate'
'm321'	'2-(S-Glutathionyl)acetyl chloride'				'839'	'alpha-D-Glucose=beta-D-Glucose'
'm322'	'2-(S-Glutathionyl)acetyl chloride'				'846'	'4-Aminobutanoate+2-Oxoglutarate=Succinate semialdehyde +L-Glutamate'
'm323'	'S-(Formylmethyl)glutathione'				'847'	'4-Methyl-2-oxopentanoate+CoA+NAD+=3-Methylbutanoyl-CoA+CO2+ NADH'
'm324'	'S-(Formylmethyl)glutathione'				'851'	'5,10-Methenyltetrahydrofolate+H2O=10-Formyltetrahydrofolate +H+'
'm325'	'S-(Formylmethyl)glutathione'				'852'	'Dimethylallyl diphosphate+Isopentenyl diphosphate ST = LT Pyrophosphate+Geranyl diphosphate'
'm326'	'Thiamin diphosphate'				'855'	'dCMP+H2O=Deoxycytidine+Orthophosphate'
'm327'	'Thiamin diphosphate'				'856'	'dCMP+H2O=Deoxycytidine+Orthophosphate'
'm328'	'Glutathione episulfonium ion'				'857'	'dCMP+H2O=Deoxycytidine+Orthophosphate'
'm329'	'Glutathione episulfonium ion'				'862'	'ATP+Deoxycytidine=ADP+dCMP'
'm330'	'Glutathione episulfonium ion'				'866'	'Lactose+H2O=alpha-D-Glucose+D-Galactose'
'm331'	'Thiamin triphosphate'				'878'	'Dihydrolipoamide+NAD+=Lipoamide+NADH'
'm332'	'S-(2-Hydroxyethyl)glutathione'				'879'	'Pyruvate+Lipoamide=S-Acetyldihydrolipoamide+CO2'
'm333'	'S-Succinyldihydrolipoamide'				'881'	'3-Methyl-2-oxobutanoic acid+Lipoamide ST = LT S-(2-Methylpropanoyl)-dihydrolipoamide+CO2'
'm334'	'4(R)-hydroxy-dodec-6Z-enoate'				'883'	'4-Methyl-2-oxopentanoate+Lipoamide ST = LT S-(3-Methylbutanoyl)-dihydrolipoamide+CO2'
'm335'	'Sucrose'				'897'	'D-Glyceraldehyde+NAD++H2O=D-Glycerate+NADH+H+'
'm336'	'Lactose'				'899'	'D-Glyceraldehyde+NAD++H2O=D-Glycerate+NADH+H+'
'm337'	'Lactose'				'900'	'D-Glyceraldehyde+NAD++H2O=D-Glycerate+NADH+H+'
'm338'	'Lactose'				'901'	'L-Arabitol+NAD+=L-Arabinose+NADH (reversible)'
'm339'	'Epimelibiose'				'906'	'Hypoxanthine+NAD++H2O=Xanthine+NADH'
'm340'	'(R)-4''-Phosphopantothenoyl-L-cysteine'				'907'	'Hypoxanthine+Oxygen+H2O=Xanthine+H2O2'
'm341'	'6-(alpha-D-Glucosaminyl)-1D-myo-inositol'				'908'	'Inosine+H2O=Hypoxanthine+D-Ribose'
'm342'	'S-(2-Methylpropanoyl)-dihydrolipoamide'				'910'	'(3S)-3-Hydroxyacyl-CoA+NAD+=3-Oxoacyl-CoA+NADH'
'm343'	'Melibiitol'				'912'	'ATP+alpha-D-Glucose=ADP+alpha-D-Glucose 6-phosphate'
'm344'	'N1-Acetylspermine'				'924'	'CTP+Phosphatidate=Pyrophosphate+CDPdiacylglycerol'
'm345'	'1-(5''-Phosphoribosyl)-5-amino-4-(N-succinocarboxamide)-imidazole'				'925'	'CTP+Phosphatidate=Pyrophosphate+CDPdiacylglycerol'
'm346'	'(R)-S-Lactoylglutathione'				'935'	'Tetrahydrobiopterin+L-Tryptophan+Oxygen ST = LT 5-Hydroxy-L-tryptophan+Dihydrobiopterin+H2O'
'm347'	'(R)-S-Lactoylglutathione'				'940'	'Sedoheptulose 1,7-bisphosphate=Glycerone phosphate+D-Erythrose4-phosphate'
'm348'	'[Dihydrolipoyllysine-residue succinyltransferase] S-glutaryldihydrolipoyllysine'				'941'	'Sedoheptulose 1,7-bisphosphate=Glycerone phosphate+D-Erythrose4-phosphate'
'm349'	'[Dihydrolipoyllysine-residue succinyltransferase] S-glutaryldihydrolipoyllysine'				'944'	'5alpha-Androstane-3,17-dione+Acceptor=Androst-4-ene-3,17-dione+ Reduced acceptor (reversible)'
'm350'	'S-(2-Methylbutanoyl)-dihydrolipoamide'				'950'	'3beta-Hydroxyandrost-5-en-17-one+NADP+ ST = LT Androst-4-ene-3,17-dione+NADPH+H+'
'm351'	'S-(3-Methylbutanoyl)-dihydrolipoamide'				'952'	'3beta-Hydroxyandrost-5-en-17-one+NADP+ ST = LT Androst-4-ene-3,17-dione+NADPH+H+'
'm352'	'N6-(1,2-Dicarboxyethyl)-AMP'				'955'	'ATP+dGDP=ADP+dGTP'
'm353'	'Ubiquinone'				'957'	'ATP+dGDP=ADP+dGTP'
'm354'	'Ubiquinone'				'958'	'dGTP+Pyruvate=dGDP+Phosphoenolpyruvate'
'm355'	'CDP-diacylglycerol'				'959'	'ATP+Propanoyl-CoA+HCO3-=ADP+Orthophosphate +(S)-2-Methyl-3-oxopropanoyl-CoA'
'm356'	'CDP-diacylglycerol'				'962'	'(S)-Dihydroorotate+Oxygen=Orotate+H2O2'
'm357'	'S-Adenosyl-L-homocysteine'				'963'	'(S)-Dihydroorotate+Oxygen=Orotate+H2O2'
'm358'	'S-Adenosyl-L-homocysteine'				'965'	'Uridine+Orthophosphate=Uracil+alpha-D-Ribose 1-phosphate'
'm359'	'Ubiquinol'				'967'	'Uridine+Orthophosphate=Uracil+alpha-D-Ribose 1-phosphate'
'm360'	'Ubiquinol'				'984'	'Isocitrate+NADP+=Oxalosuccinate+NADPH+H+'
'm361'	'6(R)-hydroxy-tetradeca-2E,4E,8Z-trienoate'				'985'	'Isocitrate+NADP+=Oxalosuccinate+NADPH+H+'
'm362'	'6(S)-hydroxy-tetradeca-2E,4E,8Z-trienoate'				'986'	'Isocitrate=cis-Aconitate+H2O'
'm363'	'UDP-D-xylose'				'987'	'Isocitrate=cis-Aconitate+H2O'
'm364'	'UDP-D-xylose'				'988'	'Isocitrate=cis-Aconitate+H2O'
'm365'	'beta-D-Glucuronosyl-(1-_LT_4)-N-acetyl-alpha-D-glucosaminylproteoglycan'				'989'	'Isocitrate=cis-Aconitate+H2O'
'm366'	'S-Adenosylmethioninamine'				'990'	'L-Arabitol+NAD+=L-Xylulose+NADH'
'm367'	'6(R)-hydroxy-tetradeca-2E,8Z-dienoate'				'991'	'Xylitol+NADP+=L-Xylulose+NADPH'
'm368'	'6(R)-hydroxy-tetradeca-4E,8Z-dienoate'				'995'	'Sphingosine+ATP=Sphingosine 1-phosphate+ADP'
'm369'	'6(S)-hydroxy-tetradeca-2E,8Z-dienoate'				'996'	'Thiosulfate+Hydrogen cyanide=Sulfite+Thiocyanate'
'm370'	'6(S)-hydroxy-tetradeca-4E,8Z-dienoate'				'997'	'2-Oxoadipate+CoA+NAD+=Glutaryl-CoA+CO2+NADH+H+'
'm371'	'3-oxo-6(R)-hydroxy-tetradec-8-cis-enoate'				'998'	'L-2-Aminoadipate+2-Oxoglutarate=2-Oxoadipate+L-Glutamate'
'm372'	'3-oxo-6(S)-hydroxy-tetradec-8Z-enoate'				'999'	'2-Oxoadipate+Lipoamide=S-Glutaryldihydrolipoamide+CO2'
'm373'	'N-Acetylmuramoyl-Ala'				'1002'	'L-Kynurenine+2-Oxoglutarate ST = LT 4-(2-Aminophenyl)-2,4-dioxobutanoate+L-Glutamate'
'm374'	'beta-D-Galactosyl-1,3-N-acetyl-alpha-D-galactosaminyl-R'				'1010'	'ITP+D-Glucosamine=IDP+D-Glucosamine 6-phosphate'
'm375'	'beta-D-Galactosyl-1,3-N-acetyl-alpha-D-galactosaminyl-R'				'1012'	'dATP+D-Glucosamine=dADP+D-Glucosamine 6-phosphate'
'm376'	'beta-D-Galactosyl-1,3-N-acetyl-alpha-D-galactosaminyl-R'				'1015'	'dGMP+H2O=Deoxyguanosine+Orthophosphate'
'm377'	'N-Acetyllactosamine'				'1018'	'dGMP+H2O=Deoxyguanosine+Orthophosphate'
'm378'	'N-Acetyllactosamine'				'1019'	'Deoxyguanosine+Orthophosphate=Guanine+2-Deoxy-D-ribose1-phosphate'
'm379'	'N-Acetyllactosamine'				'1020'	'Deoxyguanosine+Orthophosphate=Guanine+2-Deoxy-D-ribose1-phosphate'
'm380'	'Glycoprotein N-acetyl-D-glucosaminyl-phospho-D-mannose'				'1021'	'(S)-3-Hydroxybutanoyl-CoA+NAD+=Acetoacetyl-CoA+NADH'
'm381'	'3(S),6(R)-dihydroxy-tetradec-8Z-enoate'				'1024'	'4-Aminobutanal+NADP++H2O=4-Aminobutanoate+NADPH'
'm382'	'3(S),6(S)-dihydroxy-tetradec-8Z-enoate'				'1025'	'4-Aminobutanal+NADP++H2O=4-Aminobutanoate+NADPH'
'm383'	'CDP-choline'				'1029'	'L-Arginine+4-Aminobutanoate=L-Ornithine+4-Guanidinobutanoate'
'm384'	'3,5,3'',5''-tetraiodothyroacetate'				'1031'	'Geranyl diphosphate+Isopentenyl diphosphate=Pyrophosphate +trans,trans-Farnesyl diphosphate'
'm385'	'3,5,3''-triiodothyroacetate'				'1032'	'Thioredoxin+NADP+=Oxidized thioredoxin+NADPH+H+'
'm386'	'3'',5''-diiodothyroacetate'				'1033'	'Thioredoxin+NADP+=Oxidized thioredoxin+NADPH+H+'
'm387'	'O-(4-Hydroxy-3,5-diidophenyl)-3,5-diiodo-L-tyrosine'				'1034'	'Thioredoxin+NADP+=Oxidized thioredoxin+NADPH+H+'
'm388'	'O-(4-Hydroxy-3,5-diidophenyl)-3,5-diiodo-L-tyrosine'				'1037'	'dADP+Oxidized thioredoxin+H2O=Thioredoxin+ADP'
'm389'	'Triiodothyronine'				'1039'	'dUDP+Oxidized thioredoxin+H2O=Thioredoxin+UDP'
'm390'	'Triiodothyronine'				'1040'	'dGDP+Oxidized thioredoxin+H2O=GDP+Thioredoxin (reversible)'
'm391'	'Triiodothyronine'				'1041'	'dGDP+Oxidized thioredoxin+H2O=GDP+Thioredoxin'
'm392'	'3,3'',5'' - triiodothyronine'				'1042'	'dCDP+Oxidized thioredoxin+H2O=Thioredoxin+CDP (reversible)'
'm393'	'3,3'',5'' - triiodothyronine'				'1043'	'dCDP+Oxidized thioredoxin+H2O=Thioredoxin+CDP (reversible)'
'm394'	'3,3''-diiodo-L-thyronine 4''-O-sulfate'				'1044'	'dCDP+Oxidized thioredoxin+H2O=Thioredoxin+CDP'
'm395'	'3,3''-diiodo-L-thyronine 4''-O-sulfate'				'1048'	'D-Glucono-1,5-lactone 6-phosphate+H2O=6-Phospho-D-gluconate'
'm396'	'3,3''-diiodo-L-thyronine 4''-O-sulfate'				'1050'	'3-Hydroxy-2-methylpropanoate+NAD+=2-Methyl-3-oxopropanoate +NADH'
'm397'	'3'',5''-diiodo-L-thyronine 4''-O-sulfate'				'1053'	'Phosphatidylethanolamine+H2O=Ethanolamine+Phosphatidate'
'm398'	'3,3''-diiodo-L-thyronine'				'1055'	'Phosphatidylethanolamine+H2O=Ethanolamine+Phosphatidate'
'm399'	'3,3''-diiodo-L-thyronine'				'1056'	'Phosphatidylethanolamine+H2O=Ethanolamine+Phosphatidate'
'm400'	'3,3''-diiodo-L-thyronine'				'1057'	'Phosphatidylethanolamine+H2O ST = LT 1-Acyl-sn-glycero-3-phosphoethanolamine+Fatty acid'
'm401'	'3'',5''-diiodo-L-thyronine'				'1058'	'Phosphatidylethanolamine+H2O ST = LT 1-Acyl-sn-glycero-3-phosphoethanolamine+Fatty acid'
'm402'	'3''-monoiodo-L-thyronine 4''-O-sulfate'				'1059'	'Phosphatidylethanolamine+H2O ST = LT 1-Acyl-sn-glycero-3-phosphoethanolamine+Fatty acid'
'm403'	'3''-monoiodo-L-thyronine'				'1060'	'Phosphatidylethanolamine+H2O ST = LT 1-Acyl-sn-glycero-3-phosphoethanolamine+Fatty acid'
'm404'	'gama-carboxyethyl-hydroxychroman'				'1061'	'Phosphatidylserine=Phosphatidylethanolamine+CO2'
'm405'	'gama-carboxyethyl-hydroxychroman'				'1062'	'S-Adenosyl-L-methionine+Phosphatidylethanolamine ST = LT S-Adenosyl-L-homocysteine+Phosphatidyl-N-methylethanolamine'
'm406'	'UDP-glucuronate'				'1063'	'S-Adenosyl-L-methionine+Phosphatidylethanolamine ST = LT S-Adenosyl-L-homocysteine+Phosphatidyl-N-methylethanolamine'
'm407'	'UDP-glucuronate'				'1066'	'Acetyl-CoA+D-Glucosamine 6-phosphate=CoA +N-Acetyl-D-glucosamine 6-phosphate'
'm408'	'S-Adenosyl-L-methionine'				'1067'	'N-Acetyl-D-glucosamine 6-phosphate+H2O=D-Glucosamine6-phosphate+Acetate'
'm409'	'S-Adenosyl-L-methionine'				'1068'	'trans,trans-Farnesyl diphosphate+Isopentenyl diphosphate ST = LT Pyrophosphate+Geranylgeranyl diphosphate'
'm410'	'S-Adenosyl-L-methionine'				'1076'	'3,4-Dihydroxy-L-phenylalanine=4-(2-Aminoethyl)-1,2-benzenediol +CO2'
'm411'	'ADP-ribose'				'1080'	'(S)-3-Hydroxy-3-methylglutaryl-CoA=3-Methylglutaconyl-CoA+H2O'
'm412'	'ADP-ribose'				'1082'	'dAMP+H2O=Deoxyadenosine+Orthophosphate'
'm413'	'UDP-glucose'				'1083'	'dAMP+H2O=Deoxyadenosine+Orthophosphate'
'm414'	'UDP-glucose'				'1084'	'dAMP+H2O=Deoxyadenosine+Orthophosphate'
'm415'	'UDP-glucose'				'1089'	'dTDP+H2O=dTMP+Orthophosphate'
'm416'	'UDP-D-galactose'				'1090'	'dTDP+H2O=dTMP+Orthophosphate'
'm417'	'UDP-D-galactose'				'1091'	'dTDP+H2O=dTMP+Orthophosphate'
'm418'	'UDP-D-galactose'				'1093'	'dTDP+H2O=dTMP+Orthophosphate'
'm419'	'trans,trans-Farnesyl diphosphate'				'1096'	'ATP+dTDP=ADP+dTTP'
'm420'	'trans,trans-Farnesyl diphosphate'				'1099'	'dTTP+H2O=dTDP+Orthophosphate'
'm421'	'kinetensin 1-3'				'1100'	'dTTP+H2O=dTDP+Orthophosphate'
'm422'	'S-[2-carboxy-1-(1H-imidazol-4-yl)ethyl]glutathione'				'1101'	'dTTP+H2O=dTDP+Orthophosphate'
'm423'	'3''-carboxy-alpha-chromanol'				'1102'	'dTTP+H2O=dTDP+Orthophosphate'
'm424'	'3''-carboxy-alpha-chromanol'				'1111'	'dUMP+5,10-Methylenetetrahydrofolate=Dihydrofolate+dTMP'
'm425'	'3''-carboxy-alpha-chromanol'				'1113'	'Xanthine+NAD++H2O=Urate+NADH'
'm426'	'GDP-4-dehydro-6-deoxy-D-mannose'				'1115'	'Xanthine+H2O+Oxygen=Urate+H2O2'
'm427'	'8(R)-hydroxy-hexadeca-2E,4E,6E,10Z-tetraenoate'				'1118'	'Starch+H2O=Amylose+alpha-D-Glucose (reversible)'
'm428'	'8(S)-hydroxy-hexadeca-2E,4E,6E,10Z-tetraenoate'				'1119'	'Amylose=Starch (reversible)'
'm429'	'3-Carboxy-1-hydroxypropyl-ThPP'				'1130'	'1H-Imidazole-4-ethanamine+Oxygen+H2O ST = LT Imidazole-4-acetaldehyde+NH3+H2O2'
'm430'	'GDP-L-fucose'				'1132'	'Ubiquinone+Succinate=Ubiquinol+Fumarate'
'm431'	'GDP-L-fucose'				'1133'	'Ubiquinone+Succinate=Ubiquinol+Fumarate'
'm432'	'GDP-mannose'				'1135'	'Ubiquinol=Ubiquinone+2 H+'
'm433'	'7,8-epoxy-(4Z,10Z)-hexadecadienoic acid'				'1139'	'Tryptamine+H2O+Oxygen=Indole-3-acetaldehyde+NH3+H2O2'
'm434'	'8(R)-hydroxy-hexadeca-2E,6E,10Z-trienoate'				'1148'	'L-Isoleucine+2-Oxoglutarate=3-Methyl-2-oxopentanoate +L-Glutamate'
'm435'	'8(R)-hydroxy-hexadeca-4E,6E,10Z-trienoate'				'1149'	'L-Isoleucine+2-Oxoglutarate=(S)-3-Methyl-2-oxopentanoic acid +L-Glutamate'
'm436'	'8(S)-hydroxy-hexadeca-2E,6E,10Z-trienoate'				'1153'	'L-Pipecolate+Oxygen=2,3,4,5-Tetrahydropyridine-2-carboxylate +H2O2'
'm437'	'8(S)-hydroxy-hexadeca-4E,6E-10Z-trienoate'				'1154'	'L-Pipecolate+FAD=FADH2 +2,3,4,5-Tetrahydropyridine-2-carboxylate (reversible)'
'm438'	'3-oxo-8(R)-hydroxy-hexadeca-6E,10Z-dienoate'				'1167'	'5beta-Pregnane-3,20-dione+Acceptor=Progesterone+Reducedacceptor (reversible)'
'm439'	'3-oxo-8(S)-hydroxy-hexadeca-6E,10Z-dienoate'				'1176'	'Progesterone+NADPH+H+=5beta-Pregnane-3,20-dione+NADP+ (reversible)'
'm440'	'3(S),8(R)-dihydroxy-6E,10Z-hexadecadienoate'				'1178'	'Stearoyl-CoA+Reduced acceptor+Oxygen=Oleoyl-CoA+Acceptor +2 H2O'
'm441'	'3(S),8(S)-dihydroxy-6E,10Z-hexadecadienoate'				'1183'	'Phosphatidate+H2O=1,2-Diacyl-sn-glycerol+Orthophosphate'
'm442'	'palmitoleate'				'1184'	'Phosphatidate+H2O=1,2-Diacyl-sn-glycerol+Orthophosphate'
'm443'	'palmitoleate'				'1185'	'Phosphatidate+H2O=1,2-Diacyl-sn-glycerol+Orthophosphate'
'm444'	'palmitoleate'				'1186'	'ATP+1,2-Diacyl-sn-glycerol=ADP+Phosphatidate'
'm445'	'Hexadecanal'				'1187'	'ATP+1,2-Diacyl-sn-glycerol=ADP+Phosphatidate'
'm446'	'Hexadecanal'				'1188'	'ATP+1,2-Diacyl-sn-glycerol=ADP+Phosphatidate'
'm447'	'Hexadecanoic acid'				'1190'	'Phosphatidate+CoA=1-Acyl-sn-glycerol 3-phosphate+Acyl-CoA'
'm448'	'Hexadecanoic acid'				'1191'	'Phosphatidate+CoA=1-Acyl-sn-glycerol 3-phosphate+Acyl-CoA'
'm449'	'Riboflavin'				'1198'	'Triacylglycerol+H2O=1,2-Diacyl-sn-glycerol+Fatty acid'
'm450'	'Riboflavin'				'1200'	'Triacylglycerol+CoA=1,2-Diacyl-sn-glycerol+Acyl-CoA'
'm451'	'FMN'				'1202'	'Prostaglandin H2=Prostaglandin E2'
'm452'	'FMN'				'1203'	'Prostaglandin H2=Prostaglandin E2'
'm453'	'Cocaine'				'1204'	'Prostaglandin H2 ST = LT (5Z,13E)-(15S)-9alpha,15-Dihydroxy-11-oxoprosta-5,13-dienoate'
'm454'	'Reduced riboflavin'				'1205'	'Prostaglandin H2 ST = LT (5Z,13E)-(15S)-9alpha,15-Dihydroxy-11-oxoprosta-5,13-dienoate'
'm455'	'Reduced FMN'				'1206'	'Prostaglandin H2 ST = LT (5Z,13E)-(15S)-9alpha,15-Dihydroxy-11-oxoprosta-5,13-dienoate'
'm456'	'12-oxo-(5Z,8Z,10E)-heptadecatrienoic acid'				'1207'	'Prostaglandin H2=Prostaglandin I2'
'm457'	'Digalactosyl-diacylglycerol'				'1208'	'Prostaglandin H2=Prostaglandin I2'
'm458'	'UDP-N-acetyl-D-glucosamine'				'1209'	'Prostaglandin H2=Thromboxane A2 (reversible)'
'm459'	'UDP-N-acetyl-D-glucosamine'				'1211'	'2-Amino-3-oxoadipate=5-Aminolevulinate+CO2'
'm460'	'UDP-N-acetyl-D-glucosamine'				'1213'	'4-Imidazolone-5-propanoate+H2O=N-Formimino-L-glutamate (reversible)'
'm461'	'UDP-N-acetyl-D-glucosamine'				'1219'	'5-Formyltetrahydrofolate=5,10-Methenyltetrahydrofolate+H2O'
'm462'	'UDP-N-acetyl-D-galactosamine'				'1220'	'ATP+5-Formyltetrahydrofolate=ADP+Orthophosphate +5,10-Methenyltetrahydrofolate'
'm463'	'UDP-N-acetyl-D-mannosamine'				'1223'	'5-Formiminotetrahydrofolate=5,10-Methenyltetrahydrofolate+NH3'
'm464'	'12S-HHT'				'1224'	'N6-(L-1,3-Dicarboxypropyl)-L-lysine+NAD++H2O=L-Glutamate +L-2-Aminoadipate 6-semialdehyde+NADH+H+'
'm465'	'6-(alpha-D-Glucosaminyl)-1-phosphatidyl-1D-myo-inositol'				'1225'	'N6-(L-1,3-Dicarboxypropyl)-L-lysine+NAD++H2O=L-Glutamate +L-2-Aminoadipate 6-semialdehyde+NADH+H+'
'm466'	'6-(alpha-D-Glucosaminyl)-1-phosphatidyl-1D-myo-inositol'				'1226'	'Nicotinamide D-ribonucleotide+H2O=N-Ribosylnicotinamide +Orthophosphate'
'm467'	'6-(alpha-D-Glucosaminyl)-1-phosphatidyl-1D-myo-inositol'				'1231'	'ATP+dCDP=ADP+dCTP'
'm468'	'estrone-3,4-quinone'				'1235'	'ATP+dUDP=ADP+dUTP'
'm469'	'estrone-3,4-quinone'				'1241'	'Estradiol-17beta+NAD+=Estrone+NADH+H+ (reversible)'
'm470'	'estrone-3,4-quinone'				'1242'	'Estradiol-17beta+NAD+=Estrone+NADH+H+'
'm471'	'estrone-3,4-quinone'				'1244'	'Estradiol-17beta+NADP+=Estrone+NADPH+H+'
'm472'	'estrone-3,4-semiquinone'				'1246'	'Estrone+UDPglucuronate=Estrone glucuronide+UDP'
'm473'	'estrone-3,4-semiquinone'				'1251'	'dCTP+Cytidine=dCDP+CMP'
'm474'	'estrone-2,3-semiquinone'				'1255'	'Tyramine+H2O+Oxygen=4-Hydroxyphenylacetaldehyde+NH3+H2O2'
'm475'	'estrone-2,3-semiquinone'				'1256'	'Tyramine+H2O+Oxygen=4-Hydroxyphenylacetaldehyde+NH3+H2O2'
'm476'	'Estrone'				'1257'	'Tyramine+H2O+Oxygen=4-Hydroxyphenylacetaldehyde+NH3+H2O2'
'm477'	'Estrone'				'1266'	'Bilirubin+NADP+=Biliverdin+NADPH+H+'
'm478'	'Estrone'				'1283'	'Sphinganine 1-phosphate=Ethanolamine phosphate+Hexadecanal'
'm479'	'Estrone'				'1284'	'Sphinganine 1-phosphate=Ethanolamine phosphate+Hexadecanal'
'm480'	'2-Hydroxyestrone'				'1285'	'3-Sulfino-L-alanine=Hypotaurine+CO2'
'm481'	'2-Hydroxyestrone'				'1286'	'3-Sulfino-L-alanine=Hypotaurine+CO2'
'm482'	'16alpha-Hydroxyestrone'				'1293'	'Androsterone+NADP+=5alpha-Androstane-3,17-dione+NADPH (reversible)'
'm483'	'4-hydroxyestrone'				'1296'	'Androsterone+UDPglucuronate=Androsterone glucuronide+UDP'
'm484'	'4-hydroxyestrone'				'1300'	'Deoxyuridine+Orthophosphate=Uracil+2-Deoxy-D-ribose1-phosphate'
'm485'	'17beta-estradiol-3,4-quinone'				'1306'	'ATP+Pyridoxamine=ADP+Pyridoxamine phosphate'
'm486'	'17beta-estradiol-3,4-quinone'				'1307'	'17beta-Hydroxyandrostan-3-one+Acceptor=Testosterone+Reducedacceptor (reversible)'
'm487'	'17beta-estradiol-3,4-quinone'				'1313'	'Testosterone+H++NADH=Androst-5-ene-3beta,17beta-diol+NAD+'
'm488'	'17beta-estradiol-3,4-quinone'				'1318'	'Testosterone+UDPglucuronate=Testosterone glucuronide+UDP'
'm489'	'17beta-estradiol-3,4-semiquinone'				'1322'	'3-(4-Hydroxyphenyl)pyruvate+Oxygen=Homogentisate+CO2'
'm490'	'17beta-estradiol-3,4-semiquinone'				'1324'	'Aminoacetone+H2O+Oxygen=Methylglyoxal+NH3+H2O2'
'm491'	'17beta-estradiol-2,3-semiquinone'				'1326'	'(R)-S-Lactoylglutathione=Glutathione+Methylglyoxal'
'm492'	'17beta-estradiol-2,3-semiquinone'				'1329'	'L-Noradrenaline+H2O+Oxygen=3,4-Dihydroxymandelaldehyde+NH3+ H2O2'
'm493'	'Estrone 3-sulfate'				'1339'	'Sphingomyelin+H2O=N-Acylsphingosine+Choline phosphate'
'm494'	'Estrone 3-sulfate'				'1341'	'Sphingomyelin+H2O=N-Acylsphingosine+Choline phosphate'
'm495'	'Estrone 3-sulfate'				'1343'	'4-Aminobutanal+NAD++H2O=4-Aminobutanoate+NADH+H+'
'm496'	'Estrone 3-sulfate'				'1344'	'4-Aminobutanal+NAD++H2O=4-Aminobutanoate+NADH+H+'
'm497'	'Estrone 3-sulfate'				'1347'	'Deoxyadenosine+Orthophosphate=Adenine+2-Deoxy-D-ribose1-phosphate'
'm498'	'5-S-glutathionyl-aminochrome reduced'				'1348'	'Betaine aldehyde+FAD+H2O=FADH2+Betaine'
'm499'	'Estradiol'				'1349'	'D-Fructose 1-phosphate=Glycerone phosphate+D-Glyceraldehyde'
'm500'	'Estradiol'				'1351'	'Acetyl-CoA+Dihydrolipoamide=CoA+S-Acetyldihydrolipoamide'
'm501'	'Estriol'				'1353'	'Succinyl-CoA+Dihydrolipoamide=CoA+S-Succinyldihydrolipoamide'
'm502'	'2-Hydroxyestradiol'				'1354'	'Glutaryl-CoA+Dihydrolipoamide=CoA+S-Glutaryldihydrolipoamide (reversible)'
'm503'	'2-Hydroxyestradiol'				'1355'	'Glutaryl-CoA+Dihydrolipoamide=CoA+S-Glutaryldihydrolipoamide'
'm504'	'2-Hydroxyestradiol'				'1358'	'Prostaglandin E2+NAD+ ST = LT (5Z,13E)-11alpha-Hydroxy-9,15-dioxoprost-13-enoate+NADH'
'm505'	'4-hydroxy-17beta-estradiol'				'1359'	'Prostaglandin F2alpha+NADP+=Prostaglandin E2+NADPH+H+'
'm506'	'4-hydroxy-17beta-estradiol'				'1361'	'ATP+Protein tyrosine=ADP+Protein tyrosine phosphate'
'm507'	'omega-carboxy-trinor-leukotriene B4'				'1362'	'ATP+Protein tyrosine=ADP+Protein tyrosine phosphate'
'm508'	'omega-carboxy-trinor-leukotriene B4'				'1363'	'ATP+Protein tyrosine=ADP+Protein tyrosine phosphate'
'm509'	'omega-carboxy-trinor-leukotriene B4'				'1364'	'Protein tyrosine phosphate+H2O=Protein tyrosine +Orthophosphate'
'm510'	'5-S-glutathionyl-dopamine'				'1365'	'Protein tyrosine phosphate+H2O=Protein tyrosine +Orthophosphate'
'm511'	'3-oxo-10(R)-hydroxy-octadeca-6E,8E,12Z-trienoate'				'1367'	'Protein tyrosine phosphate+H2O=Protein tyrosine +Orthophosphate'
'm512'	'3-oxo-10(R)-hydroxy-octadeca-6E,8E,12Z-trienoate'				'1379'	'Phenethylamine+Oxygen+H2O=Phenylacetaldehyde+NH3+H2O2'
'm513'	'3-oxo-10(R)-hydroxy-octadeca-6E,8E,12Z-trienoate'				'1380'	'Phenethylamine+Oxygen+H2O=Phenylacetaldehyde+NH3+H2O2'
'm514'	'3-oxo-10(S)-hydroxy-octadeca-6E,8E,12Z-trienoate'				'1383'	'3-Sulfino-L-alanine+2-Oxoglutarate=3-Sulfinylpyruvate +Glutamate'
'm515'	'3-oxo-10(S)-hydroxy-octadeca-6E,8E,12Z-trienoate'				'1384'	'3-Sulfino-L-alanine+2-Oxoglutarate=3-Sulfinylpyruvate +Glutamate'
'm516'	'3-oxo-10(S)-hydroxy-octadeca-6E,8E,12Z-trienoate'				'1388'	'UDP-N-acetyl-D-glucosamine+1-Phosphatidyl-D-myo-inositol=UDP +N-Acetyl-D-glucosaminylphosphatidylinositol'
'm517'	'9,10-epoxy-(6Z,12Z)-octadecadienoic acid'				'1391'	'2-Methylpropanoyl-CoA+Oxygen=2-Methylprop-2-enoyl-CoA+2 H2O'
'm518'	'3(S),10(R)-OH-octadeca-6-trans-4,12-cis-trienoate'				'1392'	'2-Methylpropanoyl-CoA+FAD=2-Methylprop-2-enoyl-CoA+FADH2'
'm519'	'3(S),10(R)-OH-octadeca-6-trans-4,12-cis-trienoate'				'1396'	'Indole-3-acetaldehyde+NAD++H2O=Indole-3-acetate+NADH+H+'
'm520'	'3(S),10(R)-OH-octadeca-6-trans-4,12-cis-trienoate'				'1397'	'Prostaglandin F2alpha+NADP+ ST = LT (5Z,13E)-(15S)-9alpha,15-Dihydroxy-11-oxoprosta-5,13-dienoate +NADPH (reversible)'
'm521'	'(6Z,9Z,12Z)-Octadecatrienoic acid'				'1400'	'1,2-Diacyl-sn-glycerol+H2O=Acylglycerol+Fatty acid'
'm522'	'(9Z,12Z,15Z)-Octadecatrienoic acid'				'1403'	'1,2-Diacyl-sn-glycerol+H2O=2-Acylglycerol+Fatty acid'
'm523'	'(9Z,12Z,15Z)-Octadecatrienoic acid'				'1412'	'Xanthosine 5''-phosphate+H2O=Xanthosine+Orthophosphate'
'm524'	'13-hydroxy-(9Z,11E)-octadecadienoate'				'1414'	'Xanthosine 5''-phosphate+H2O=Xanthosine+Orthophosphate'
'm525'	'13-hydroxy-(9Z,11E)-octadecadienoate'				'1418'	'Cholesterol+NADPH+Oxygen=22beta-Hydroxycholesterol+NADP+ +H2O'
'm526'	'9-hydroxyoctadecadienoate'				'1422'	'D-Fructose 2,6-bisphosphate+H2O=beta-D-Fructose 6-phosphate +Orthophosphate'
'm527'	'9-hydroxyoctadecadienoate'				'1423'	'ATP+beta-D-Fructose 6-phosphate=ADP+D-Fructose2,6-bisphosphate'
'm528'	'9-hydroxyoctadecadienoate'				'1426'	'alpha-D-Glucose 6-phosphate=beta-D-Glucose 6-phosphate'
'm529'	'Raffinose'				'1429'	'alpha-D-Glucose 6-phosphate=beta-D-Fructose 6-phosphate'
'm530'	'D-Gal alpha 1-_LT_6D-Gal alpha 1-_LT_6D-Glucose'				'1431'	'1-Acyl-sn-glycero-3-phosphocholine+H2O ST = LT sn-glycero-3-Phosphocholine+Fatty acid'
'm531'	'Linoleate'				'1432'	'1-Acyl-sn-glycero-3-phosphocholine+H2O ST = LT sn-glycero-3-Phosphocholine+Fatty acid'
'm532'	'Linoleate'				'1433'	'1-Acyl-sn-glycero-3-phosphocholine+H2O ST = LT sn-glycero-3-Phosphocholine+Fatty acid'
'm533'	'Linoleate'				'1435'	'2-Acyl-sn-glycero-3-phosphocholine+H2O ST = LT sn-glycero-3-Phosphocholine+Fatty acid'
'm534'	'Linoleate'				'1438'	'Deoxyinosine+Orthophosphate=Hypoxanthine+2-Deoxy-D-ribose1-phosphate'
'm535'	'9(10)-EpOME'				'1441'	'2,3-Dehydroacyl-CoA+1-Acyl-sn-glycerol 3-phosphate=CoA +Phosphatidate'
'm536'	'12(13)-EpOME'				'1443'	'(R)-2-Methyl-3-oxopropanoyl-CoA=(S)-2-Methyl-3-oxopropanoyl-CoA'
'm537'	'(9Z,11E)-(13S)-13-Hydroperoxyoctadeca-9,11-dienoic acid'				'1447'	'N-Acylneuraminate 9-phosphate+Orthophosphate ST = LT N-Acyl-D-mannosamine 6-phosphate+Phosphoenolpyruvate+H2O'
'm538'	'(9Z,11E)-(13S)-13-Hydroperoxyoctadeca-9,11-dienoic acid'				'1457'	'Cortisol+NAD+=Cortisone+NADH+H+'
'm539'	'9(S)-HPODE'				'1459'	'Cortisol+NADP+=Cortisone+NADPH+H+'
'm540'	'9(S)-HPODE'				'1464'	'Cortisol+H++NADH=11beta,17alpha,21-Trihydroxypregnenolone +NAD+ (reversible)'
'm541'	'9(S)-HPODE'				'1477'	'ATP+D-Sorbitol=ADP+Sorbitol 6-phosphate'
'm542'	'9,10-hydroxyoctadec-12(Z)-enoate'				'1479'	'ITP+D-Sorbitol=IDP+Sorbitol 6-phosphate'
'm543'	'12,13-hydroxyoctadec-9(Z)-enoate'				'1481'	'dATP+D-Sorbitol=dADP+Sorbitol 6-phosphate'
'm544'	'(9Z)-Octadecenoic acid'				'1485'	'Presqualene diphosphate+NADPH+H+=Pyrophosphate+Squalene +NADP+'
'm545'	'ceramide d18:1(4c)'				'1486'	'Squalene+Oxygen+NADPH+H+=(S)-2,3-Epoxysqualene+NADP+ +H2O'
'm546'	'Octadecanoic acid'				'1495'	'3-(2-Aminoethyl)-1H-indol-5-ol+H2O+Oxygen ST = LT 5-Hydroxyindoleacetaldehyde+NH3+H2O2'
'm547'	'Octadecanoic acid'				'1499'	'4-Imidazolone-5-propanoate=Urocanate+H2O (reversible)'
'm548'	'Octadecanoic acid'				'1502'	'L-Adrenaline+H2O+Oxygen=3,4-Dihydroxymandelaldehyde +Methylamine+H2O2'
'm549'	'Octadecanoic acid'				'1503'	'L-Adrenaline+H2O+Oxygen=3,4-Dihydroxymandelaldehyde +Methylamine+H2O2'
'm550'	'Sphingosine'				'1508'	'Melibiitol+H2O=D-Sorbitol+D-Galactose'
'm551'	'Sphingosine'				'1522'	'ATP+Sphinganine=ADP+Sphinganine 1-phosphate'
'm552'	'Sphingosine'				'1524'	'Sphinganine+NADP+=3-Dehydrosphinganine+NADPH+H+'
'm553'	'Sphingosine'				'1525'	'Sphinganine+NADP+=3-Dehydrosphinganine+NADPH+H+'
'm554'	'Sphingosine'				'1527'	'Deamino-NAD++H2O=AMP+Nicotinate D-ribonucleotide'
'm555'	'3-Dehydrosphinganine'				'1528'	'Deamino-NAD++H2O=AMP+Nicotinate D-ribonucleotide'
'm556'	'3-Dehydrosphinganine'				'1529'	'Deamino-NAD++H2O=AMP+Nicotinate D-ribonucleotide'
'm557'	'3-Dehydrosphinganine'				'1530'	'ATP+Nicotinate D-ribonucleotide=Pyrophosphate+Deamino-NAD+'
'm558'	'Sphingosine 1-phosphate'				'1531'	'ATP+Nicotinate D-ribonucleotide=Pyrophosphate+Deamino-NAD+'
'm559'	'Sphingosine 1-phosphate'				'1533'	'ATP+Pantothenate=ADP+D-4''-Phosphopantothenate'
'm560'	'Sphingosine 1-phosphate'				'1539'	'(S)-3-Hydroxybutanoyl-CoA=Crotonoyl-CoA+H2O'
'm561'	'Sphingosine 1-phosphate'				'1540'	'(R)-3-Hydroxybutanoyl-CoA=Crotonoyl-CoA+H2O'
'm562'	'Sphinganine'				'1541'	'ATP+Pantetheine 4''-phosphate=Pyrophosphate+Dephospho-CoA'
'm563'	'Sphinganine'				'1542'	'Dephospho-CoA+H2O=Pantetheine 4''-phosphate+AMP'
'm564'	'Sphinganine'				'1546'	'3-Hydroxypropionyl-CoA=Propenoyl-CoA+H2O'
'm565'	'Sphinganine'				'1549'	'Leukotriene A4+H2O=Leukotriene B4'
'm566'	'Sphinganine'				'1550'	'5(S)-HPETE=Leukotriene A4+H2O'
'm567'	'Sphinganine 1-phosphate'				'1551'	'5(S)-HPETE=Leukotriene A4+H2O'
'm568'	'Sphinganine 1-phosphate'				'1556'	'Estradiol-17beta+UDPglucuronate=Estradiol-17beta 3-glucuronide+ UDP'
'm569'	'Sphinganine 1-phosphate'				'1560'	'L-2-Aminoadipate 6-semialdehyde+NADP++H2O=L-2-Aminoadipate +NADPH+H+'
'm570'	'Dihydrofolate'				'1563'	'Mercaptopyruvate+Sulfite=H2S2O3+Pyruvate'
'm571'	'Dihydrofolate'				'1566'	'1,3-Diaminopropane+Oxygen+H2O=beta-Aminopropion aldehyde +NH3+H2O2'
'm572'	'Tetrahydrofolate'				'1569'	'3-Hydroxypropionyl-CoA+Orthophosphate+ADP ST = LT 3-Hydroxypropanoate+CoA+ATP'
'm573'	'Tetrahydrofolate'				'1570'	'3-Hydroxypropanoate+CoA=3-Hydroxypropionyl-CoA+H2O'
'm574'	'Adrenosterone'				'1573'	'alpha-D-Fucoside+H2O=Alcohol+6-Deoxy-L-galactose'
'm575'	'5-S-glutathionyl-L-DOPA'				'1575'	'Hydroxymethylbilane=Uroporphyrinogen III+H2O'
'm576'	'5-S-glutathionyl-adrenochrome hydroquinone'				'1578'	'2-Methylbutanoyl-CoA+Oxygen=2-Methylbut-2-enoyl-CoA+2 H2O'
'm577'	'13E-tetranor-16-carboxy-LTE4'				'1579'	'3-Methyl-2-oxopentanoate+CoA+NAD+=2-Methylbutanoyl-CoA+CO2+ NADH'
'm578'	'Androstenedione'				'1580'	'2-Methylbutanoyl-CoA+FAD=2-Methylbut-2-enoyl-CoA+FADH2'
'm579'	'Androstenedione'				'1591'	'Coproporphyrinogen III+Oxygen=Protoporphyrinogen IX+2 CO2 +2 H2O'
'm580'	'5-androstene-3,17-dione'				'1593'	'2 Protoporphyrinogen IX+3 Oxygen=2 Protoporphyrin+6 H2O'
'm581'	'11beta-Hydroxyandrost-4-ene-3,17-dione'				'1607'	'4-Trimethylammoniobutanal+NAD++H2O ST = LT 4-Trimethylammoniobutanoate+NADH+H+'
'm582'	'11beta-Hydroxyandrost-4-ene-3,17-dione'				'1608'	'4-Trimethylammoniobutanal+NAD++H2O ST = LT 4-Trimethylammoniobutanoate+NADH+H+'
'm583'	'omega-COOH-tetranor-LTE3'				'1609'	'4-Trimethylammoniobutanal+Glycine ST = LT 3-Hydroxy-N6,N6,N6-trimethyl-L-lysine'
'm584'	'5''-carboxy-alpha-chromanol'				'1610'	'4-Trimethylammoniobutanal+Glycine ST = LT 3-Hydroxy-N6,N6,N6-trimethyl-L-lysine'
'm585'	'5''-carboxy-alpha-chromanol'				'1615'	'trans-4-Hydroxy-L-proline+FAD ST = LT L-1-Pyrroline-3-hydroxy-5-carboxylate+FADH2'
'm586'	'Testosterone'				'1624'	'Cholesta-5,7-dien-3beta-ol=Vitamin D3 (reversible)'
'm587'	'Testosterone'				'1626'	'L-Glutamate 5-semialdehyde+Orthophosphate+NADP+=L-Glutamyl5-phosphate+NADPH+H+'
'm588'	'5alpha-Androstane-3,17-dione'				'1628'	'3-Carboxy-1-hydroxypropyl-ThPP+Lipoamide ST = LT S-Succinyldihydrolipoamide+Thiamin diphosphate'
'm589'	'Dehydroepiandrosterone'				'1631'	'beta-D-Glucose 6-phosphate=beta-D-Fructose 6-phosphate'
'm590'	'Dehydroepiandrosterone'				'1639'	'17alpha-Hydroxypregnenolone+NADP+=17alpha-Hydroxyprogesterone+ NADPH+H+ (reversible)'
'm591'	'Dehydroepiandrosterone'				'1645'	'3-(4-Hydroxyphenyl)pyruvate ST = LT 2-Hydroxy-3-(4-hydroxyphenyl)propenoate'
'm592'	'Dehydroepiandrosterone'				'1648'	'Nicotinate D-ribonucleotide+H2O=Nicotinate D-ribonucleoside +Orthophosphate'
'm593'	'Dehydroepiandrosterone sulfate'				'1650'	'Nicotinate D-ribonucleotide+H2O=Nicotinate D-ribonucleoside +Orthophosphate'
'm594'	'Dehydroepiandrosterone sulfate'				'1653'	'beta-D-Galactosyl-1,4-beta-D-glucosylceramide+H2O ST = LT Glucosylceramide+beta-D-Galactose'
'm595'	'Dehydroepiandrosterone sulfate'				'1655'	'beta-D-Galactosyl-1,4-beta-D-glucosylceramide+H2O ST = LT Glucosylceramide+beta-D-Galactose'
'm596'	'Dehydroepiandrosterone sulfate'				'1656'	'ATP+1-Phosphatidyl-D-myo-inositol=ADP +1-Phosphatidyl-1D-myo-inositol 4-phosphate'
'm597'	'Dehydroepiandrosterone sulfate'				'1657'	'ATP+1-Phosphatidyl-D-myo-inositol=ADP +1-Phosphatidyl-1D-myo-inositol 4-phosphate'
'm598'	'androsterone sulfate'				'1659'	'ATP+1-Phosphatidyl-D-myo-inositol=ADP +1-Phosphatidyl-1D-myo-inositol 4-phosphate'
'm599'	'androsterone sulfate'				'1660'	'ATP+1-Phosphatidyl-D-myo-inositol=ADP +1-Phosphatidyl-1D-myo-inositol 3-phosphate'
'm600'	'androsterone sulfate'				'1661'	'ATP+1-Phosphatidyl-D-myo-inositol=ADP +1-Phosphatidyl-1D-myo-inositol 3-phosphate'
'm601'	'5alpha-dihydrotestosterone sulfate'				'1662'	'ATP+1-Phosphatidyl-D-myo-inositol=ADP +1-Phosphatidyl-1D-myo-inositol 3-phosphate'
'm602'	'5alpha-dihydrotestosterone sulfate'				'1663'	'ATP+1-Phosphatidyl-D-myo-inositol=ADP +1-Phosphatidyl-1D-myo-inositol 3-phosphate'
'm603'	'5alpha-dihydrotestosterone sulfate'				'1665'	'(S)-Methylmalonate semialdehyde+CoA+NAD+ ST = LT (R)-2-Methyl-3-oxopropanoyl-CoA+NADH'
'm604'	'6-(_ST_i_LT_N_ST_/i_LT_-acetyl-D-glucosaminyl)-1-phosphatidyl-1D-myo-inositol'				'1666'	'1D-myo-Inositol 1,4-bisphosphate+H2O=myo-Inositol 4-phosphate+ Orthophosphate'
'm605'	'N-Acetyl-D-glucosaminylphosphatidylinositol'				'1669'	'3beta-Hydroxyandrost-5-en-17-one 3-sulfate+H2O ST = LT 3beta-Hydroxyandrost-5-en-17-one+Sulfate'
'm606'	'Androsterone'				'1670'	'3beta-Hydroxyandrost-5-en-17-one 3-sulfate+H2O ST = LT 3beta-Hydroxyandrost-5-en-17-one+Sulfate'
'm607'	'Androsterone'				'1671'	'3beta-Hydroxyandrost-5-en-17-one 3-sulfate+H2O ST = LT 3beta-Hydroxyandrost-5-en-17-one+Sulfate'
'm608'	'Androsterone'				'1672'	'3beta-Hydroxyandrost-5-en-17-one 3-sulfate+H2O ST = LT 3beta-Hydroxyandrost-5-en-17-one+Sulfate'
'm609'	'Dihydrotestosterone'				'1675'	'1-Acyl-sn-glycero-3-phosphoethanolamine+H2O=Fatty acid +sn-glycero-3-Phosphoethanolamine'
'm610'	'Dihydrotestosterone'				'1676'	'1-Acyl-sn-glycero-3-phosphoethanolamine+H2O=Fatty acid +sn-glycero-3-Phosphoethanolamine'
'm611'	'Dihydrotestosterone'				'1677'	'1-Acyl-sn-glycero-3-phosphoethanolamine+H2O=Fatty acid +sn-glycero-3-Phosphoethanolamine'
'm612'	'Androst-5-ene-3beta,17beta-diol'				'1679'	'2-Acyl-sn-glycero-3-phosphoethanolamine+H2O=Fatty acid +sn-glycero-3-Phosphoethanolamine'
'm613'	'N-Acylsphingosine'				'1684'	'Glycine+Lipoylprotein=S-Aminomethyldihydrolipoylprotein+CO2'
'm614'	'N-Acylsphingosine'				'1685'	'1D-myo-Inositol 1,3,4-trisphosphate+H2O=D-myo-Inositol3,4-bisphosphate+Orthophosphate'
'm615'	'N-Acylsphingosine'				'1687'	'ATP+1D-myo-Inositol 1,3,4-trisphosphate=ADP+1D-myo-Inositol1,3,4,6-tetrakisphosphate'
'm616'	'N-Acylsphingosine'				'1691'	'ATP+D-myo-Inositol 1,4,5-trisphosphate=ADP+1D-myo-Inositol1,3,4,5-tetrakisphosphate'
'm617'	'N-Acylsphingosine'				'1692'	'1D-myo-Inositol 1,3,4,5-tetrakisphosphate+H2O=D-myo-Inositol1,4,5-trisphosphate+Orthophosphate'
'm618'	'Ceramide 1-phosphate'				'1693'	'1-Phosphatidyl-D-myo-inositol 4,5-bisphosphate+H2O ST = LT D-myo-Inositol 1,4,5-trisphosphate+1,2-Diacyl-sn-glycerol'
'm619'	'Ceramide 1-phosphate'				'1694'	'1-Phosphatidyl-D-myo-inositol 4,5-bisphosphate+H2O ST = LT D-myo-Inositol 1,4,5-trisphosphate+1,2-Diacyl-sn-glycerol'
'm620'	'Ceramide 1-phosphate'				'1695'	'1-Phosphatidyl-D-myo-inositol 4,5-bisphosphate+H2O ST = LT D-myo-Inositol 1,4,5-trisphosphate+1,2-Diacyl-sn-glycerol'
'm621'	'Ceramide 1-phosphate'				'1696'	'1-Phosphatidyl-D-myo-inositol 4,5-bisphosphate+H2O ST = LT D-myo-Inositol 1,4,5-trisphosphate+1,2-Diacyl-sn-glycerol'
'm622'	'pristanate'				'1697'	'ATP+[Pyruvate dehydrogenase (lipoamide)]=ADP+[Pyruvatedehydrogenase (lipoamide)] phosphate'
'm623'	'pristanate'				'1699'	'[Pyruvate dehydrogenase (lipoamide)] phosphate+H2O=[Pyruvatedehydrogenase (lipoamide)]+Orthophosphate'
'm624'	'(2S,6R,10R)-pristanate'				'1701'	'ATP+1-Phosphatidyl-1D-myo-inositol 4-phosphate=ADP +1-Phosphatidyl-D-myo-inositol 4,5-bisphosphate'
'm625'	'Dihydroceramide'				'1702'	'ATP+1-Phosphatidyl-1D-myo-inositol 4-phosphate=ADP +1-Phosphatidyl-D-myo-inositol 4,5-bisphosphate'
'm626'	'Dihydroceramide'				'1704'	'ATP+1-Phosphatidyl-1D-myo-inositol 4-phosphate=ADP +1-Phosphatidyl-D-myo-inositol 4,5-bisphosphate'
'm627'	'Dihydroceramide'				'1707'	'G00143+H2O=G00144+Acetate'
'm628'	'Dihydroceramide'				'1709'	'UDP-D-galactose+Lactosylceramide=UDP+Globotriaosylceramide'
'm629'	'2(S)-pristanal'				'1711'	'CMP-N-acetylneuraminate +beta-D-Galactosyl-1,4-beta-D-glucosylceramide=CMP+GM3'
'm630'	'2(R)-pristanal'				'1739'	'Calcidiol+Oxygen+NADPH=Calcitriol+NADP++H2O'
'm631'	'Benzo[a]pyrene-9,10-oxide'				'1740'	'3-beta-D-Galactosyl-sn-glycerol+H2O=Galactose+Glycerol'
'm632'	'Benzo[a]pyrene-9,10-oxide'				'1742'	'3-beta-D-Galactosyl-sn-glycerol+H2O=Galactose+Glycerol'
'm633'	'Benzo[a]pyrene-9,10-oxide'				'1745'	'Linoleate+Oxygen ST = LT (9Z,11E)-(13S)-13-Hydroperoxyoctadeca-9,11-dienoic acid'
'm634'	'Benzo[a]pyrene-7,8-oxide'				'1747'	'Linoleate+Oxygen ST = LT (9Z,11E)-(13S)-13-Hydroperoxyoctadeca-9,11-dienoic acid'
'm635'	'Benzo[a]pyrene-7,8-oxide'				'1750'	'ATP+Phytanate+CoA=AMP+Pyrophosphate+Phytanoyl-CoA'
'm636'	'Benzo[a]pyrene-7,8-oxide'				'1753'	'ATP+Protamine=ADP+O-Phosphoprotamine'
'm637'	'Benzo[a]pyrene-4,5-oxide'				'1759'	'Stachyose+H2O=Raffinose+D-Galactose'
'm638'	'Benzo[a]pyrene-4,5-oxide'				'1805'	'Lanosterol+Oxygen+NADPH+H+=14-Demethyllanosterol+Formate+ NADP+'
'm639'	'Benzo[a]pyrene-4,5-oxide'				'1810'	'Chlordecone alcohol+NADP+=Chlordecone+NADPH (reversible)'
'm640'	'3,5,3'',5''-tetraiodothyroacetate-beta-D-glucuronoside'				'1811'	'Choloyl-CoA+Glycine=CoA+Glycocholate'
'm641'	'Benzo[a]pyrene-7,8-diol'				'1812'	'Choloyl-CoA+Glycine=CoA+Glycocholate'
'm642'	'Benzo[a]pyrene-7,8-diol'				'1813'	'Propanoyl-CoA+Choloyl-CoA=CoA +3alpha,7alpha,12alpha-Trihydroxy-5beta-24-oxocholestanoyl-CoA'
'm643'	'Benzo[a]pyrene-7,8-diol'				'1814'	'Choloyl-CoA+Taurine=CoA+Taurocholate'
'm644'	'3,5,3''-triiodothyroacetate-beta-D-glucuronoside'				'1816'	'O-(4-Hydroxy-3,5-diidophenyl)-3,5-diiodo-L-tyrosine+Reducedacceptor=Triiodothyronine+Iodide+Acceptor+H+'
'm645'	'3'',5''-diiodothyroacetate-beta-D-glucuronoside'				'1817'	'O-(4-Hydroxy-3,5-diidophenyl)-3,5-diiodo-L-tyrosine+Reducedacceptor=Triiodothyronine+Iodide+Acceptor+H+ (reversible)'
'm646'	'5,10-Methenyltetrahydrofolate'				'1819'	'Octanoyl-CoA+NADP+=trans-Oct-2-enoyl-CoA+NADPH+H+'
'm647'	'5,10-Methenyltetrahydrofolate'				'1820'	'Octanoyl-CoA+FAD=trans-Oct-2-enoyl-CoA+FADH2'
'm648'	'5,10-Methenyltetrahydrofolate'				'1821'	'Octanoyl-CoA+Acetyl-CoA=CoA+3-Oxodecanoyl-CoA'
'm649'	'5,10-Methylenetetrahydrofolate'				'1830'	'Linoleoyl-CoA+Reduced acceptor+Oxygen=gamma-Linolenoyl-CoA +Acceptor+2 H2O'
'm650'	'5,10-Methylenetetrahydrofolate'				'1831'	'Linoleoyl-CoA+Reduced acceptor+Oxygen=gamma-Linolenoyl-CoA +Acceptor+2 H2O'
'm651'	'10-Formyltetrahydrofolate'				'1833'	'Dihydrolipoylprotein+NADP+=Lipoylprotein+NADPH'
'm652'	'10-Formyltetrahydrofolate'				'1837'	'Corticosterone+NAD+=11-Dehydrocorticosterone+NADH+H+'
'm653'	'5-Formyltetrahydrofolate'				'1839'	'Corticosterone+NADP+=11-Dehydrocorticosterone+NADPH+H+'
'm654'	'5-Formyltetrahydrofolate'				'1844'	'Lauroyl-CoA+NADP+=2-trans-Dodecenoyl-CoA+NADPH+H+'
'm655'	'5-Formiminotetrahydrofolate'				'1845'	'Lauroyl-CoA+FAD=2-trans-Dodecenoyl-CoA+FADH2'
'm656'	'5-Formiminotetrahydrofolate'				'1846'	'Lauroyl-CoA+Acetyl-CoA=CoA+3-Oxotetradecanoyl-CoA'
'm657'	'(1R)-Hydroxy-(2R)-glutathionyl-1,2-dihydronaphthalene'				'1850'	'Leukotriene B4+NADPH+H++Oxygen=20-OH-Leukotriene B4 +NADP++H2O'
'm658'	'(1R)-Hydroxy-(2R)-glutathionyl-1,2-dihydronaphthalene'				'1851'	'Leukotriene C4+H2O=Leukotriene D4+Glutamate'
'm659'	'(1S)-Hydroxy-(2S)-glutathionyl-1,2-dihydronaphthalene'				'1852'	'(S)-Methylmalonate semialdehyde+NAD++H2O=Methylmalonate +NADH'
'm660'	'(1S)-Hydroxy-(2S)-glutathionyl-1,2-dihydronaphthalene'				'1853'	'(S)-Methylmalonate semialdehyde+NAD++H2O=Methylmalonate +NADH'
'm661'	'(1S)-Hydroxy-(2S)-glutathionyl-1,2-dihydronaphthalene'				'1873'	'20alpha,22beta-Dihydroxycholesterol+Ferredoxin+Oxygen ST = LT 4-Methylpentanal+Pregnenolone+Ferredoxin'
'm662'	'(1R)-Glutathionyl-(2R)-hydroxy-1,2-dihydronaphthalene'				'1884'	'Estrone 3-sulfate+H2O=Sulfate+Estrone'
'm663'	'(1R)-Glutathionyl-(2R)-hydroxy-1,2-dihydronaphthalene'				'1885'	'Estrone 3-sulfate+H2O=Sulfate+Estrone'
'm664'	'(1R)-Glutathionyl-(2R)-hydroxy-1,2-dihydronaphthalene'				'1886'	'Estrone 3-sulfate+H2O=Sulfate+Estrone'
'm665'	'5-Methyltetrahydrofolate'				'1887'	'Estrone 3-sulfate+H2O=Sulfate+Estrone'
'm666'	'5-Methyltetrahydrofolate'				'1893'	'Tetradecanoyl-CoA+NADP+=trans-Tetradec-2-enoyl-CoA+NADPH +H+'
'm667'	'12-oxo-20-carboxy-leukotriene B4'				'1894'	'Tetradecanoyl-CoA+FAD=trans-Tetradec-2-enoyl-CoA+FADH2'
'm668'	'12-oxo-20-carboxy-leukotriene B4'				'1895'	'Tetradecanoyl-CoA+Acetyl-CoA=CoA+3-Oxopalmitoyl-CoA'
'm669'	'leukotriene A5'				'1901'	'3''-Phosphoadenylyl sulfate+Galactosylceramide=Adenosine3'',5''-bisphosphate+Sulfatide'
'm670'	'5-oxo-EPE'				'1902'	'3''-Phosphoadenylyl sulfate+Galactosylceramide=Adenosine3'',5''-bisphosphate+Sulfatide'
'm671'	'5(S),6(S)-epoxy-15(R)-HEPE'				'1907'	'Digalactosylceramide+H2O=Galactosylceramide+Galactose'
'm672'	'Retinal'				'1908'	'Digalactosylceramide+H2O=Galactosylceramide+Galactose'
'm673'	'20-carboxy-leukotriene-B4'				'1909'	'Digalactosylceramide+H2O=Galactosylceramide+Galactose'
'm674'	'20-carboxy-leukotriene-B4'				'1910'	'N-Acetylputrescine+H2O+Oxygen=N4-Acetylaminobutanal+NH3 +H2O2'
'm675'	'20-carboxy-leukotriene-B4'				'1911'	'N-Acetylputrescine+H2O+Oxygen=N4-Acetylaminobutanal+NH3 +H2O2'
'm676'	'20-carboxy-leukotriene-B4'				'1913'	'N-Methylputrescine+Oxygen=1-Methylpyrrolinium+H2O2+NH3'
'm677'	'12-oxo-10,11-dihydro-20-COOH-LTB4'				'1920'	'Imidazole-4-acetaldehyde+NAD++H2O=Imidazole-4-acetate+NADH+ H+'
'm678'	'12-oxo-10,11-dihydro-20-COOH-LTB4'				'1921'	'Imidazole-4-acetaldehyde+NAD++H2O=Imidazole-4-acetate+NADH+ H+'
'm679'	'timnodonate'				'1927'	'1-Methylnicotinamide+2 Oxygen+2 H2O ST = LT N1-Methyl-4-pyridone-5-carboxamide +N1-Methyl-2-pyridone-5-carboxamide+2 H2O2'
'm680'	'timnodonate'				'1928'	'3-Methylbutanoyl-CoA+FAD=3-Methylcrotonyl-CoA+FADH2'
'm681'	'timnodonate'				'1931'	'N-Acetylmuramoyl-Ala+H2O=N-Acetyl-D-muramoate+L-Alanine'
'm682'	'5-oxo-(6E,8Z,11Z,14Z)-eicosatetraenoic acid'				'1934'	'Tetrahydrofolate+S-Aminomethyldihydrolipoylprotein ST = LT 5,10-Methylenetetrahydrofolate+NH3+Dihydrolipoylprotein'
'm683'	'15(R)-HEPE'				'1935'	'3-Hydroxyisovaleryl-CoA=3-Methylcrotonyl-CoA+H2O (reversible)'
'm684'	'5-HEPE'				'1940'	'(S)-3-Hydroxydodecanoyl-CoA=2-trans-Dodecenoyl-CoA+H2O'
'm685'	'11R-HEPE'				'1941'	'3-Hydroxy-L-kynurenine+2-Oxoglutarate ST = LT 4-(2-Amino-3-hydroxyphenyl)-2,4-dioxobutanoate+L-Glutamate'
'm686'	'18R-HEPE'				'1942'	'3-Hydroxy-L-kynurenine+2-Oxoglutarate ST = LT 4-(2-Amino-3-hydroxyphenyl)-2,4-dioxobutanoate+L-Glutamate'
'm687'	'5(S),6(S)-epoxy-15(R)-hydroxyeicosatetraenoate'				'1943'	'O-Phospho-L-serine+2-Oxoglutarate=3-Phosphonooxypyruvate +L-Glutamate (reversible)'
'm688'	'5(S),6(S)-epoxy-15(S)-hydroxy-7E,9E,11Z,13E-eicosatetraenoic acid anion'				'1949'	'H2O+IV3GalNAca-Gb4Cer=N-Acetyl-D-galactosamine+Globoside'
'm689'	'5(S),6(S)-epoxy-15(S)-hydroxy-7E,9E,11Z,13E-eicosatetraenoic acid anion'				'1952'	'H2O+Globoside=N-Acetyl-D-galactosamine+Globotriaosylceramide'
'm690'	'5(S),6(S)-epoxy-15(S)-hydroxy-7E,9E,11Z,13E-eicosatetraenoic acid anion'				'1954'	'L-3-Amino-isobutanoate+2-Oxoglutarate=(S)-Methylmalonatesemialdehyde+L-Glutamate'
'm691'	'delta12-Prostaglandin J2'				'1958'	'(2S,3S)-3-Hydroxy-2-methylbutanoyl-CoA+NAD+ ST = LT 2-Methylacetoacetyl-CoA+NADH'
'm692'	'delta12-Prostaglandin J2'				'1959'	'(2S,3S)-3-Hydroxy-2-methylbutanoyl-CoA=2-Methylbut-2-enoyl-CoA +H2O'
'm693'	'12-oxo-leukotriene B4'				'1967'	'2-Methylprop-2-enoyl-CoA+H2O=(S)-3-Hydroxyisobutyryl-CoA'
'm694'	'12-oxo-leukotriene B4'				'1969'	'3-Methyl-2-oxopentanoate+Lipoamide ST = LT S-(2-Methylbutanoyl)-dihydrolipoamide+CO2'
'm695'	'12-oxo-leukotriene B4'				'1981'	'Peptidylproline (omega=180)=Peptidylproline (omega=0)'
'm696'	'12-oxo-leukotriene B4'				'1986'	'6-Lactoyl-5,6,7,8-tetrahydropterin+NADP+ ST = LT 6-Pyruvoyltetrahydropterin+NADPH+H+ (reversible)'
'm697'	'5-oxo-6-trans-leukotriene B4'				'1988'	'2-Amino-4-hydroxy-6-(erythro-1,2,3-trihydroxypropyl)dihydropteridinetriphosphate+H2O=6-Pyruvoyltetrahydropterin+Triphosphate'
'm698'	'5-oxo-6-trans-leukotriene B4'				'1994'	'4-(2-Aminoethyl)-1,2-benzenediol+H2O+Oxygen ST = LT 3,4-Dihydroxyphenylacetaldehyde+NH3+H2O2'
'm699'	'5-oxo-6-trans-leukotriene B4'				'1996'	'4-(2-Aminoethyl)-1,2-benzenediol+H2O+Oxygen ST = LT 3,4-Dihydroxyphenylacetaldehyde+NH3+H2O2'
'm700'	'5-oxo-6E-12-epi-LTB4'				'2011'	'5alpha-Cholest-8-en-3beta-ol+CO2+4 H2O+3 NADP+=Methostenol+ 3 Oxygen+3 NADPH+3 H+'
'm701'	'5-hydroperoxy-EPA'				'2020'	'D-myo-Inositol 3,4-bisphosphate+H2O=1D-myo-Inositol3-phosphate+Orthophosphate'
'm702'	'15(S)-hydroperoxy-EPE'				'2021'	'Glycoprotein N-acetyl-D-glucosaminyl-phospho-D-mannose+H2O ST = LT N-Acetyl-D-glucosamine+Glycoprotein phospho-D-mannose (reversible)'
'm703'	'leukotriene B5'				'2031'	'1-Phosphatidyl-D-myo-inositol 4,5-bisphosphate+H2O ST = LT 1-Phosphatidyl-1D-myo-inositol 4-phosphate+Orthophosphate'
'm704'	'leukotriene B5'				'2036'	'Electron-transferring flavoprotein+Propanoyl-CoA=Reducedelectron-transferring flavoprotein+Propenoyl-CoA'
'm705'	'15(R)-hydroperoxy-EPE'				'2038'	'Reduced electron-transferring flavoprotein+Ubiquinone ST = LT Electron-transferring flavoprotein+Ubiquinol'
'm706'	'15(R)-hydroperoxy-EPE'				'2040'	'L-1-Pyrroline-3-hydroxy-5-carboxylate+NAD++2 H2O ST = LT L-erythro-4-Hydroxyglutamate+NADH+H+'
'm707'	'5-oxo-12(S)-hydroxy-eicosa-6E,8Z,10E,14Z-tetraenoate'				'2041'	'L-1-Pyrroline-3-hydroxy-5-carboxylate+NADP++2 H2O ST = LT L-erythro-4-Hydroxyglutamate+NADPH+H+'
'm708'	'5-oxo-12(S)-hydroxy-eicosa-6E,8Z,10E,14Z-tetraenoate'				'2043'	'1-Alkyl-2-acetyl-sn-glycero-3-phosphocholine+H2O ST = LT 1-Organyl-2-lyso-sn-glycero-3-phosphocholine+Acetate'
'm709'	'5-oxo-12(S)-hydroxy-eicosa-6E,8Z,10E,14Z-tetraenoate'				'2048'	'Digalactosyl-diacylglycerol+H2O ST = LT 1,2-Diacyl-3-beta-D-galactosyl-sn-glycerol+Galactose'
'm710'	'20-oxo-leukotriene B4'				'2052'	'3beta-Hydroxy-4beta-methyl-5alpha-cholest-7-ene-4alpha-carboxylate +NAD+=4alpha-Methyl-5alpha-cholest-7-en-3-one+CO2+NADH'
'm711'	'20-oxo-leukotriene B4'				'2056'	'UDP-N-acetyl-D-glucosamine +N-Acetyl-D-glucosaminyldiphosphodolichol=UDP +N,N''-Chitobiosyldiphosphodolichol'
'm712'	'20-oxo-leukotriene B4'				'2057'	'UDP-N-acetyl-D-glucosamine +N-Acetyl-D-glucosaminyldiphosphodolichol=UDP +N,N''-Chitobiosyldiphosphodolichol'
'm713'	'12-oxo-20-hydroxy-leukotriene B4'				'2062'	'GDP-D-mannose+N,N''-Chitobiosyldiphosphodolichol=GDP+G00003'
'm714'	'15-oxo-lipoxin A4'				'2064'	'3alpha,7alpha-Dihydroxy-5beta-cholestan-26-al+NAD++H2O ST = LT 3alpha,7alpha-Dihydroxy-5beta-cholestanate+NADH+H+'
'm715'	'PGH3'				'2065'	'3alpha,7alpha-Dihydroxy-5beta-cholestan-26-al+NAD++H2O ST = LT 3alpha,7alpha-Dihydroxy-5beta-cholestanate+NADH+H+'
'm716'	'15-epi-lipoxin A5'				'2066'	'3alpha,7alpha-Dihydroxy-5beta-cholestan-26-al+NAD++H2O ST = LT 3alpha,7alpha-Dihydroxy-5beta-cholestanate+NADH+H+'
'm717'	'15-epi-lipoxin B5'				'2069'	'Phosphatidylinositol-3,4,5-trisphosphate+H2O ST = LT 1-Phosphatidyl-D-myo-inositol 4,5-bisphosphate+Orthophosphate'
'm718'	'20-hydroxy-leukotriene B5'				'2080'	'ATP+1-Phosphatidyl-D-myo-inositol 4,5-bisphosphate=ADP +Phosphatidylinositol-3,4,5-trisphosphate'
'm719'	'12-oxo-20-dihydroxy-leukotriene B4'				'2081'	'Propanoyl-CoA+Chenodeoxycholoyl-CoA=CoA +3alpha,7alpha-Dihydroxy-5beta-cholestanoyl-CoA'
'm720'	'11-dehydro-15-keto-TXB2'				'2083'	'(5Z)-(15S)-11alpha-Hydroxy-9,15-dioxoprostanoate+NAD+ ST = LT (5Z)-(15S)-11alpha-Hydroxy-9,15-dioxoprosta-13-enoate+NADH (reversible)'
'm721'	'12-oxo-20-trihydroxy-leukotriene B4'				'2095'	'ATP+3alpha,7alpha,12alpha-Trihydroxy-5beta-cholestanoate+CoA ST = LT AMP+Pyrophosphate +3alpha,7alpha,12alpha-Trihydroxy-5beta-cholestanoyl-CoA'
'm722'	'12-oxo-20-trihydroxy-leukotriene B4'				'2099'	'CMP-N-acetylneuraminate+GM3=CMP+GD3'
'm723'	'Retinol'				'2102'	'GM2+H2O=GM3+N-Acetyl-D-galactosamine'
'm724'	'13-cis-retinol'				'2103'	'GM2+H2O=GM3+N-Acetyl-D-galactosamine'
'm725'	'13-cis-retinol'				'2104'	'CMP-N-acetylneuraminate+T antigen=CMP+G00026'
'm726'	'Leukotriene A4'				'2105'	'CMP-N-acetylneuraminate+T antigen=CMP+G00026'
'm727'	'Leukotriene A4'				'2106'	'CMP-N-acetylneuraminate+T antigen=CMP+G00026'
'm728'	'Prostaglandin A2'				'2116'	'GM1+H2O=GM2+Galactose'
'm729'	'Prostaglandin A2'				'2118'	'GM1+H2O=GM2+Galactose'
'm730'	'Prostaglandin J2'				'2123'	'CMP-N-acetylneuraminate +D-Galactosyl-N-acetyl-D-galactosaminyl-(N-acetylneuraminyl)-D-galactosyl-D-glucosylceramide=CMP +N-Acetylneuraminyl-D-galactosyl-N-acetyl-D-galactosaminyl-(N-acetylneuraminyl)-D-galactosyl-D-glucosylceramide'
'm731'	'Prostaglandin J2'				'2133'	'4alpha-Methylcholesta-8-en-3beta-ol=Methostenol (reversible)'
'm732'	'(5Z,13E)-11alpha-Hydroxy-9,15-dioxoprost-13-enoate'				'2138'	'N-Methylhistamine+H2O+Oxygen=Methylimidazole acetaldehyde +NH3+H2O2'
'm733'	'20-COOH-10,11-dihydro-LTB4'				'2140'	'17alpha-Hydroxypregnenolone+NADPH+H++Oxygen ST = LT 17alpha,21-Dihydroxypregnenolone+NADP++H2O'
'm734'	'20-COOH-10,11-dihydro-LTB4'				'2141'	'17alpha,20alpha-Dihydroxycholesterol+NADPH+H++Oxygen ST = LT 17alpha-Hydroxypregnenolone+4-Methylpentanal+NADP++H2O'
'm735'	'CMP-N-acetylneuraminate'				'2150'	'Estriol+NAD+=16alpha-Hydroxyestrone+NADH+H+'
'm736'	'CMP-N-acetylneuraminate'				'2152'	'Estriol+NADP+=16alpha-Hydroxyestrone+NADPH+H+'
'm737'	'CMP-N-acetylneuraminate'				'2154'	'UDPglucuronate+Estriol=UDP+16-Glucuronide-estriol'
'm738'	'12-hydroxyeicosatetraenoate'				'2164'	'(2S)-2-Methylacyl-CoA=(2R)-2-Methylacyl-CoA'
'm739'	'12-hydroxyeicosatetraenoate'				'2169'	'(S)-3-Hydroxyhexadecanoyl-CoA+NAD+=3-Oxopalmitoyl-CoA+NADH'
'm740'	'11-hydroxyeicosatetraenoate'				'2170'	'(S)-3-Hydroxyhexadecanoyl-CoA=trans-Hexadec-2-enoyl-CoA+H2O'
'm741'	'15(R)-Hydroxy-(5Z,8Z,11Z,13E)-eicosatetraenoate'				'2171'	'(S)-3-Hydroxytetradecanoyl-CoA+NAD+=3-Oxotetradecanoyl-CoA +NADH'
'm742'	'8-hydroxyeicosatetraenoate'				'2172'	'(S)-3-Hydroxytetradecanoyl-CoA=trans-Tetradec-2-enoyl-CoA+H2O'
'm743'	'13-HETE'				'2173'	'(S)-3-Hydroxydodecanoyl-CoA+NAD+=3-Oxododecanoyl-CoA+NADH'
'm744'	'7-HETE'				'2174'	'Decanoyl-CoA+Acetyl-CoA=CoA+3-Oxododecanoyl-CoA'
'm745'	'10-HETE'				'2175'	'(S)-Hydroxydecanoyl-CoA+NAD+=3-Oxodecanoyl-CoA+NADH'
'm746'	'18-HETE'				'2176'	'(S)-Hydroxydecanoyl-CoA=trans-Dec-2-enoyl-CoA+H2O'
'm747'	'17-HETE'				'2177'	'(S)-Hydroxyoctanoyl-CoA+NAD+=3-Oxooctanoyl-CoA+NADH'
'm748'	'6-trans-leukotriene B4'				'2178'	'(S)-Hydroxyoctanoyl-CoA=trans-Oct-2-enoyl-CoA+H2O'
'm749'	'11,12-dihydroxy-5(E),7(E),9(E),14(Z)-eicosatetraenoate'				'2179'	'Hexanoyl-CoA+Acetyl-CoA=CoA+3-Oxooctanoyl-CoA'
'm750'	'6,7-dihydro-5-oxo-leukotriene B4'				'2180'	'(S)-Hydroxyhexanoyl-CoA+NAD+=3-Oxohexanoyl-CoA+NADH'
'm751'	'6,7-dihydro-5-oxo-leukotriene B4'				'2181'	'(S)-Hydroxyhexanoyl-CoA=trans-Hex-2-enoyl-CoA+H2O'
'm752'	'6,7-dihydro-5-oxo-leukotriene B4'				'2182'	'Hexanoyl-CoA+FAD=trans-Hex-2-enoyl-CoA+FADH2'
'm753'	'6,7-dihydro-5-oxo-leukotriene B4'				'2183'	'Decanoyl-CoA+NADP+=trans-Dec-2-enoyl-CoA+NADPH+H+'
'm754'	'6,7-dihydro-5-oxo-12-epi-LTB4'				'2184'	'Decanoyl-CoA+FAD=trans-Dec-2-enoyl-CoA+FADH2'
'm755'	'6,7-dihydro-5-oxo-12-epi-LTB4'				'2186'	'11beta-Hydroxyandrost-4-ene-3,17-dione+NAD+=Adrenosterone +NADH+H+'
'm756'	'6,7-dihydro-5-oxo-12-epi-LTB4'				'2188'	'11beta-Hydroxyandrost-4-ene-3,17-dione+NADP+=Adrenosterone +NADPH+H+'
'm757'	'6,7-dihydro-5-oxo-12-epi-LTB4'				'2192'	'ATP+beta-D-Fructose 6-phosphate=ADP+beta-D-Fructose1,6-bisphosphate'
'm758'	'20-hydroxy-5S-HETE'				'2199'	'3alpha,7alpha,26-Trihydroxy-5beta-cholestane+NAD+ ST = LT 3alpha,7alpha-Dihydroxy-5beta-cholestan-26-al+NADH'
'm759'	'10,11-dihydro-12-oxo-LTB4'				'2201'	'3alpha,7alpha-Dihydroxy-5beta-cholestane+NADPH+Oxygen+H+ ST = LT 3alpha,7alpha,26-Trihydroxy-5beta-cholestane+NADP++H2O'
'm760'	'10,11-dihydro-12-oxo-LTB4'				'2205'	'Propanoyl-CoA+Chenodeoxyglycocholoyl-CoA=CoA +3alpha,7alpha-Dihydroxy-5beta-24-oxocholestanoyl-CoA'
'm761'	'10,11-dihydro-12-oxo-LTB4'				'2207'	'3alpha,7alpha-Dihydroxy-5beta-cholestane+NAD+ ST = LT 7alpha-Hydroxy-5beta-cholestan-3-one+NADH+H+ (reversible)'
'm762'	'9-deoxy-delta12-PGD2'				'2210'	'3alpha,7alpha,12alpha-Trihydroxy-5beta-cholestane+NAD+ ST = LT 7alpha,12alpha-Dihydroxy-5beta-cholestan-3-one+NADH+H+ (reversible)'
'm763'	'9-deoxy-delta12-PGD2'				'2225'	'Tetrahydrocorticosterone+NAD+ ST = LT 3alpha,21-Dihydroxy-5beta-pregnane-11,20-dione+NADH+H+'
'm764'	'5,12-DiHETE'				'2227'	'Tetrahydrocorticosterone+NADP+ ST = LT 3alpha,21-Dihydroxy-5beta-pregnane-11,20-dione+NADPH+H+'
'm765'	'5,12-DiHETE'				'2237'	'17alpha,21-Dihydroxypregnenolone+NADPH+H++Oxygen ST = LT 11beta,17alpha,21-Trihydroxypregnenolone+NADP++H2O'
'm766'	'5,12-DiHETE'				'2245'	'20alpha-Hydroxycholesterol+NADPH+H++Oxygen ST = LT 17alpha,20alpha-Dihydroxycholesterol+NADP++H2O'
'm767'	'5,12-DiHETE'				'2248'	'20alpha-Hydroxycholesterol+NADPH+H++Oxygen ST = LT 20alpha,22beta-Dihydroxycholesterol+NADP++H2O'
'm768'	'12,20-DiHETE'				'2250'	'22beta-Hydroxycholesterol+NADPH+H++Oxygen ST = LT 20alpha,22beta-Dihydroxycholesterol+NADP++H2O'
'm769'	'14,15-DiHETE'				'2251'	'Sulfatide+H2O=Galactosylceramide+Sulfate'
'm770'	'15-epi-lipoxin A4'				'2252'	'Sulfatide+H2O=Galactosylceramide+Sulfate'
'm771'	'15-epi-lipoxin B4'				'2278'	'3-Methoxytyramine+H2O+Oxygen ST = LT 3-Methoxy-4-hydroxyphenylacetaldehyde+H2O2+NH3'
'm772'	'13,14-dihydro-15-oxo-lipoxin A4'				'2279'	'3-Methoxy-4-hydroxyphenylglycolaldehyde+NAD++H2O ST = LT 3-Methoxy-4-hydroxymandelate+NADH+H+'
'm773'	'5,12,20-TriHETE'				'2280'	'3-Methoxy-4-hydroxyphenylglycolaldehyde+NAD++H2O ST = LT 3-Methoxy-4-hydroxymandelate+NADH+H+'
'm774'	'15-oxo-PGE1'				'2282'	'3-Methoxy-4-hydroxyphenylglycolaldehyde+NADP++H2O ST = LT 3-Methoxy-4-hydroxymandelate+NADPH+H+'
'm775'	'(5Z,13E)-(15S)-11-_AND_alpha;,15-dihydroxy-9-oxoprosta-5,13-dienoate'				'2283'	'L-Normetanephrine+H2O+Oxygen ST = LT 3-Methoxy-4-hydroxyphenylglycolaldehyde+NH3+H2O2'
'm776'	'11-dehydrothromboxane B2'				'2284'	'L-Normetanephrine+H2O+Oxygen ST = LT 3-Methoxy-4-hydroxyphenylglycolaldehyde+NH3+H2O2'
'm777'	'20-dihydroxyleukotriene B4'				'2286'	'L-Metanephrine+H2O+Oxygen ST = LT 3-Methoxy-4-hydroxyphenylglycolaldehyde+H2O2+Methylamine'
'm778'	'20-trihydroxy-leukotriene-B4'				'2287'	'5-Hydroxyindoleacetaldehyde+NAD++H2O=5-Hydroxyindoleacetate+ H++NADH'
'm779'	'N-acetyl-seryl-aspartyl-lysyl-proline'				'2324'	'Uroporphyrinogen I=Coproporphyrinogen I+4 CO2'
'm780'	'Glutathione disulfide'				'2325'	'Bilirubin beta-diglucuronide+2 H2O+6 H+=D-Urobilinogen+2D-Glucuronate'
'm781'	'Glutathione disulfide'				'2329'	'GDP-D-mannose+G00003=GDP+G00004'
'm782'	'Glutathione disulfide'				'2340'	'N4-Acetylaminobutanal+NAD++H2O=4-Acetamidobutanoate+NADH +H+'
'm783'	'(5Z,8Z,11Z,14Z)-Icosatetraenoic acid'				'2341'	'N4-Acetylaminobutanal+NAD++H2O=4-Acetamidobutanoate+NADH +H+'
'm784'	'(5Z,8Z,11Z,14Z)-Icosatetraenoic acid'				'2343'	'L-erythro-4-Hydroxyglutamate+NAD+=L-4-Hydroxyglutamatesemialdehyde+NADH+H2O'
'm785'	'(5Z,8Z,11Z,14Z)-Icosatetraenoic acid'				'2345'	'L-erythro-4-Hydroxyglutamate+2-Oxoglutarate ST = LT D-4-Hydroxy-2-oxoglutarate+L-Glutamate'
'm786'	'(15S)-15-Hydroxy-5,8,11-cis-13-trans-eicosatetraenoate'				'2346'	'(S)-3-Hydroxyisobutyryl-CoA+H2O=CoA+(S)-3-Hydroxyisobutyrate'
'm787'	'5(S)-HETE'				'2347'	'(S)-3-Hydroxyisobutyrate+NAD+=(S)-Methylmalonate semialdehyde+ NADH+H+'
'm788'	'5(S)-HETE'				'2349'	'3''-Phosphoadenylyl sulfate+Digalactosylceramide=Adenosine3'',5''-bisphosphate+Digalactosylceramidesulfate'
'm789'	'5(S)-HETE'				'2350'	'3''-Phosphoadenylyl sulfate+Digalactosylceramide=Adenosine3'',5''-bisphosphate+Digalactosylceramidesulfate'
'm790'	'19(S)-HETE'				'2359'	'CMP-N-acetylneuraminate+GD1b=CMP+GT1b'
'm791'	'5,6-EET'				'2372'	'Diacylglycerol+H2O=Acylglycerol+Carboxylate'
'm792'	'5,6-EET'				'2380'	'n UDP-N-acetyl-D-glucosamine+n UDPglucuronate=Hyaluronate+2nUDP'
'm793'	'5,6-EET'				'2383'	'4,8,12-Trimethyltridecanoyl-CoA+Propanoyl-CoA ST = LT 3-Oxopristanoyl-CoA+CoA'
'm794'	'8,9-EET'				'2386'	'2-Deoxy-5-keto-D-gluconic acid 6-phosphate=3-Oxopropanoate +Glycerone phosphate (reversible)'
'm795'	'8,9-EET'				'2387'	'2-Deoxy-5-keto-D-gluconic acid 6-phosphate=3-Oxopropanoate +Glycerone phosphate (reversible)'
'm796'	'8,9-EET'				'2388'	'2-Deoxy-5-keto-D-gluconic acid 6-phosphate=3-Oxopropanoate +Glycerone phosphate (reversible)'
'm797'	'11,12-EET'				'2390'	'Parathion+H2O=Diethylthiophosphoric acid+4-Nitrophenol'
'm798'	'11,12-EET'				'2392'	'Paraoxon+H2O=Diethylphosphoric acid+4-Nitrophenol'
'm799'	'11,12-EET'				'2394'	'D-Gal alpha 1- LT 6D-Gal alpha 1- LT 6D-Glucose+H2O=D-Galactose +Melibiose'
'm800'	'14,15-EET'				'2398'	'trans,trans-Farnesyl diphosphate+Isopentenyl diphosphate ST = LT trans,trans,cis-Geranylgeranyl diphosphate+Pyrophosphate'
'm801'	'14,15-EET'				'2399'	'trans,trans,cis-Geranylgeranyl diphosphate+Isopentenyl diphosphate ST = LT Dehydrodolichol diphosphate+Pyrophosphate'
'm802'	'14,15-EET'				'2408'	'Crotonoyl-CoA+H2O=3-Hydroxybutanoyl-CoA'
'm803'	'16(R)-HETE'				'2417'	'Reduced riboflavin+NADP+=Riboflavin+NADPH+H+ (reversible)'
'm804'	'9(S)-HETE'				'2418'	'Phytanoyl-CoA+2-Oxoglutarate+Oxygen=2-Hydroxyphytanoyl-CoA +Succinate+CO2'
'm805'	'Leukotriene B4'				'2435'	'ATP+1-Phosphatidyl-1D-myo-inositol 4-phosphate=ADP +1-Phosphatidyl-1D-myo-inositol 3,4-bisphosphate'
'm806'	'Leukotriene B4'				'2436'	'ATP+1-Phosphatidyl-1D-myo-inositol 4-phosphate=ADP +1-Phosphatidyl-1D-myo-inositol 3,4-bisphosphate'
'm807'	'Leukotriene B4'				'2437'	'ATP+1-Phosphatidyl-1D-myo-inositol 4-phosphate=ADP +1-Phosphatidyl-1D-myo-inositol 3,4-bisphosphate'
'm808'	'Leukotriene B4'				'2438'	'ATP+1-Phosphatidyl-1D-myo-inositol 4-phosphate=ADP +1-Phosphatidyl-1D-myo-inositol 3,4-bisphosphate'
'm809'	'(13E)-(15S)-15-Hydroxy-9-oxoprosta-10,13-dienoate'				'2441'	'ATP+myo-Inositol hexakisphosphate=ADP+1-Diphosinositolpentakisphosphate'
'm810'	'(13E)-(15S)-15-Hydroxy-9-oxoprosta-10,13-dienoate'				'2444'	'ATP+D-myo-Inositol 1,4,5-trisphosphate=ADP+1D-myo-Inositol1,4,5,6-tetrakisphosphate'
'm811'	'(13E)-(15S)-15-Hydroxy-9-oxoprosta-10,13-dienoate'				'2445'	'ATP+1D-myo-Inositol 1,4,5,6-tetrakisphosphate=ADP +1D-myo-Inositol 1,3,4,5,6-pentakisphosphate'
'm812'	'(5Z,9E,14Z)-(8xi,11R,12S)-11,12-Epoxy-8-hydroxyicosa-5,9,14-trienoic acid'				'2454'	'UDP-N-acetyl-D-galactosamine+Protein serine=UDP+Tn antigen'
'm813'	'(5Z,9E,14Z)-(8xi,11R,12S)-11,12-Epoxy-8-hydroxyicosa-5,9,14-trienoic acid'				'2473'	'UDP-D-xylose+Protein serine=UDP+G00154'
'm814'	'5(S)-HPETE'				'2474'	'UDP-D-galactose+G00154=UDP+G00155'
'm815'	'5(S)-HPETE'				'2475'	'UDP-D-galactose+G00154=UDP+G00155'
'm816'	'5(S)-HPETE'				'2476'	'UDP-D-galactose+G00155=UDP+G00156'
'm817'	'5(S)-HPETE'				'2489'	'CMP-N-acetylneuraminate+GD3=CMP+GT3'
'm818'	'12(S)-HPETE'				'2498'	'CMP-N-acetylneuraminate+GA1=CMP+GM1b'
'm819'	'12(S)-HPETE'				'2499'	'CMP-N-acetylneuraminate+GA1=CMP+GM1b'
'm820'	'15(S)-HPETE'				'2502'	'H2O+Globotriaosylceramide=alpha-D-Galactose+Lactosylceramide'
'm821'	'15(S)-HPETE'				'2503'	'H2O+Globotriaosylceramide=alpha-D-Galactose+Lactosylceramide'
'm822'	'15H-11,12-EETA'				'2504'	'H2O+Globotriaosylceramide=alpha-D-Galactose+Lactosylceramide'
'm823'	'11H-14,15-EETA'				'2505'	'H2O+Globotriaosylceramide=alpha-D-Galactose+Lactosylceramide'
'm824'	'Prostaglandin H2'				'2509'	'CMP-N-acetylneuraminate+Galactosylgloboside=CMP +Monosialylgalactosylgloboside'
'm825'	'Prostaglandin H2'				'2514'	'UDP-N-acetyl-D-glucosamine+nLc6Cer=UDP+nLc7Cer'
'm826'	'Prostaglandin H2'				'2522'	'H2O+G00171=D-Glucose+G00010'
'm827'	'Prostaglandin H2'				'2523'	'H2O+G00171=D-Glucose+G00010'
'm828'	'Prostaglandin E2'				'2525'	'H2O+G00010=D-Glucose+G00011'
'm829'	'Prostaglandin E2'				'2526'	'H2O+G00010=D-Glucose+G00011'
'm830'	'Prostaglandin E2'				'2528'	'G00011+4 H2O=G00012+4 D-Mannose'
'm831'	'Prostaglandin D2'				'2533'	'G00013+2 H2O=G00014+2 D-Mannose'
'm832'	'Prostaglandin D2'				'2539'	'UDP-N-acetyl-D-glucosamine+G00015=UDP+G00020'
'm833'	'Prostaglandin D2'				'2542'	'GDP-L-fucose+G00015=GDP+G00016'
'm834'	'Prostaglandin I2'				'2544'	'2 UDP-D-galactose+G00016=2 UDP+G00017'
'm835'	'Prostaglandin I2'				'2547'	'2 CMP-N-acetylneuraminate+G00017=2 CMP+DS 3'
'm836'	'Thromboxane A2'				'2556'	'GDP-L-fucose+Paragloboside=GDP+IV2Fuc-nLc4Cer'
'm837'	'Thromboxane A2'				'2564'	'GDP-L-fucose+G00057=GDP+Type IIIH glycolipid'
'm838'	'(5Z)-(15S)-11alpha-Hydroxy-9,15-dioxoprostanoate'				'2569'	'GDP-L-fucose+nLc6Cer=GDP+VI2Fuc-nLc6'
'm839'	'20-OH-Leukotriene B4'				'2577'	'GDP-L-fucose+G00073=GDP+G00074'
'm840'	'20-OH-Leukotriene B4'				'2581'	'GDP-L-fucose+VI2Fuc-nLc6=GDP+G00081 (reversible)'
'm841'	'Lipoxin A4'				'2594'	'GDP-L-fucose+Lc4Cer=GDP+Fuc-Lc4Cer (reversible)'
'm842'	'Lipoxin A4'				'2597'	'GDP-L-fucose+Lc4Cer=GDP+IV2Fuc-Lc4Cer'
'm843'	'Lipoxin A4'				'2599'	'GDP-L-fucose+Lc4Cer=GDP+IV2Fuc-Lc4Cer'
'm844'	'Lipoxin B4'				'2618'	'UDP-D-galactose+Lc4Cer=UDP+G00038'
'm845'	'Lipoxin B4'				'2620'	'GDP-L-fucose+G00038=GDP+Type IB glycolipid'
'm846'	'Lipoxin B4'				'2646'	'GDP-L-fucose+G00081=GDP+G00082 (reversible)'
'm847'	'Prostaglandin G2'				'2651'	'Dolichyl phosphate D-mannose+G00006=Dolichyl phosphate +G10595'
'm848'	'ganglioside GM4'				'2670'	'Sphingosine 1-phosphate=Ethanolamine phosphate+Hexadecanal'
'm849'	'10,11-dihydro-leukotriene B4'				'2671'	'Dihydroceramide+H2O=Fatty acid+Sphinganine (reversible)'
'm850'	'10,11-dihydro-leukotriene B4'				'2672'	'Dihydroceramide+H2O=Fatty acid+Sphinganine'
'm851'	'10,11-dihydro-leukotriene B4'				'2673'	'Dihydroceramide+H2O=Fatty acid+Sphinganine'
'm852'	'10,11-dihydro-leukotriene B4'				'2675'	'Dihydroceramide+H2O=Fatty acid+Sphinganine'
'm853'	'10,11-dihydro-12-epi-leukotriene B4'				'2676'	'Sphinganine 1-phosphate+H2O=Sphinganine+Orthophosphate'
'm854'	'10,11-dihydro-12-epi-leukotriene B4'				'2677'	'Sphinganine 1-phosphate+H2O=Sphinganine+Orthophosphate'
'm855'	'10,11-dihydro-12-epi-leukotriene B4'				'2678'	'Sphinganine 1-phosphate+H2O=Sphinganine+Orthophosphate'
'm856'	'6,7-dihydro-12-epi-LTB4'				'2679'	'Sphingosine 1-phosphate+H2O=Sphingosine+Orthophosphate'
'm857'	'6,7-dihydro-12-epi-LTB4'				'2680'	'Sphingosine 1-phosphate+H2O=Sphingosine+Orthophosphate'
'm858'	'6,7-dihydro-leukotriene B4'				'2681'	'Sphingosine 1-phosphate+H2O=Sphingosine+Orthophosphate'
'm859'	'6,7-dihydro-leukotriene B4'				'2682'	'Ceramide 1-phosphate+H2O=N-Acylsphingosine+Orthophosphate'
'm860'	'6,7-dihydro-leukotriene B4'				'2683'	'Ceramide 1-phosphate+H2O=N-Acylsphingosine+Orthophosphate'
'm861'	'6,7-dihydro-leukotriene B4'				'2684'	'Ceramide 1-phosphate+H2O=N-Acylsphingosine+Orthophosphate'
'm862'	'20-OH-10,11-dihydro-leukotriene B4'				'2693'	'Cocaine+H2O=Ecgonine methyl ester+Benzoate'
'm863'	'13,14-dihydro- lipoxin A4'				'2697'	'Cadaverine+H2O+Oxygen=5-Aminopentanal+NH3+H2O2'
'm864'	'prostaglandin H1'				'2702'	'4-Hydroxyphenyl acetate+H2O=Hydroquinone+Acetate'
'm865'	'prostaglandin H1'				'2704'	'(3S)-3-Hydroxyadipyl-CoA+NAD+=3-Oxoadipyl-CoA+NADH+H+'
'm866'	'prostaglandin H1'				'2706'	'5-Carboxy-2-pentenoyl-CoA+H2O=(3S)-3-Hydroxyadipyl-CoA (reversible)'
'm867'	'13,14-dihydro-15-oxo-PGE1'				'2709'	'trans-Hex-2-enoyl-CoA+NADPH+H+=Hexanoyl-CoA+NADP+'
'm868'	'10,11-dihydro-20-dihydroxy-LTB4'				'2711'	'Naphthalene+NADPH+Oxygen+H+=(1R,2S)-Naphthalene 1,2-oxide+ NADP++H2O'
'm869'	'prostaglandin G1'				'2712'	'Naphthalene+NADPH+Oxygen+H+=(1S,2R)-Naphthalene 1,2-oxide+ NADP++H2O'
'm870'	'10,11-dihydro-20-trihydroxy-leukotriene B4'				'2713'	'Naphthalene+NADPH+Oxygen+H+=(1S,2R)-Naphthalene 1,2-oxide+ NADP++H2O'
'm871'	'trans,trans,cis-geranyl-geranyl-PP'				'2715'	'(1R,2S)-Naphthalene 1,2-oxide+Glutathione ST = LT (1R)-Hydroxy-(2R)-glutathionyl-1,2-dihydronaphthalene'
'm872'	'5,6-DHET'				'2716'	'(1R,2S)-Naphthalene 1,2-oxide+Glutathione ST = LT (1R)-Hydroxy-(2R)-glutathionyl-1,2-dihydronaphthalene'
'm873'	'5,6-DHET'				'2718'	'(1S,2R)-Naphthalene 1,2-oxide+Glutathione ST = LT (1R)-Glutathionyl-(2R)-hydroxy-1,2-dihydronaphthalene'
'm874'	'5,6-DHET'				'2719'	'(1S,2R)-Naphthalene 1,2-oxide+Glutathione ST = LT (1R)-Glutathionyl-(2R)-hydroxy-1,2-dihydronaphthalene'
'm875'	'8,9-DHET'				'2721'	'(1S,2R)-Naphthalene 1,2-oxide+Glutathione ST = LT (1S)-Hydroxy-(2S)-glutathionyl-1,2-dihydronaphthalene'
'm876'	'8,9-DHET'				'2722'	'(1S,2R)-Naphthalene 1,2-oxide+Glutathione ST = LT (1S)-Hydroxy-(2S)-glutathionyl-1,2-dihydronaphthalene'
'm877'	'8,9-DHET'				'2730'	'(1S,2R)-Naphthalene 1,2-oxide=beta-Naphthol'
'm878'	'11,12-DHET'				'2731'	'(1R,2S)-Naphthalene 1,2-oxide+H2O ST = LT 1,2-Dihydronaphthalene-1,2-diol'
'm879'	'11,12-DHET'				'2732'	'(1R,2S)-Naphthalene 1,2-oxide+H2O ST = LT 1,2-Dihydronaphthalene-1,2-diol'
'm880'	'11,12-DHET'				'2733'	'(1R,2S)-Naphthalene 1,2-oxide+H2O ST = LT 1,2-Dihydronaphthalene-1,2-diol'
'm881'	'14,15-DHET'				'2734'	'(1S,2R)-Naphthalene 1,2-oxide+H2O ST = LT 1,2-Dihydronaphthalene-1,2-diol'
'm882'	'14,15-DHET'				'2735'	'(1S,2R)-Naphthalene 1,2-oxide+H2O ST = LT 1,2-Dihydronaphthalene-1,2-diol'
'm883'	'14,15-DHET'				'2736'	'(1S,2R)-Naphthalene 1,2-oxide+H2O ST = LT 1,2-Dihydronaphthalene-1,2-diol'
'm884'	'Prostaglandin F2alpha'				'2740'	'1,2-Dihydronaphthalene-1,2-diol+NADPH+Oxygen+H+ ST = LT 1,2-Dihydroxy-3,4-epoxy-1,2,3,4-tetrahydronaphthalene+NADP++H2O'
'm885'	'Prostaglandin F2alpha'				'2745'	'beta-Naphthol+NADPH+Oxygen+H+=Naphthalene-1,2-diol+NADP++ H2O'
'm886'	'Alprostadil'				'2768'	'2 Glutathione+5(S)-HPETE=Oxidized glutathione+5(S)-HETE +H2O'
'm887'	'Alprostadil'				'2770'	'2 Glutathione+5(S)-HPETE=Oxidized glutathione+5(S)-HETE +H2O'
'm888'	'Alprostadil'				'2772'	'2 Glutathione+15(S)-HPETE=Oxidized glutathione +(15S)-15-Hydroxy-5,8,11-cis-13-trans-eicosatetraenoate+H2O'
'm889'	'(5Z,9E,14Z)-(8xi,11xi,12S)-8,11,12-Trihydroxyicosa-5,9,14-trienoate'				'2779'	'15(S)-HPETE=15H-11,12-EETA'
'm890'	'11,12,15-THETA'				'2781'	'15(S)-HPETE=11H-14,15-EETA'
'm891'	'11,14,15-THETA'				'2783'	'15H-11,12-EETA+H2O=11,12,15-THETA'
'm892'	'Thromboxane B2'				'2785'	'11H-14,15-EETA+H2O=11,14,15-THETA'
'm893'	'13,14-dihydro-PGE1'				'2787'	'(5Z,8Z,11Z,14Z)-Icosatetraenoic acid+Oxygen+NADPH+H+ ST = LT 19(S)-HETE+NADP++H2O'
'm894'	'Dolichol'				'2788'	'(5Z,8Z,11Z,14Z)-Icosatetraenoic acid+Oxygen+NADPH+H+ ST = LT 14,15-EET+NADP++H2O'
'm895'	'Geranylgeranyl diphosphate'				'2789'	'(5Z,8Z,11Z,14Z)-Icosatetraenoic acid+Oxygen+NADPH+H+ ST = LT 14,15-EET+NADP++H2O'
'm896'	'trans,trans,cis-Geranylgeranyl diphosphate'				'2790'	'(5Z,8Z,11Z,14Z)-Icosatetraenoic acid+Oxygen+NADPH+H+ ST = LT 11,12-EET+NADP++H2O'
'm897'	'Dehydrodolichol diphosphate'				'2791'	'(5Z,8Z,11Z,14Z)-Icosatetraenoic acid+Oxygen+NADPH+H+ ST = LT 11,12-EET+NADP++H2O'
'm898'	'Dolichyl phosphate'				'2792'	'(5Z,8Z,11Z,14Z)-Icosatetraenoic acid+Oxygen+NADPH+H+ ST = LT 8,9-EET+NADP++H2O'
'm899'	'Dolichyl phosphate'				'2793'	'(5Z,8Z,11Z,14Z)-Icosatetraenoic acid+Oxygen+NADPH+H+ ST = LT 8,9-EET+NADP++H2O'
'm900'	'arachidate'				'2794'	'(5Z,8Z,11Z,14Z)-Icosatetraenoic acid+Oxygen+NADPH+H+ ST = LT 5,6-EET+NADP++H2O'
'm901'	'arachidate'				'2795'	'(5Z,8Z,11Z,14Z)-Icosatetraenoic acid+Oxygen+NADPH+H+ ST = LT 5,6-EET+NADP++H2O'
'm902'	'Phytanate'				'2797'	'(5Z,8Z,11Z,14Z)-Icosatetraenoic acid+Oxygen+NADPH+H+ ST = LT 16(R)-HETE+NADP++H2O'
'm903'	'Phytanate'				'2798'	'Linoleate+Oxygen+NADPH+H+=9(10)-EpOME+NADP++H2O'
'm904'	'Icosanoic acid'				'2800'	'Linoleate+Oxygen+NADPH+H+=12(13)-EpOME+NADP++H2O'
'm905'	'3,5,3'',5''-tetraiodo-L-thyronine-beta-D-glucuronoside'				'2804'	'Linoleate+Oxygen=9(S)-HPODE'
'm906'	'3,3'',5''-triiodo-L-thyronine-beta-D-glucuronoside'				'2808'	'Linoleate+Reduced acceptor+Oxygen ST = LT (6Z,9Z,12Z)-Octadecatrienoic acid+Acceptor+2 H2O'
'm907'	'3,5,3''-triiodo-L-thyronine-beta-D-glucuronoside'				'2824'	'Bromobenzene-3,4-oxide+H2O=Bromobenzene-3,4-dihydrodiol'
'm908'	'3'',5''-diiodo-L-thyronine-beta-D-glucuronoside'				'2825'	'Bromobenzene-3,4-oxide+H2O=Bromobenzene-3,4-dihydrodiol'
'm909'	'3,3''-diiodo-L-thyronine-beta-D-glucuronoside'				'2826'	'Bromobenzene-3,4-oxide+H2O=Bromobenzene-3,4-dihydrodiol'
'm910'	'Deamino-NAD+'				'2830'	'Bromobenzene-3,4-oxide=4-Bromophenol'
'm911'	'Deamino-NAD+'				'2833'	'4-Bromophenol+NADPH+Oxygen+H+=4-Bromophenol-2,3-epoxide +NADP++H2O'
'm912'	'Deamino-NAD+'				'2834'	'4-Bromophenol-2,3-epoxide=4-Bromocatechol'
'm913'	'gama-CEHC-glucuronide'				'2836'	'Bromobenzene-3,4-dihydrodiol=4-Bromocatechol (reversible)'
'm914'	'gama-CEHC-glucuronide'				'2843'	'Benzo[a]pyrene-7,8-oxide+H2O=Benzo[a]pyrene-7,8-diol'
'm915'	'NAD+'				'2844'	'Benzo[a]pyrene-7,8-oxide+H2O=Benzo[a]pyrene-7,8-diol'
'm916'	'NAD+'				'2845'	'Benzo[a]pyrene-7,8-oxide+H2O=Benzo[a]pyrene-7,8-diol'
'm917'	'NAD+'				'2865'	'1,1-Dichloroethylene epoxide+Glutathione ST = LT 2-(S-Glutathionyl)acetyl chloride+HCl'
'm918'	'NAD+'				'2866'	'1,1-Dichloroethylene epoxide+Glutathione ST = LT 2-(S-Glutathionyl)acetyl chloride+HCl'
'm919'	'NAD+'				'2871'	'2-(S-Glutathionyl)acetyl chloride+Glutathione ST = LT 2-(S-Glutathionyl)acetyl glutathione+HCl'
'm920'	'NAD+'				'2872'	'2-(S-Glutathionyl)acetyl chloride+Glutathione ST = LT 2-(S-Glutathionyl)acetyl glutathione+HCl'
'm921'	'11-Dehydrocorticosterone'				'2893'	'14,15-EET+H2O=14,15-DHET'
'm922'	'Cortisone'				'2894'	'14,15-EET+H2O=14,15-DHET'
'm923'	'NADH'				'2895'	'14,15-EET+H2O=14,15-DHET'
'm924'	'NADH'				'2896'	'11,12-EET+H2O=11,12-DHET'
'm925'	'NADH'				'2897'	'11,12-EET+H2O=11,12-DHET'
'm926'	'NADH'				'2898'	'11,12-EET+H2O=11,12-DHET'
'm927'	'NADH'				'2899'	'8,9-EET+H2O=8,9-DHET'
'm928'	'NADP+'				'2900'	'8,9-EET+H2O=8,9-DHET'
'm929'	'NADP+'				'2901'	'8,9-EET+H2O=8,9-DHET'
'm930'	'NADP+'				'2902'	'5,6-EET+H2O=5,6-DHET'
'm931'	'NADP+'				'2903'	'5,6-EET+H2O=5,6-DHET'
'm932'	'NADP+'				'2904'	'5,6-EET+H2O=5,6-DHET'
'm933'	'NADP+'				'2906'	'1,2-Dibromoethane+NADPH+Oxygen+H+=2-Bromoacetaldehyde +NADP++H2O+Hydrobromic acid'
'm934'	'18-carboxy-dinor-LTE4'				'2908'	'1,2-Dibromoethane+Glutathione=Glutathione episulfonium ion+2Hydrobromic acid'
'm935'	'Retinyl ester'				'2909'	'1,2-Dibromoethane+Glutathione=Glutathione episulfonium ion+2Hydrobromic acid'
'm936'	'NADPH'				'2913'	'2-Bromoacetaldehyde+Glutathione=S-(Formylmethyl)glutathione +Hydrobromic acid'
'm937'	'NADPH'				'2914'	'2-Bromoacetaldehyde+Glutathione=S-(Formylmethyl)glutathione +Hydrobromic acid'
'm938'	'NADPH'				'2915'	'Glutathione episulfonium ion+H2O=S-(2-Hydroxyethyl)glutathione (reversible)'
'm939'	'NADPH'				'2918'	'S-(Formylmethyl)glutathione=S-(2-Hydroxyethyl)glutathione'
'm940'	'NADPH'				'2922'	'UDP-N-acetyl-D-glucosamine+G00157=UDP+G00162'
'm941'	'NADPH'				'2924'	'G00144+H2O=6-(alpha-D-glucosaminyl)-1D-myo-inositol +Phosphatidate'
'm942'	'Progesterone'				'2925'	'O(,2)+L-tyrosine+L-dopa=H(,2)O+L-dopa+Dopaquinone'
'm943'	'Progesterone'				'2926'	'O(,2)+L-tyrosine+L-dopa=H(,2)O+L-dopa+Dopaquinone'
'm944'	'pregn-5-ene-3,20-dione'				'2928'	'`S`-adenosyl-L-methionine+phosphatidyl-`N`-methylethanolamine=`S`-adenosyl-L-homocysteine+phosphatidyl-`N`,`N`-dimethylethanolamine+H(''+)'
'm945'	'17alpha-Hydroxyprogesterone'				'2930'	'acetyl-CoA+D-glucosamine 1-phosphate=CoA+`N`-acetyl-D-glucosamine 1-phosphate (reversible)'
'm946'	'Corticosterone'				'2931'	'acetyl-CoA+D-glucosamine 1-phosphate=CoA+`N`-acetyl-D-glucosamine 1-phosphate'
'm947'	'11-Deoxycortisol'				'2932'	'ATP+D-gluconate=ADP+6-phospho-D-gluconate+H(''+) (reversible)'
'm948'	'Cortisol'				'2934'	'cyanide+H(''+)+3-mercaptopyruvate=pyruvate+thiocyanate'
'm949'	'Cortisol'				'2935'	'D-glucosamine 1-phosphate=D-glucosamine 6-phosphate'
'm950'	'7''-carboxy-alpha-chromanol'				'2937'	'arachidonate+ATP+CoA=AMP+arachidonoyl-CoA+PP(,i)'
'm951'	'7''-carboxy-alpha-chromanol'				'2938'	'H(,2)O+stearoyl-CoA=CoA+H(''+)+stearate'
'm952'	'pregnenolone sulfate'				'2939'	'H(,2)O+stearoyl-CoA=CoA+H(''+)+stearate'
'm953'	'pregnenolone sulfate'				'2940'	'H(,2)O+stearoyl-CoA=CoA+H(''+)+stearate'
'm954'	'pregnenolone sulfate'				'2943'	'CoA+a-ketoglutarate+NAD(''+)=CO(,2)+NADH+succinyl-CoA'
'm955'	'pregnenolone sulfate'				'2944'	'CoA+a-ketoglutarate+NAD(''+)=CO(,2)+NADH+succinyl-CoA'
'm956'	'17alpha-hydroxypregnenolone sulfate'				'2945'	'L-gulonate+NADP(''+)=D-glucuronate+NADPH+H(''+)'
'm957'	'17alpha-hydroxypregnenolone sulfate'				'2950'	'dATP+thymidine 5''-phosphate=dADP+TDP'
'm958'	'17alpha-hydroxypregnenolone sulfate'				'2952'	'dATP+TDP=dADP+TTP (reversible)'
'm959'	'17alpha-hydroxypregnenolone sulfate'				'2954'	'dATP+TDP=dADP+TTP'
'm960'	'Pregnenolone'				'2956'	'UTP+reduced thioredoxin=dUTP+H(,2)O+oxidized thioredoxin'
'm961'	'Pregnenolone'				'2957'	'`cis`-3-decenoyl-CoA=`trans`-deca-2-enoyl-CoA'
'm962'	'Pregnenolone'				'2958'	'`cis`-3-decenoyl-CoA=`trans`-deca-2-enoyl-CoA'
'm963'	'Pregnenolone'				'2960'	'NAD(''+)+(3`S`)-3-hydroxylinoleoyl-CoA=3-oxolinoleoyl-CoA+NADH+H(''+)'
'm964'	'Pregnenolone'				'2961'	'NAD(''+)+(3`S`)-3-hydroxylinoleoyl-CoA=3-oxolinoleoyl-CoA+NADH+H(''+)'
'm965'	'5beta-Pregnane-3,20-dione'				'2965'	'malonyl-CoA+H(''+)+stearoyl-CoA=CO(,2)+CoA+3-oxoeicosanoyl-CoA'
'm966'	'5beta-Pregnane-3,20-dione'				'2966'	'NADPH+H(''+)+3-oxoeicosanoyl-CoA=NADP(''+)+3-hydroxyeicosanoyl-CoA'
'm967'	'17alpha-Hydroxypregnenolone'				'2967'	'3-hydroxyeicosanoyl-CoA=H(,2)O+`trans`-eicos-2-enoyl-CoA'
'm968'	'17alpha-Hydroxypregnenolone'				'2968'	'NADPH+H(''+)+`trans`-eicos-2-enoyl-CoA=NADP(''+)+eicosanoyl-CoA'
'm969'	'17alpha-Hydroxypregnenolone'				'2969'	'malonyl-CoA+H(''+)+eicosanoyl-CoA=CO(,2)+CoA+3-oxodocosanoyl-CoA'
'm970'	'17alpha-Hydroxypregnenolone'				'2970'	'malonyl-CoA+H(''+)+eicosanoyl-CoA=CO(,2)+CoA+3-oxodocosanoyl-CoA'
'm971'	'17alpha-Hydroxypregnenolone'				'2971'	'NADPH+H(''+)+3-oxodocosanoyl-CoA=NADP(''+)+3-hydroxydocosanoyl-CoA'
'm972'	'3alpha,21-Dihydroxy-5beta-pregnane-11,20-dione'				'2972'	'3-hydroxydocosanoyl-CoA=H(,2)O+`trans`-docos-2-enoyl-CoA'
'm973'	'17alpha,21-Dihydroxypregnenolone'				'2973'	'NADPH+H(''+)+`trans`-docos-2-enoyl-CoA=NADP(''+)+docosanoyl-CoA'
'm974'	'11beta,17alpha,21-Trihydroxypregnenolone'				'2974'	'malonyl-CoA+H(''+)+docosanoyl-CoA=CO(,2)+CoA+3-oxotetracosanoyl-CoA'
'm975'	'3-beta-D-Galactosyl-4-beta-D-galactosyl-O-beta-D-xylosylprotein'				'2975'	'NADPH+H(''+)+3-oxotetracosanoyl-CoA=NADP(''+)+3-hydroxytetracosanoyl-CoA'
'm976'	'Tetrahydrocorticosterone'				'2976'	'3-hydroxytetracosanoyl-CoA=H(,2)O+`trans`-tetracos-2-enoyl-CoA'
'm977'	'Dephospho-CoA'				'2977'	'NADPH+H(''+)+`trans`-tetracos-2-enoyl-CoA=NADP(''+)+tetracosanoyl-CoA'
'm978'	'N(omega)-(ADP-D-ribosyl)-L-arginine'				'2978'	'H(,2)O+eicosanoyl-CoA=arachidate+CoA+H(''+)'
'm979'	'CoA'				'2980'	'H(,2)O+eicosanoyl-CoA=arachidate+CoA+H(''+)'
'm980'	'CoA'				'2984'	'H(,2)O+tetracosanoyl-CoA=CoA+H(''+)+lignocerate'
'm981'	'CoA'				'2986'	'H(,2)O+tetracosanoyl-CoA=CoA+H(''+)+lignocerate'
'm982'	'CoA'				'2987'	'palmitoyl-CoA+malonyl-CoA+H(''+)=CO(,2)+CoA+3-oxooctadecanoyl-CoA'
'm983'	'CoA'				'2988'	'palmitoyl-CoA+malonyl-CoA+H(''+)=CO(,2)+CoA+3-oxooctadecanoyl-CoA'
'm984'	'CoA'				'2990'	'NADPH+H(''+)+3-oxooctadecanoyl-CoA=NADP(''+)+3-hydroxyoctadecanoyl-CoA'
'm985'	'CoA'				'2994'	'H(,2)O+leukotriene D(,4)=glycine+leukotriene E(,4)'
'm986'	'CoA'				'2996'	'H(,2)O+O(,2)+spermine=H(,2)O(,2)+NH(,4)(''+)+spermine monoaldehyde'
'm987'	'IsoGlobotriasyl ceramide'				'2999'	'H(,2)O+O(,2)+spermidine=H(,2)O(,2)+NH(,4)(''+)+H(''+)+spermidine monoaldehyde 2'
'm988'	'alpha-CEHC-glucuronide'				'3002'	'H(,2)O+O(,2)+H(''+)+spermidine monoaldehyde 2=H(,2)O(,2)+NH(,4)(''+)+spermidine dialdehyde'
'm989'	'alpha-CEHC-glucuronide'				'3011'	'H(,2)O+O(,2)+spermine monoaldehyde=H(,2)O(,2)+NH(,4)(''+)+spermine dialdehyde'
'm990'	'2-(S-Glutathionyl)acetyl glutathione'				'3014'	'H(,2)O+O(,2)+spermidine=H(,2)O(,2)+NH(,4)(''+)+spermidine monoaldehyde 1'
'm991'	'2-(S-Glutathionyl)acetyl glutathione'				'3017'	'tetrahydrobiopterin-4a-carbinolamine=H(,2)O+quinonoid dihydrobiopterin'
'm992'	'N-arachidonoylglycine'				'3024'	'2 glutathione+3,5,3'' - triiodothyronine=H(''+)+iodide+Oxidized glutathione+3,3''-diiodo-L-thyronine'
'm993'	'N-Acetyl-alpha-D-glucosaminyl-(1-_LT_4)-beta-D-glucuronosyl-(1-_LT_4)-N- acetyl-alpha-D-glucosaminylproteoglycan'				'3026'	'H(,2)O+3,3''-diiodo-L-thyronine 4''-`O`-sulfate=H(''+)+SO4+3,3''-diiodo-L-thyronine (reversible)'
'm994'	'Acyl-CoA'				'3027'	'H(,2)O+3,3''-diiodo-L-thyronine 4''-`O`-sulfate=H(''+)+SO4+3,3''-diiodo-L-thyronine'
'm995'	'Acyl-CoA'				'3028'	'H(,2)O+3,3''-diiodo-L-thyronine 4''-`O`-sulfate=H(''+)+SO4+3,3''-diiodo-L-thyronine'
'm996'	'Acyl-CoA'				'3029'	'2 glutathione+L-Thyroxine=H(''+)+iodide+Oxidized glutathione+3,5,3'' - triiodothyronine (reversible)'
'm997'	'15-oxo-Prostaglandin E2 ethanolamide'				'3030'	'2 glutathione+L-Thyroxine=H(''+)+iodide+Oxidized glutathione+3,5,3'' - triiodothyronine'
'm998'	'Formyl-CoA'				'3036'	'2 glutathione+3,3'',5'' - triiodothyronine=H(''+)+iodide+Oxidized glutathione+3'',5''-diiodo-L-thyronine'
'm999'	'Formyl-CoA'				'3041'	'H(,2)O+3'',5''-diiodo-L-thyronine 4''-`O`-sulfate=H(''+)+SO4+3'',5''-diiodo-L-thyronine (reversible)'
'm1000'	'beta-D-Galactosyl-1,3-(N-acetyl-beta-D-glucosaminyl-1,6)-N-acetyl-D- galactosaminyl-R'				'3044'	'2 glutathione+3'',5''-diiodo-L-thyronine=H(''+)+iodide+Oxidized glutathione+3''-monoiodo-L-thyronine'
'm1001'	'Anandamide'				'3047'	'H(,2)O+3''-monoiodo-L-thyronine 4''-`O`-sulfate=H(''+)+SO4+3''-monoiodo-L-thyronine (reversible)'
'm1002'	'Anandamide'				'3049'	'UDP-a-D-glucuronate+3'',5''-diiodo-L-thyronine=H(''+)+UDP+3'',5''-diiodo-L-thyronine-b-D-glucuronoside'
'm1003'	'12(S)-hydroxyarachidonylethanolamide'				'3051'	'UDP-a-D-glucuronate+L-Thyroxine=H(''+)+UDP+3,5,3'',5''-tetraiodo-L-thyronine-b-D-glucuronoside'
'm1004'	'15(S)-hydroxyarachidonylethanolamide'				'3053'	'UDP-a-D-glucuronate+3,3'',5'' - triiodothyronine=H(''+)+UDP+3,3'',5''-triiodo-L-thyronine-b-D-glucuronoside'
'm1005'	'Prostaglandin E2 ethanolamide'				'3055'	'UDP-a-D-glucuronate+3,5,3'' - triiodothyronine=H(''+)+UDP+3,5,3''-triiodo-L-thyronine-b-D-glucuronoside'
'm1006'	'Prostaglandin E2 ethanolamide'				'3057'	'UDP-a-D-glucuronate+3,3''-diiodo-L-thyronine=H(''+)+UDP+3,3''-diiodo-L-thyronine-b-D-glucuronoside'
'm1007'	'20-COOH-leukotriene E4'				'3059'	'UDP-a-D-glucuronate+3,5,3'',5''-tetraiodothyroacetate=H(''+)+UDP+3,5,3'',5''-tetraiodothyroacetate-b-D-glucuronoside'
'm1008'	'20-oxo-leukotriene E4'				'3065'	'UDP-a-D-glucuronate+3,5,3''-triiodothyroacetate=H(''+)+UDP+3,5,3''-triiodothyroacetate-b-D-glucuronoside'
'm1009'	'leukotriene-E4'				'3067'	'UDP-a-D-glucuronate+3'',5''-diiodothyroacetate=H(''+)+UDP+3'',5''-diiodothyroacetate-b-D-glucuronoside'
'm1010'	'Leukotriene E4'				'3092'	'prostaglandin H(,2)=malonic dialdehyde+12`S`-HHT'
'm1011'	'Leukotriene E4'				'3093'	'H(,2)O+thromboxane A(,2)=thromboxane B(,2)'
'm1012'	'20-Hydroxyleukotriene E4'				'3100'	'H(,2)O+17a-hydroxypregnenolone sulfate=17a-hydroxypregnenolone+H(''+)+SO4'
'm1013'	'1-lyso-2-arachidonoyl-phosphatidate'				'3101'	'H(,2)O+17a-hydroxypregnenolone sulfate=17a-hydroxypregnenolone+H(''+)+SO4'
'm1014'	'1-lyso-2-arachidonoyl-phosphatidate'				'3102'	'H(,2)O+17a-hydroxypregnenolone sulfate=17a-hydroxypregnenolone+H(''+)+SO4'
'm1015'	'1-lyso-2-arachidonoyl-phosphatidate'				'3103'	'H(,2)O+17a-hydroxypregnenolone sulfate=17a-hydroxypregnenolone+H(''+)+SO4'
'm1016'	'Acetyl-CoA'				'3104'	'H(,2)O+cholesterol sulfate=cholesterol+H(''+)+SO4'
'm1017'	'Acetyl-CoA'				'3105'	'H(,2)O+cholesterol sulfate=cholesterol+H(''+)+SO4'
'm1018'	'Acetyl-CoA'				'3106'	'H(,2)O+cholesterol sulfate=cholesterol+H(''+)+SO4'
'm1019'	'Acetyl-CoA'				'3107'	'H(,2)O+cholesterol sulfate=cholesterol+H(''+)+SO4'
'm1020'	'2-Arachidonoylglycerol'				'3112'	'H(,2)O+pregnenolone sulfate=pregnenolone+H(''+)+SO4'
'm1021'	'2-Arachidonoylglycerol'				'3113'	'H(,2)O+pregnenolone sulfate=pregnenolone+H(''+)+SO4'
'm1022'	'2-Arachidonoylglycerol'				'3114'	'H(,2)O+pregnenolone sulfate=pregnenolone+H(''+)+SO4'
'm1023'	'12-hydroperoxyeicosatetraenoate glyceryl ester'				'3115'	'H(,2)O+pregnenolone sulfate=pregnenolone+H(''+)+SO4'
'm1024'	'L-Palmitoylcarnitine'				'3121'	'a-ketoglutarate+L-kynurenine=L-glutamate+H(,2)O+kynurenate+H(''+)'
'm1025'	'Estrone glucuronide'				'3123'	'acetyl-CoA+spermidine=CoA+H(''+)+`N`(''1)-acetylspermidine'
'm1026'	'Estradiol-17beta 3-glucuronide'				'3128'	'H(,2)O+H(''+)+D1-piperideine 6-carboxylate=2-aminoadipate semialdehyde (reversible)'
'm1027'	'16-Glucuronide-estriol'				'3130'	'H(''+)+L-2-amino-3-oxobutanoate=CO(,2)+aminoacetone'
'm1028'	'nisinate'				'3135'	'NADPH+O(,2)+H(''+)+vitamin D(,3)=H(,2)O+NADP(''+)+25-hydroxyvitamin D(,3)'
'm1029'	'2,3-Dehydroacyl-CoA'				'3137'	'NADH+O(,2)+H(''+)+1a,25-dihydroxyvitamin D(,3)=H(,2)O+NAD(''+)+1a,24`R`,25-trihydroxyvitamin D(,3)'
'm1030'	'trans-2,3-Dehydroacyl-CoA'				'3141'	'NADPH+O(,2)+H(''+)+25-hydroxyvitamin D(,3)=H(,2)O+NADP(''+)+23`S`,25-dihydroxyvitamin D(,3)'
'm1031'	'3-Oxoacyl-CoA'				'3143'	'NADH+O(,2)+H(''+)+23`S`,25-dihydroxyvitamin D(,3)=H(,2)O+NAD(''+)+23`S`,25,26-trihydroxyvitamin D(,3)'
'm1032'	'6,9,12,15,18-all-cis-tetracosapentaenoate'				'3145'	'O(,2)+23`S`,25,26-trihydroxyvitamin D(,3)=H(,2)O(,2)+25-hydroxyvitamin D(,3)-26,23-lactol'
'm1033'	'9''-carboxy-alpha-chromanol'				'3147'	'O(,2)+25-hydroxyvitamin D(,3)-26,23-lactol=H(,2)O(,2)+25-hydroxyvitamin D(,3)-26,23-lactone'
'm1034'	'9''-carboxy-alpha-chromanol'				'3150'	'ATP+D-xylulose=ADP+H(''+)+D-xylulose-1-phosphate'
'm1035'	'Propenoyl-CoA'				'3151'	'D-xylulose-1-phosphate=glycolaldehyde+glycerone phosphate'
'm1036'	'Malonyl-CoA'				'3154'	'ATP+L-a-Phosphatidylinositol=ADP+H(''+)+1-phosphatidyl-`myo`-inositol 5-phosphate'
'm1037'	'Malonyl-CoA'				'3155'	'ATP+L-a-Phosphatidylinositol=ADP+H(''+)+1-phosphatidyl-`myo`-inositol 5-phosphate'
'm1038'	'Malonyl-CoA'				'3156'	'ATP+L-a-Phosphatidylinositol=ADP+H(''+)+1-phosphatidyl-`myo`-inositol 5-phosphate (reversible)'
'm1039'	'Malonyl-CoA'				'3157'	'ATP+L-a-Phosphatidylinositol=ADP+H(''+)+1-phosphatidyl-`myo`-inositol 5-phosphate'
'm1040'	'Malonyl-CoA'				'3158'	'H(,2)O+1-phosphatidyl-D-`myo`-inositol 4,5-bisphosphate=Pi+1-phosphatidyl-`myo`-inositol 5-phosphate'
'm1041'	'Malonyl-CoA'				'3160'	'H(,2)O+1-phosphatidyl-`myo`-inositol 5-phosphate=L-a-Phosphatidylinositol+Pi (reversible)'
'm1042'	'(2S)-2-Methylacyl-CoA'				'3167'	'ATP+CoA+linoleate=AMP+PP(,i)+linoleoyl-CoA'
'm1043'	'(2R)-2-Methylacyl-CoA'				'3168'	'ATP+CoA+linoleate=AMP+PP(,i)+linoleoyl-CoA'
'm1044'	'(3S)-3-Hydroxyacyl-CoA'				'3169'	'UDP+reduced glutaredoxin=dUDP+H(,2)O+glutaredoxin'
'm1045'	'Propanoyl-CoA'				'3170'	'UDP+reduced glutaredoxin=dUDP+H(,2)O+glutaredoxin'
'm1046'	'Propanoyl-CoA'				'3171'	'FAD+linoleoyl-CoA=FADH(,2)+`trans`,`cis`,`cis`-2,9,12-octadecatrienoyl-CoA'
'm1047'	'Propanoyl-CoA'				'3172'	'FAD+linoleoyl-CoA=FADH(,2)+`trans`,`cis`,`cis`-2,9,12-octadecatrienoyl-CoA'
'm1048'	'3-Hydroxypropionyl-CoA'				'3173'	'FAD+`cis`,`cis`-palmito-7,10-dienoyl-CoA=FADH(,2)+`trans`,`cis`,`cis`-2,7,10-hexadecatrienoyl-CoA'
'm1049'	'3alpha-Hydroxy-5beta-cholanate'				'3174'	'FAD+`cis`,`cis`-palmito-7,10-dienoyl-CoA=FADH(,2)+`trans`,`cis`,`cis`-2,7,10-hexadecatrienoyl-CoA'
'm1050'	'Chenodeoxycholate'				'3175'	'FAD+`cis`,`cis`-myristo-5,8-dienoyl-CoA=FADH(,2)+`trans`-2-`cis`,`cis`-5,8-tetradecatrienoyl-CoA'
'm1051'	'Chenodeoxycholate'				'3176'	'FAD+`cis`,`cis`-myristo-5,8-dienoyl-CoA=FADH(,2)+`trans`-2-`cis`,`cis`-5,8-tetradecatrienoyl-CoA'
'm1052'	'Chenodeoxycholate'				'3177'	'FAD+`cis`-deca-4-enoyl-CoA=FADH(,2)+`trans`,`cis`-deca-2,4-dienoyl-CoA'
'm1053'	'3alpha,12alpha-Dihydroxy-5beta-cholanate'				'3178'	'FAD+`cis`-deca-4-enoyl-CoA=FADH(,2)+`trans`,`cis`-deca-2,4-dienoyl-CoA'
'm1054'	'3alpha,12alpha-Dihydroxy-5beta-cholanate'				'3179'	'H(,2)O+`trans`,`cis`-dodeca-2,6-dienoyl-CoA=(3`S`)-3-hydroxydodec-`cis`-6-enoyl-CoA'
'm1055'	'3alpha,7alpha,12alpha-Trihydroxy-5beta-cholanate'				'3180'	'H(,2)O+`trans`,`cis`-dodeca-2,6-dienoyl-CoA=(3`S`)-3-hydroxydodec-`cis`-6-enoyl-CoA'
'm1056'	'3alpha,7alpha,12alpha-Trihydroxy-5beta-cholanate'				'3181'	'H(,2)O+`trans`-2-`cis`,`cis`-5,8-tetradecatrienoyl-CoA=3(`S`)-hydroxy-5`Z`,8`Z`-tetradecadienoyl-CoA'
'm1057'	'3alpha,7alpha,12alpha-Trihydroxy-5beta-cholanate'				'3182'	'H(,2)O+`trans`-2-`cis`,`cis`-5,8-tetradecatrienoyl-CoA=3(`S`)-hydroxy-5`Z`,8`Z`-tetradecadienoyl-CoA'
'm1058'	'3alpha,7alpha,12alpha-Trihydroxy-5beta-cholanate'				'3183'	'H(,2)O+`trans`,`cis`,`cis`-2,7,10-hexadecatrienoyl-CoA=(3`S`)-3-hydroxy-`cis`,`cis`-palmito-7,10-dienoyl-CoA'
'm1059'	'3alpha,7alpha,12alpha-Trihydroxy-5beta-cholanate'				'3184'	'H(,2)O+`trans`,`cis`,`cis`-2,7,10-hexadecatrienoyl-CoA=(3`S`)-3-hydroxy-`cis`,`cis`-palmito-7,10-dienoyl-CoA'
'm1060'	'Stachyose'				'3185'	'H(,2)O+`trans`,`cis`,`cis`-2,9,12-octadecatrienoyl-CoA=(3`S`)-3-hydroxylinoleoyl-CoA'
'm1061'	'Psychosine sulfate'				'3186'	'H(,2)O+`trans`,`cis`,`cis`-2,9,12-octadecatrienoyl-CoA=(3`S`)-3-hydroxylinoleoyl-CoA'
'm1062'	'Psychosine sulfate'				'3188'	'NAD(''+)+(3`S`)-3-hydroxy-`cis`,`cis`-palmito-7,10-dienoyl-CoA=NADH+H(''+)+3-oxo-`cis`,`cis`-7,10-hexadecadienoyl-CoA'
'm1063'	'Psychosine'				'3189'	'NAD(''+)+(3`S`)-3-hydroxy-`cis`,`cis`-palmito-7,10-dienoyl-CoA=NADH+H(''+)+3-oxo-`cis`,`cis`-7,10-hexadecadienoyl-CoA'
'm1064'	'Psychosine'				'3191'	'NAD(''+)+3(`S`)-hydroxy-5`Z`,8`Z`-tetradecadienoyl-CoA=NADH+H(''+)+3-oxo-`cis`,`cis`-5,8-tetradecadienoyl-CoA'
'm1065'	'Psychosine'				'3192'	'NAD(''+)+3(`S`)-hydroxy-5`Z`,8`Z`-tetradecadienoyl-CoA=NADH+H(''+)+3-oxo-`cis`,`cis`-5,8-tetradecadienoyl-CoA'
'm1066'	'lignocerate'				'3194'	'NAD(''+)+(3`S`)-3-hydroxydodec-`cis`-6-enoyl-CoA=3-oxolaur-6-`cis`-enoyl-CoA+NADH+H(''+)'
'm1067'	'lignocerate'				'3195'	'NAD(''+)+(3`S`)-3-hydroxydodec-`cis`-6-enoyl-CoA=3-oxolaur-6-`cis`-enoyl-CoA+NADH+H(''+)'
'm1068'	'Sphingomyelin'				'3198'	'CoA+3-oxolinoleoyl-CoA=acetyl-CoA+`cis`,`cis`-palmito-7,10-dienoyl-CoA'
'm1069'	'Sphingomyelin'				'3199'	'CoA+3-oxolinoleoyl-CoA=acetyl-CoA+`cis`,`cis`-palmito-7,10-dienoyl-CoA'
'm1070'	'Testosterone glucuronide'				'3200'	'CoA+3-oxo-`cis`,`cis`-7,10-hexadecadienoyl-CoA=acetyl-CoA+`cis`,`cis`-myristo-5,8-dienoyl-CoA'
'm1071'	'APE'				'3201'	'CoA+3-oxo-`cis`,`cis`-7,10-hexadecadienoyl-CoA=acetyl-CoA+`cis`,`cis`-myristo-5,8-dienoyl-CoA'
'm1072'	'leukotriene-D4'				'3202'	'CoA+3-oxo-`cis`,`cis`-5,8-tetradecadienoyl-CoA=acetyl-CoA+`cis`,`cis`-3,6-dodecadienoyl-CoA'
'm1073'	'(_ST_i_LT_S_ST_/i_LT_)-3-hydroxy-isobutyryl-CoA'				'3203'	'CoA+3-oxo-`cis`,`cis`-5,8-tetradecadienoyl-CoA=acetyl-CoA+`cis`,`cis`-3,6-dodecadienoyl-CoA'
'm1074'	'simvastatin'				'3204'	'CoA+3-oxolaur-6-`cis`-enoyl-CoA=acetyl-CoA+`cis`-deca-4-enoyl-CoA'
'm1075'	'Androsterone glucuronide'				'3205'	'CoA+3-oxolaur-6-`cis`-enoyl-CoA=acetyl-CoA+`cis`-deca-4-enoyl-CoA'
'm1076'	'Leukotriene D4'				'3216'	'`cis`,`cis`-3,6-dodecadienoyl-CoA=`trans`,`cis`-dodeca-2,6-dienoyl-CoA'
'm1077'	'Crotonoyl-CoA'				'3217'	'`cis`,`cis`-3,6-dodecadienoyl-CoA=`trans`,`cis`-dodeca-2,6-dienoyl-CoA'
'm1078'	'2-Methylprop-2-enoyl-CoA'				'3223'	'CDP+reduced glutaredoxin=dCDP+H(,2)O+glutaredoxin'
'm1079'	'Acetoacetyl-CoA'				'3225'	'NADPH+O(,2)+H(''+)+estrone=H(,2)O+NADP(''+)+4-hydroxyestrone'
'm1080'	'Acetoacetyl-CoA'				'3228'	'NADPH+O(,2)+H(''+)+estrone=2-hydroxyestrone+H(,2)O+NADP(''+)'
'm1081'	'Succinyl-CoA'				'3237'	'17b-estradiol+NADPH+O(,2)+H(''+)=H(,2)O+NADP(''+)+4-hydroxy-17b-estradiol'
'm1082'	'Succinyl-CoA'				'3245'	'cyanide+H(''+)+thiosulfate=thiocyanate+sulfite'
'm1083'	'(S)-Methylmalonyl-CoA'				'3246'	'H(,2)O(,2)+4-hydroxyestrone=2 H(,2)O+estrone-3,4-semiquinone'
'm1084'	'(S)-Methylmalonyl-CoA'				'3247'	'H(,2)O(,2)+4-hydroxyestrone=2 H(,2)O+estrone-3,4-semiquinone (reversible)'
'm1085'	'(R)-Methylmalonyl-CoA'				'3248'	'2-hydroxyestrone+H(,2)O(,2)=2 H(,2)O+estrone-2,3-semiquinone'
'm1086'	'(R)-Methylmalonyl-CoA'				'3249'	'2-hydroxyestrone+H(,2)O(,2)=2 H(,2)O+estrone-2,3-semiquinone (reversible)'
'm1087'	'simvastatin acid'				'3250'	'2-hydroxy-17b-estradiol+H(,2)O(,2)=2 H(,2)O+17b-estradiol-2,3-semiquinone'
'm1088'	'alpha-N-Acetylneuraminyl-2,3-beta-D-galactosyl-1,3-N-acetyl-alpha-D- galactosaminyl-R'				'3251'	'2-hydroxy-17b-estradiol+H(,2)O(,2)=2 H(,2)O+17b-estradiol-2,3-semiquinone'
'm1089'	'alpha-N-Acetylneuraminyl-2,3-beta-D-galactosyl-1,3-N-acetyl-alpha-D- galactosaminyl-R'				'3252'	'H(,2)O(,2)+4-hydroxy-17b-estradiol=2 H(,2)O+17b-estradiol-3,4-semiquinone'
'm1090'	'alpha-N-Acetylneuraminyl-2,3-beta-D-galactosyl-1,3-N-acetyl-alpha-D- galactosaminyl-R'				'3253'	'H(,2)O(,2)+4-hydroxy-17b-estradiol=2 H(,2)O+17b-estradiol-3,4-semiquinone'
'm1091'	'alpha-N-Acetylneuraminyl-2,6-beta-D-galactosyl-1,4-N-acetyl-beta-D- glucosamine'				'3255'	'O(,2)+estrone-3,4-semiquinone=superoxide radical+estrone-3,4-quinone'
'm1092'	'Butanoyl-CoA'				'3257'	'O(,2)+17b-estradiol-3,4-semiquinone=superoxide radical+17b-estradiol-3,4-quinone'
'm1093'	'2-Methylpropanoyl-CoA'				'3260'	'tetrahydrobiopterin-4a-carbinolamine=H(,2)O+`O`2''-4a-cyclic-tetrahydrobiopterin'
'm1094'	'2-Methylpropanoyl-CoA'				'3263'	'5-cholestene-3b,7a-diol+NAD(''+)=NADH+H(''+)+7a-hydroxy-4-cholesten-3-one'
'm1095'	'(S)-3-Hydroxybutanoyl-CoA'				'3265'	'5-cholestene-3b,7a-diol+NAD(''+)=NADH+H(''+)+7a-hydroxy-4-cholesten-3-one'
'm1096'	'(R)-3-Hydroxybutanoyl-CoA'				'3272'	'5b-cholestane-3a,7a,12a-triol+NADPH+O(,2)+H(''+)=5b-cholestane-3a,7a,12a,27-tetraol+H(,2)O+NADP(''+)'
'm1097'	'3-Hydroxybutanoyl-CoA'				'3286'	'O(,2)+3a,7a,12a-trihydroxy-5b-cholestanoyl-CoA=H(,2)O(,2)+24-`trans`-trihydroxycoprostenoyl-CoA'
'm1098'	'(S)-3-Hydroxyisobutyryl-CoA'				'3292'	'glutathione+17b-estradiol-3,4-quinone=4-hydroxy-17b-estradiol-2-`S`-glutathione'
'm1099'	'all-trans-Pentaprenyl diphosphate'				'3293'	'glutathione+17b-estradiol-3,4-quinone=4-hydroxy-17b-estradiol-2-`S`-glutathione'
'm1100'	'Sulfatide'				'3294'	'glutathione+17b-estradiol-3,4-quinone=4-hydroxy-17b-estradiol-2-`S`-glutathione'
'm1101'	'Sulfatide'				'3296'	'glutathione+estrone-3,4-quinone=4-hydroxyestrone-2-S-glutathione'
'm1102'	'Sulfatide'				'3297'	'glutathione+estrone-3,4-quinone=4-hydroxyestrone-2-S-glutathione'
'm1103'	'Glucosylceramide'				'3298'	'glutathione+estrone-3,4-quinone=4-hydroxyestrone-2-S-glutathione'
'm1104'	'Glucosylceramide'				'3299'	'glutathione+12-oxo-leukotriene B(,4)=12-oxo-c-LTB(,3)'
'm1105'	'Glucosylceramide'				'3300'	'glutathione+12-oxo-leukotriene B(,4)=12-oxo-c-LTB(,3)'
'm1106'	'Galactosylceramide'				'3301'	'glutathione+12-oxo-leukotriene B(,4)=12-oxo-c-LTB(,3)'
'm1107'	'Galactosylceramide'				'3302'	'glutathione+12-oxo-leukotriene B(,4)=12-oxo-c-LTB(,3)'
'm1108'	'Galactosylceramide'				'3303'	'NADPH+H(''+)+12-oxo-c-LTB(,3)=NADP(''+)+10,11-dihydro-12`R`-hydroxy-leukotriene C(,4)'
'm1109'	'Galactosylceramide'				'3304'	'NADPH+H(''+)+12-oxo-c-LTB(,3)=NADP(''+)+10,11-dihydro-12`R`-hydroxy-leukotriene C(,4)'
'm1110'	'11''-carboxy-alpha-chromanol'				'3305'	'NADPH+H(''+)+12-oxo-c-LTB(,3)=NADP(''+)+10,11-dihydro-12`R`-hydroxy-leukotriene C(,4)'
'm1111'	'11''-carboxy-alpha-chromanol'				'3318'	'H(,2)O+24-`trans`-trihydroxycoprostenoyl-CoA=3a,7a,12a,24-tetrahydroxy-5b-cholestanoyl-CoA'
'm1112'	'3-Methylcrotonyl-CoA'				'3319'	'FAD+3a,7a,12a,24-tetrahydroxy-5b-cholestanoyl-CoA=FADH(,2)+3a,7a,12a-trihydroxy-24-oxo-5b-cholestanoyl-CoA'
'm1113'	'2-Methylbut-2-enoyl-CoA'				'3320'	'H(,2)O+choloyl-CoA=3a,7a,12a-trihydroxy-5b-cholanoic acid+CoA+H(''+)'
'm1114'	'2-Methylacetoacetyl-CoA'				'3321'	'H(,2)O+choloyl-CoA=3a,7a,12a-trihydroxy-5b-cholanoic acid+CoA+H(''+)'
'm1115'	'2-Methylacetoacetyl-CoA'				'3322'	'H(,2)O+choloyl-CoA=3a,7a,12a-trihydroxy-5b-cholanoic acid+CoA+H(''+)'
'm1116'	'2-Methylacetoacetyl-CoA'				'3323'	'H(,2)O+chenodeoxycholoyl-CoA=CoA+H(''+)+3a,7a-dihydroxy-5b-cholanoic acid'
'm1117'	'Glutaryl-CoA'				'3324'	'H(,2)O+chenodeoxycholoyl-CoA=CoA+H(''+)+3a,7a-dihydroxy-5b-cholanoic acid (reversible)'
'm1118'	'Glutaryl-CoA'				'3325'	'H(,2)O+chenodeoxycholoyl-CoA=CoA+H(''+)+3a,7a-dihydroxy-5b-cholanoic acid'
'm1119'	'Glycolithocholate'				'3327'	'CoA+O(,2)+3a,7a-dihydroxy-5b-cholestanoyl-CoA=H(,2)O+propionyl-CoA+chenodeoxycholoyl-CoA'
'm1120'	'Glycochenodeoxycholate'				'3328'	'CoA+O(,2)+3a,7a-dihydroxy-5b-cholestanoyl-CoA=H(,2)O+propionyl-CoA+chenodeoxycholoyl-CoA'
'm1121'	'Glycocholate'				'3329'	'taurine+chenodeoxycholoyl-CoA=CoA+H(''+)+3a,7a-dihydroxy-5b-cholan-24-oyl-taurine'
'm1122'	'Glycocholate'				'3336'	'2'',3''-cyclic UMP+H(,2)O=H(''+)+3''-UMP'
'm1123'	'2-Methylbutanoyl-CoA'				'3339'	'L-lysine+spermidine=1,3-diaminopropane+deoxyhypusine'
'm1124'	'2-Methylbutanoyl-CoA'				'3353'	'L-cysteine+Dopaquinone=5-S-cysteinyldopa'
'm1125'	'3-Methylbutanoyl-CoA'				'3355'	'glutathione+Dopaquinone=5-S-glutathionyl-L-DOPA'
'm1126'	'(2S,3S)-3-Hydroxy-2-methylbutanoyl-CoA'				'3356'	'Dopaquinone+5-S-cysteinyldopa=L-dopa+5-(S-L-cysteinyl)-dopaquinone'
'm1127'	'(2S,3S)-3-Hydroxy-2-methylbutanoyl-CoA'				'3357'	'acetaldehyde+dopamine=H(,2)O+H(''+)+salsolinol'
'm1128'	'3-Hydroxyisovaleryl-CoA'				'3385'	'H(,2)O+5(`S`),6(`S`)-epoxy-15(`R`)-hydroxyeicosatetraenoate=15-epi-lipoxin A(,4)'
'm1129'	'Taurolithocholate'				'3387'	'NAD(''+)+lipoxin A(,4)=NADH+H(''+)+15-oxo-lipoxin A(,4)'
'm1130'	'Taurochenodeoxycholate'				'3388'	'NADPH+H(''+)+15-oxo-lipoxin A(,4)=NADP(''+)+13,14-dihydro-15-oxo-lipoxin A(,4)'
'm1131'	'Taurochenodeoxycholate'				'3389'	'NADPH+H(''+)+13,14-dihydro-15-oxo-lipoxin A(,4)=NADP(''+)+13,14-dihydro- lipoxin A(,4)'
'm1132'	'Taurocholate'				'3391'	'H(,2)O+5(`S`),6(`S`)-epoxy-15(`R`)-hydroxyeicosatetraenoate=15-`epi`-lipoxin B(,4)'
'm1133'	'Dolichyl beta-D-glucosyl phosphate'				'3396'	'H(,2)O+anandamide=arachidonate+ethanolamine'
'm1134'	'Dolichyl phosphate D-mannose'				'3397'	'2 O(,2)+reduced acceptor+anandamide=acceptor+H(,2)O+Prostaglandin E(,2) ethanolamide'
'm1135'	'Glucosyl-Ceramides'				'3398'	'2 O(,2)+reduced acceptor+anandamide=acceptor+H(,2)O+Prostaglandin E(,2) ethanolamide'
'm1136'	'FAD'				'3399'	'5-(S-L-cysteinyl)-dopaquinone=H(,2)O+H(''+)+1,4-benzothiazine-`o`-quinonimine'
'm1137'	'FAD'				'3400'	'5-S-cysteinyldopa+1,4-benzothiazine-`o`-quinonimine=5-(S-L-cysteinyl)-dopaquinone+3,4-dihydro-1,4-benzothiazine-3-carboxylate'
'm1138'	'FAD'				'3410'	'O(,2)+15(`R`)-Hydroxy-(5`Z`,8`Z`,11`Z`,13`E`)-eicosatetraenoate=H(,2)O+5(`S`),6(`S`)-epoxy-15(`R`)-hydroxyeicosatetraenoate'
'm1139'	'FAD'				'3413'	'O(,2)+2-arachidonoylglycerol=12-hydroperoxyeicosatetraenoate glyceryl ester'
'm1140'	'FADH2'				'3414'	'H(,2)O+1-lyso-2-arachidonoyl-phosphatidate=Pi+2-arachidonoylglycerol (reversible)'
'm1141'	'FADH2'				'3415'	'H(,2)O+1-lyso-2-arachidonoyl-phosphatidate=Pi+2-arachidonoylglycerol (reversible)'
'm1142'	'FADH2'				'3416'	'H(,2)O+1-lyso-2-arachidonoyl-phosphatidate=Pi+2-arachidonoylglycerol (reversible)'
'm1143'	'2-methylglutaconyl-CoA'				'3418'	'O(,2)+reduced acceptor+anandamide=acceptor+H(,2)O+12(`S`)-hydroxyarachidonylethanolamide'
'm1144'	'4-methyl-trans-2-pentenoyl-CoA'				'3419'	'O(,2)+reduced acceptor+anandamide=acceptor+H(,2)O+15(`S`)-hydroxyarachidonylethanolamide'
'm1145'	'3-oxo-4-methyl-pentanoyl-CoA'				'3423'	'tryptamine+formaldehyde=propionaldehyde+1,2,3,4-tetrahydroisoquinoline'
'm1146'	'25-hydroxyvitamin D3-26,23-lactone'				'3424'	'NAD(''+)+Prostaglandin E(,2) ethanolamide=NADH+H(''+)+15-oxo-Prostaglandin E(,2) ethanolamide'
'm1147'	'3-beta-D-Glucuronosyl-3-beta-D-galactosyl-4-beta-D-galactosyl-O- beta-D-xylosylprotein'				'3430'	'prostaglandin D(,2)=H(,2)O+prostaglandin J(,2)'
'm1148'	'4-methyl-pentanoyl-CoA'				'3435'	'3a,7a,12a-trihydroxy-5b-cholanoic acid+H(,2)O+NADP(''+)=NADPH+O(,2)+H(''+)+3a,12a-dihydroxy-5b-cholanoic acid'
'm1149'	'3(S)-hydroxy-4-methyl-pentanoyl-CoA'				'3436'	'arachidonoyl-CoA+glycine=CoA+H(''+)+N-arachidonoylglycine'
'm1150'	'3-Methylglutaconyl-CoA'				'3475'	'NADPH+O(,2)+H(''+)+estrone=H(,2)O+NADP(''+)+16a-hydroxyestrone'
'm1151'	'5-Carboxy-2-pentenoyl-CoA'				'3477'	'NADPH+O(,2)+H(''+)+25-hydroxyvitamin D(,3)=H(,2)O+NADP(''+)+24,25-Dihydroxyvitamin D(,3)'
'm1152'	'7-Dehydrodesmosterol'				'3483'	'12-hydroperoxyeicosatetraenoate+2 glutathione=12-hydroxyeicosatetraenoate+H(,2)O+Oxidized glutathione'
'm1153'	'cholesta-5,7,24-trien-3beta-ol'				'3499'	'glutathione+dopamine `o`-quinone=5-S-glutathionyl-dopamine'
'm1154'	'cholesta-5,7,24-trien-3beta-ol'				'3500'	'2 H(,2)O+kinetensin=L-leucine+kinetensin 1-3+kinetensin 4-8'
'm1155'	'5_AND_alpha;-cholesta-8,24-dien-3-one'				'3523'	'a-ketoglutarate+L-3-hydroxykynurenine=L-glutamate+H(,2)O+H(''+)+xanthurenate'
'm1156'	'25-hydroxyvitamin D3-26,23-lactol'				'3524'	'a-ketoglutarate+L-3-hydroxykynurenine=L-glutamate+H(,2)O+H(''+)+xanthurenate'
'm1157'	'24-oxo-1alpha,25-dihydroxyvitamin D3'				'3534'	'2 NADPH+2 O(,2)+H(''+)+13''-hydroxy-a-tocopherol=3 H(,2)O+2 NADP(''+)+13''-carboxy-a-tocopherol'
'm1158'	'24-oxo-1alpha,23,25-trihydroxyvitamin D3'				'3538'	'NADPH+O(,2)+H(''+)+`RRR`-a-tocopherol=H(,2)O+NADP(''+)+13''-hydroxy-a-tocopherol'
'm1159'	'trans-Hex-2-enoyl-CoA'				'3543'	'ATP+CoA+2 H(,2)O+NAD(''+)+O(,2)+9''-carboxy-a-chromanol=AMP+H(,2)O(,2)+NADH+PP(,i)+propionyl-CoA+2 H(''+)+7''-carboxy-a-chromanol'
'm1160'	'3-Oxohexanoyl-CoA'				'3544'	'ATP+CoA+2 H(,2)O+NAD(''+)+O(,2)+9''-carboxy-a-chromanol=AMP+H(,2)O(,2)+NADH+PP(,i)+propionyl-CoA+2 H(''+)+7''-carboxy-a-chromanol'
'm1161'	'(S)-3-Hydroxy-3-methylglutaryl-CoA'				'3545'	'ATP+CoA+2 H(,2)O+NAD(''+)+O(,2)+5''-carboxy-a-chromanol=AMP+H(,2)O(,2)+NADH+PP(,i)+propionyl-CoA+2 H(''+)+3''-carboxy-a-chromanol'
'm1162'	'(S)-3-Hydroxy-3-methylglutaryl-CoA'				'3546'	'ATP+CoA+2 H(,2)O+NAD(''+)+O(,2)+5''-carboxy-a-chromanol=AMP+H(,2)O(,2)+NADH+PP(,i)+propionyl-CoA+2 H(''+)+3''-carboxy-a-chromanol'
'm1163'	'(3S)-3-Hydroxyadipyl-CoA'				'3555'	'NADPH+H(''+)+cholesta-5,7,24-trien-3b-ol=desmosterol+NADP(''+)'
'm1164'	'Cholesta-5,7-dien-3beta-ol'				'3556'	'NADPH+H(''+)+cholesta-5,7,24-trien-3b-ol=desmosterol+NADP(''+)'
'm1165'	'Cholesta-5,7-dien-3beta-ol'				'3570'	'H(,2)O+`N`-acetyl-seryl-aspartyl-lysyl-proline=`N`-acetyl-seryl-aspartate+lysyl-proline'
'm1166'	'Cholesta-5,7-dien-3beta-ol'				'3573'	'ATP+2-methylcrotonyl-CoA+HCO(,3)=ADP+Pi+H(''+)+2-methylglutaconyl-CoA'
'm1167'	'Desmosterol'				'3584'	'2,3-diketo-L-gulonate+H(,2)O=oxalate+H(''+)+L-threose'
'm1168'	'Desmosterol'				'3585'	'Cl(''-)+H(,2)O(,2)=H(,2)O+hypochlorite'
'm1169'	'Desmosterol'				'3596'	'glutathione+adrenochrome=5-`S`-glutathionyl-adrenochrome hydroquinone'
'm1170'	'Zymosterol'				'3602'	'glutathione+dopaminochrome=5-`S`-glutathionyl-aminochrome reduced'
'm1171'	'5alpha-Cholesta-7,24-dien-3beta-ol'				'3605'	'phosphoadenosinephosphosulfate+dopamine=adenosine 3'',5''-bisphosphate+H(''+)+dopamine sulfate'
'm1172'	'Vitamin D3'				'3606'	'H(,2)O+g-CEHC-glucuronide=D-glucuronate+H(''+)+g-carboxyethyl-hydroxychroman'
'm1173'	'Vitamin D3'				'3607'	'H(,2)O+g-CEHC-glucuronide=D-glucuronate+H(''+)+g-carboxyethyl-hydroxychroman'
'm1174'	'Vitamin D3'				'3612'	'H(,2)O+2-arachidonoylglycerol=arachidonate+glycerol+H(''+) (reversible)'
'm1175'	'5_AND_alpha;-cholesta-8-en-3-one'				'3620'	'H(''+)+urate+3 hydroxyl radical=allantoate+CO(,2)'
'm1176'	'Calcidiol'				'3625'	'2 glutathione+3,3'',5'' - triiodothyronine=H(''+)+iodide+Oxidized glutathione+3,3''-diiodo-L-thyronine (reversible)'
'm1177'	'7alpha-Hydroxycholest-4-en-3-one'				'3632'	'5b-cholestane-3a,7a,12a,27-tetraol+NAD(''+)=NADH+H(''+)+3a,7a,12a-trihydroxy-5b-cholestan-27-al'
'm1178'	'7alpha-Hydroxycholest-4-en-3-one'				'3640'	'ATP+CoA+3a,12a-dihydroxy-5b-cholanoic acid=AMP+PP(,i)+deoxycholoyl-CoA'
'm1179'	'Calcitriol'				'3644'	'ATP+CoA+taurine+lithocholate=AMP+CoA+PP(,i)+H(''+)+taurolithocholate'
'm1180'	'24,25-Dihydroxyvitamin D3'				'3646'	'ATP+CoA+glycine+lithocholate=AMP+CoA+PP(,i)+H(''+)+glycolithocholate'
'm1181'	'23S,25-dihydroxyvitamin D3'				'3652'	'H(,2)O+propionyl-CoA=CoA+propionate+H(''+)'
'm1182'	'7_AND_alpha;,12_AND_alpha;-dihydroxycholest-4-en-3-one'				'3654'	'H(,2)O+propionyl-CoA=CoA+propionate+H(''+)'
'm1183'	'23S,25,26-trihydroxyvitamin D3'				'3662'	'retinol=13-`cis`-retinol (reversible)'
'm1184'	'1alpha,24R,25-trihydroxyvitamin D3'				'3668'	'`O`2''-4a-cyclic-tetrahydrobiopterin=quinonoid dihydrobiopterin'
'm1185'	'calcitetrol'				'3669'	'UDP-galactose+galactosylceramide=H(''+)+UDP+Digalactosylceramide'
'm1186'	'Hexanoyl-CoA'				'3670'	'UDP-galactose+galactosylceramide=H(''+)+UDP+Digalactosylceramide'
'm1187'	'(S)-Hydroxyhexanoyl-CoA'				'3672'	'H(,2)O+vitamin-A-ester=H(''+)+retinol+carboxylate (reversible)'
'm1188'	'Cholesterol'				'3673'	'acyl-CoA+retinol=CoA+vitamin-A-ester (reversible)'
'm1189'	'Cholesterol'				'3674'	'phosphatidylethanolamine+retinal=H(,2)O+H(''+)+APE'
'm1190'	'Cholesterol'				'3675'	'H(''+)+retinal+APE=H(,2)O+A2PE-H(,2)'
'm1191'	'Cholesterol'				'3678'	'O(,2)+H(''+)+dihydroceramide+NAD(P)H=ceramide d18:1(4c)+2 H(,2)O+NAD(P)(''+)'
'm1192'	'Cholesterol'				'3680'	'UDP-galactose+ceramide=H(''+)+UDP+galactosylceramide'
'm1193'	'Cholesterol'				'3682'	'UDP-galactose+ceramide=H(''+)+UDP+galactosylceramide'
'm1194'	'5alpha-Cholest-8-en-3beta-ol'				'3686'	'CMP-`N`-acetylneuraminate+galactosylceramide=CMP+H(''+)+ganglioside GM4'
'm1195'	'7alpha-Hydroxycholesterol'				'3688'	'UDP-galactose+Glucosylceramide=H(''+)+UDP+Lactosylceramide'
'm1196'	'7alpha-Hydroxycholesterol'				'3692'	'ATP+CoA+2 H(,2)O+NAD(''+)+O(,2)+11''-carboxy-a-chromanol=acetyl-CoA+AMP+H(,2)O(,2)+NADH+PP(,i)+2 H(''+)+9''-carboxy-a-chromanol'
'm1197'	'7alpha-Hydroxy-5beta-cholestan-3-one'				'3693'	'ATP+CoA+2 H(,2)O+NAD(''+)+O(,2)+11''-carboxy-a-chromanol=acetyl-CoA+AMP+H(,2)O(,2)+NADH+PP(,i)+2 H(''+)+9''-carboxy-a-chromanol'
'm1198'	'20alpha-Hydroxycholesterol'				'3697'	'H(,2)O+galactosylsphingosine=D-galactose+D-sphingosine (reversible)'
'm1199'	'22beta-Hydroxycholesterol'				'3698'	'phosphoadenosinephosphosulfate+galactosylsphingosine=adenosine 3'',5''-bisphosphate+H(''+)+galactosylsphingosine sulfate'
'm1200'	'22beta-Hydroxycholesterol'				'3699'	'phosphoadenosinephosphosulfate+galactosylsphingosine=adenosine 3'',5''-bisphosphate+H(''+)+galactosylsphingosine sulfate'
'm1201'	'Cerebrosterol'				'3703'	'phosphoadenosinephosphosulfate+Lactosylceramide=adenosine 3'',5''-bisphosphate+H(''+)+lactosylceramide sulfate'
'm1202'	'3alpha,7alpha-Dihydroxy-5beta-cholestan-26-al'				'3704'	'phosphoadenosinephosphosulfate+Lactosylceramide=adenosine 3'',5''-bisphosphate+H(''+)+lactosylceramide sulfate'
'm1203'	'3alpha,7alpha-Dihydroxy-5beta-cholestan-26-al'				'3709'	'UDP-galactose+Lactosylceramide=H(''+)+UDP+IsoGlobotriasyl ceramide'
'm1204'	'3alpha,7alpha-Dihydroxy-5beta-cholestan-26-al'				'3717'	'(2`S`)-pristanoyl-CoA=(2`R`)-pristanoyl-CoA'
'm1205'	'7alpha,12alpha-Dihydroxy-5beta-cholestan-3-one'				'3725'	'NADP(''+)+testosterone=D(''4)-androstenedione+NADPH+H(''+)'
'm1206'	'17alpha,20alpha-Dihydroxycholesterol'				'3726'	'cortisol+2 NADPH+O(,2)+H(''+)=acetate+2 H(,2)O+2 NADP(''+)+11b-Hydroxyandrostenedione'
'm1207'	'20alpha,22beta-Dihydroxycholesterol'				'3746'	'NADH+O(,2)+3 H(''+)+plasmanylethanolamine=2 H(,2)O+NAD(''+)+1-`O`-1''-alkenyl-2-acyl-phosphatidylethanolamine (reversible)'
'm1208'	'20_AND_alpha;-22_AND_beta;-dihydroxy-cholesterol'				'3747'	'H(,2)O+1-`O`-1''-alkenyl-2-acyl-phosphatidylethanolamine=H(''+)+1-`O`-alk-1''-enyl-2-lyso-phosphatidylethanolamine+carboxylate'
'm1209'	'3alpha,7alpha-Dihydroxy-5beta-cholestanate'				'3748'	'H(,2)O+1-`O`-1''-alkenyl-2-acyl-phosphatidylethanolamine=H(''+)+1-`O`-alk-1''-enyl-2-lyso-phosphatidylethanolamine+carboxylate'
'm1210'	'3alpha,7alpha-Dihydroxy-5beta-cholestanate'				'3749'	'H(,2)O+1-`O`-1''-alkenyl-2-acyl-phosphatidylethanolamine=H(''+)+1-`O`-alk-1''-enyl-2-lyso-phosphatidylethanolamine+carboxylate'
'm1211'	'3alpha,7alpha-Dihydroxy-5beta-cholestanate'				'3750'	'H(,2)O+1-`O`-1''-alkenyl-2-acyl-phosphatidylethanolamine=H(''+)+1-`O`-alk-1''-enyl-2-lyso-phosphatidylethanolamine+carboxylate'
'm1212'	'3alpha,7alpha,12alpha-trihydroxy-5beta-cholestan-27-al'				'3754'	'dehydroascorbate+H(,2)O=2,3-diketo-L-gulonate'
'm1213'	'3alpha,7alpha,12alpha-trihydroxy-5beta-cholestan-27-al'				'3756'	'ethanolamine+H(''+)+alk-1-enyl-2-lyso-glycerophosphate=H(,2)O+1-`O`-alk-1''-enyl-2-lyso-phosphatidylethanolamine (reversible)'
'm1214'	'3alpha,7alpha,12alpha-trihydroxy-5beta-cholestan-27-al'				'3757'	'ADP+H(''+)+alk-1-enyl-2-lyso-glycerophosphate=ATP+alk-1-enyl-glycerol'
'm1215'	'Cholesterol sulfate'				'3759'	'CoA+plasmenate=acyl-CoA+alk-1-enyl-2-lyso-glycerophosphate'
'm1216'	'Cholesterol sulfate'				'3760'	'CoA+plasmenate=acyl-CoA+alk-1-enyl-2-lyso-glycerophosphate'
'm1217'	'cholesterol sulfate'				'3763'	'2 L-cysteine+O(,2)=L-cystine+H(,2)O(,2)'
'm1218'	'cholesterol sulfate'				'3771'	'FMNH(,2)+NADP(''+)=FMN+NADPH+H(''+)'
'm1219'	'3alpha,7alpha,12alpha-Trihydroxy-5beta-cholestanoate'				'3814'	'NAD(''+)+D-Dihydro-6,8-dithiooctamide=lipoate+NADH+H(''+) (reversible)'
'm1220'	'3alpha,7alpha,12alpha-Trihydroxy-5beta-cholestanoate'				'3817'	'H(,2)O(,2)+H(''+)+urate=alloxan+urea'
'm1221'	'3alpha,7alpha,12alpha-Trihydroxy-5beta-cholestanoate'				'3822'	'hydroxyl radical+monodehydroascorbate=dehydroascorbate+H(,2)O (reversible)'
'm1222'	'3alpha,7alpha-Dihydroxy-5beta-cholestane'				'3827'	'NAD(''+)+(`S`)-3-hydroxypalmitoleoyl-CoA=NADH+3-oxopalmitoleoyl-CoA+H(''+)'
'm1223'	'3alpha,7alpha,26-Trihydroxy-5beta-cholestane'				'3828'	'NAD(''+)+(`S`)-3-hydroxypalmitoleoyl-CoA=NADH+3-oxopalmitoleoyl-CoA+H(''+)'
'm1224'	'3alpha,7alpha,12alpha-Trihydroxy-5beta-cholestane'				'3830'	'NAD(''+)+`cis`-(3`S`)-hydroxytetradec-7-enoyl-CoA=3-oxomyrist-7-enoyl-CoA+NADH+H(''+)'
'm1225'	'5beta-cholestane-3alpha,7alpha,12alpha,27-tetraol'				'3831'	'NAD(''+)+`cis`-(3`S`)-hydroxytetradec-7-enoyl-CoA=3-oxomyrist-7-enoyl-CoA+NADH+H(''+)'
'm1226'	'4-hydroxyestrone-2-S-glutathione'				'3833'	'NAD(''+)+3(`S`)-3-hydroxydodecen-(5`Z`)-oyl-CoA=3-oxolaur-`cis`-5-enoyl-CoA+NADH+H(''+)'
'm1227'	'4-hydroxyestrone-2-S-glutathione'				'3834'	'NAD(''+)+3(`S`)-3-hydroxydodecen-(5`Z`)-oyl-CoA=3-oxolaur-`cis`-5-enoyl-CoA+NADH+H(''+)'
'm1228'	'4-hydroxyestrone-2-S-glutathione'				'3835'	'NADPH+H(''+)+1-acyl-glycerone phosphate=NADP(''+)+1-acyl-`sn`-glycerol 3-phosphate'
'm1229'	'4-hydroxy-17beta-estradiol-2-S-glutathione'				'3836'	'ATP+CoA+palmitoleate=AMP+palmitoleoyl-CoA+PP(,i) (reversible)'
'm1230'	'4-hydroxy-17beta-estradiol-2-S-glutathione'				'3837'	'ATP+CoA+palmitoleate=AMP+palmitoleoyl-CoA+PP(,i) (reversible)'
'm1231'	'4-hydroxy-17beta-estradiol-2-S-glutathione'				'3838'	'ATP+CoA+palmitoleate=AMP+palmitoleoyl-CoA+PP(,i) (reversible)'
'm1232'	'4_AND_alpha;-carboxy-5_AND_alpha;-cholesta-8,24-dien-3_AND_beta;-ol'				'3839'	'FAD+palmitoleoyl-CoA=FADH(,2)+`trans`,`cis`-hexadeca-2,9-dienoyl-CoA'
'm1233'	'3-Keto-4-methylzymosterol'				'3840'	'FAD+palmitoleoyl-CoA=FADH(,2)+`trans`,`cis`-hexadeca-2,9-dienoyl-CoA'
'm1234'	'4_AND_alpha;-formyl-5_AND_alpha;-cholesta-8,24-dien-3_AND_beta;-ol'				'3841'	'FAD+`cis`-myrist-7-enoyl-CoA=FADH(,2)+`trans`,`cis`-myristo-2,7-dienoyl-CoA'
'm1235'	'Cholesterol ester'				'3842'	'FAD+`cis`-myrist-7-enoyl-CoA=FADH(,2)+`trans`,`cis`-myristo-2,7-dienoyl-CoA'
'm1236'	'Cholesterol ester'				'3843'	'FADH(,2)+`trans`,`cis`-dodeca-2,5-dienoyl-CoA=FAD+`cis`-laur-5-enoyl-CoA'
'm1237'	'4_AND_alpha;-carboxy-5_AND_alpha;-cholesta-8-en-3_AND_beta;-ol'				'3844'	'FADH(,2)+`trans`,`cis`-dodeca-2,5-dienoyl-CoA=FAD+`cis`-laur-5-enoyl-CoA'
'm1238'	'4alpha-Methyl-5alpha-cholest-7-en-3-one'				'3845'	'CoA+3-oxopalmitoleoyl-CoA=acetyl-CoA+`cis`-myrist-7-enoyl-CoA'
'm1239'	'4alpha-Methylzymosterol'				'3846'	'CoA+3-oxopalmitoleoyl-CoA=acetyl-CoA+`cis`-myrist-7-enoyl-CoA'
'm1240'	'4_AND_alpha;-hydroxymethyl-5_AND_alpha;-cholesta-8,24-dien-3_AND_beta;-ol'				'3847'	'CoA+3-oxomyrist-7-enoyl-CoA=acetyl-CoA+`cis`-laur-5-enoyl-CoA'
'm1241'	'4_AND_alpha;-formyl-5_AND_alpha;-cholesta-8-en-3_AND_beta;-ol'				'3848'	'CoA+3-oxomyrist-7-enoyl-CoA=acetyl-CoA+`cis`-laur-5-enoyl-CoA'
'm1242'	'4alpha-Methylcholesta-8-en-3beta-ol'				'3851'	'H(,2)O+`trans`,`cis`-hexadeca-2,9-dienoyl-CoA=(`S`)-3-hydroxypalmitoleoyl-CoA'
'm1243'	'Methostenol'				'3852'	'H(,2)O+`trans`,`cis`-hexadeca-2,9-dienoyl-CoA=(`S`)-3-hydroxypalmitoleoyl-CoA'
'm1244'	'4_AND_alpha;-hydroxymethyl-5_AND_alpha;-cholesta-8-en-3_AND_beta;-ol'				'3853'	'H(,2)O+`trans`,`cis`-myristo-2,7-dienoyl-CoA=`cis`-(3`S`)-hydroxytetradec-7-enoyl-CoA'
'm1245'	'N-Acetyl-D-glucosaminyldiphosphodolichol'				'3854'	'H(,2)O+`trans`,`cis`-myristo-2,7-dienoyl-CoA=`cis`-(3`S`)-hydroxytetradec-7-enoyl-CoA'
'm1246'	'N-Acetyl-D-glucosaminyldiphosphodolichol'				'3855'	'H(,2)O+`trans`,`cis`-dodeca-2,5-dienoyl-CoA=3(`S`)-3-hydroxydodecen-(5`Z`)-oyl-CoA'
'm1247'	'13''-carboxy-alpha-tocotrienol'				'3856'	'H(,2)O+`trans`,`cis`-dodeca-2,5-dienoyl-CoA=3(`S`)-3-hydroxydodecen-(5`Z`)-oyl-CoA'
'm1248'	'alpha-Tocotrienol'				'3858'	'NAD(''+)+12`S`-HHT=NADH+H(''+)+12-oxo-(5`Z`,8`Z`,10`E`)-heptadecatrienoic acid'
'm1249'	'alpha-Tocotrienol'				'3862'	'TDP+phospho`enol`pyruvate+H(''+)=TTP+pyruvate'
'm1250'	'alpha-Tocotrienol'				'3871'	'1,2-diacyl-`sn`-glycerol+H(,2)O=1-monoacylglycerol+H(''+)+carboxylate'
'm1251'	'13''-hydroxy-alpha-tocotrienol'				'3872'	'dCDP+phospho`enol`pyruvate+H(''+)=dCTP+pyruvate'
'm1252'	'4,4-Dimethyl-5alpha-cholesta-8,14,24-trien-3beta-ol'				'3875'	'ATP+1-phosphatidyl-`myo`-inositol 5-phosphate=ADP+1-phosphatidyl-D-`myo`-inositol 4,5-bisphosphate+H(''+)'
'm1253'	'4_AND_alpha;-formyl-4_AND_beta;-methyl-5_AND_alpha;-cholesta-8,24-dien-3_AND_beta;-ol'				'3876'	'ATP+1-phosphatidyl-`myo`-inositol 5-phosphate=ADP+1-phosphatidyl-D-`myo`-inositol 4,5-bisphosphate+H(''+)'
'm1254'	'4alpha-Methylzymosterol-4-carboxylate'				'3877'	'ATP+1-phosphatidyl-`myo`-inositol 5-phosphate=ADP+1-phosphatidyl-D-`myo`-inositol 4,5-bisphosphate+H(''+) (reversible)'
'm1255'	'13''-carboxy-alpha-tocopherol'				'3878'	'ATP+1-phosphatidyl-`myo`-inositol 5-phosphate=ADP+1-phosphatidyl-D-`myo`-inositol 4,5-bisphosphate+H(''+)'
'm1256'	'13''-carboxy-alpha-tocopherol'				'3879'	'ATP+1-phosphatidyl-`myo`-inositol 5-phosphate=ADP+H(''+)+1-phosphatidyl-`myo`-inositol 3,5-bisphosphate'
'm1257'	'trans-Oct-2-enoyl-CoA'				'3880'	'ATP+1-phosphatidyl-`myo`-inositol 5-phosphate=ADP+H(''+)+1-phosphatidyl-`myo`-inositol 3,5-bisphosphate'
'm1258'	'3-Oxooctanoyl-CoA'				'3881'	'ATP+1-phosphatidyl-`myo`-inositol 5-phosphate=ADP+H(''+)+1-phosphatidyl-`myo`-inositol 3,5-bisphosphate'
'm1259'	'14-Demethyllanosterol'				'3882'	'ATP+1-phosphatidyl-`myo`-inositol 5-phosphate=ADP+H(''+)+1-phosphatidyl-`myo`-inositol 3,5-bisphosphate'
'm1260'	'4_AND_alpha;-hydroxymethyl-4_AND_beta;-methyl-5_AND_alpha;-cholesta-8,24-dien-3_AND_beta;-ol'				'3883'	'ATP+phosphatidyl-`myo`-inositol 3-phosphate=ADP+H(''+)+1-phosphatidyl-`myo`-inositol 3,5-bisphosphate'
'm1261'	'3beta-Hydroxy-4beta-methyl-5alpha-cholest-7-ene-4alpha-carboxylate'				'3884'	'ATP+phosphatidyl-`myo`-inositol 3-phosphate=ADP+H(''+)+1-phosphatidyl-`myo`-inositol 3,5-bisphosphate'
'm1262'	'Octanoyl-CoA'				'3886'	'ATP+phosphatidyl-`myo`-inositol 3-phosphate=ADP+H(''+)+1-phosphatidyl-`myo`-inositol 3,5-bisphosphate'
'm1263'	'Octanoyl-CoA'				'3888'	'NADPH+O(,2)+H(''+)+24-oxo-1a,25-dihydroxyvitamin D(,3)=H(,2)O+NADP(''+)+24-oxo-1a,23,25-trihydroxyvitamin D(,3)'
'm1264'	'(S)-Hydroxyoctanoyl-CoA'				'3889'	'NADPH+H(''+)+1-alkyl-glycerone phosphate=NADP(''+)+1-alkyl-2-lyso-`sn`-glycero-3-phosphate'
'm1265'	'alpha-Tocopherol'				'3892'	'arachidonoyl-CoA+O(,2)=H(,2)O(,2)+2-`trans`-`cis`,`cis`,`cis`,`cis`-4,8,11,14-eicosapentaenoyl-CoA'
'm1266'	'alpha-Tocopherol'				'3893'	'arachidonoyl-CoA+O(,2)=H(,2)O(,2)+2-`trans`-`cis`,`cis`,`cis`,`cis`-4,8,11,14-eicosapentaenoyl-CoA'
'm1267'	'alpha-Tocopherol'				'3894'	'H(,2)O+`trans`-2-`cis`,`cis`,`cis`-8,11,14-eicosatetraenoyl-CoA=3(`S`)-hydroxy-dihomo-g-linolenoyl-CoA'
'm1268'	'13''-hydroxy-alpha-tocopherol'				'3895'	'NAD(''+)+3(`S`)-hydroxy-dihomo-g-linolenoyl-CoA=NADH+H(''+)+3-oxo-dihomo-g-linolenoyl-CoA'
'm1269'	'13''-hydroxy-_AND_alpha;-tocopherol'				'3896'	'CoA+3-oxo-dihomo-g-linolenoyl-CoA=acetyl-CoA+g-linolenoyl-CoA'
'm1270'	'mannosealpha1-6(ethanolaminephosphate-2)mannosealpha1-4(acyl)glucosaminylphosphatidylinositol'				'3897'	'CoA+3-oxo-6`Z`,9`Z`,12`Z`-octadecatrienoyl-CoA=acetyl-CoA+4`Z`,7`Z`,10`Z`-hexadecatrienoyl-CoA'
'm1271'	'1,1-Dichloroethylene epoxide'				'3898'	'H(,2)O+2`E`,6`Z`,9`Z`,12`Z`-octadecatetraenoyl-CoA=3(`S`)-hydroxy-6`Z`,9`Z`,12`Z`-octadecatrienoyl-CoA'
'm1272'	'1,1-Dichloroethylene epoxide'				'3899'	'NAD(''+)+3(`S`)-hydroxy-6`Z`,9`Z`,12`Z`-octadecatrienoyl-CoA=NADH+H(''+)+3-oxo-6`Z`,9`Z`,12`Z`-octadecatrienoyl-CoA'
'm1273'	'Glyoxylate'				'3900'	'3`Z`,7`Z`,10`Z`-hexadecatrienoyl-CoA=`trans`,`cis`,`cis`-2,7,10-hexadecatrienoyl-CoA'
'm1274'	'Glyoxylate'				'3901'	'3`Z`,7`Z`,10`Z`-hexadecatrienoyl-CoA=`trans`,`cis`,`cis`-2,7,10-hexadecatrienoyl-CoA'
'm1275'	'Oxalate'				'3903'	'O(,2)+4`Z`,7`Z`,10`Z`-hexadecatrienoyl-CoA=H(,2)O(,2)+2`E`,4`Z`,7`Z`,10`Z`-hexadecatetraenoyl-CoA'
'm1276'	'2-Bromoacetaldehyde'				'3904'	'2-`trans`-`cis`,`cis`,`cis`,`cis`-4,8,11,14-eicosapentaenoyl-CoA=`trans`-3-`cis`-5,8,11,14-eicosapentaenoyl-CoA'
'm1277'	'2-Bromoacetaldehyde'				'3905'	'2-`trans`-`cis`,`cis`,`cis`,`cis`-4,8,11,14-eicosapentaenoyl-CoA=`trans`-3-`cis`-5,8,11,14-eicosapentaenoyl-CoA'
'm1278'	'1,2-Dibromoethane'				'3907'	'O(,2)+g-linolenoyl-CoA=H(,2)O(,2)+2`E`,6`Z`,9`Z`,12`Z`-octadecatetraenoyl-CoA'
'm1279'	'1,2-Dibromoethane'				'3908'	'`cis`,`cis`-myristo-5,8-dienoyl-CoA+O(,2)=H(,2)O(,2)+`trans`-2-`cis`,`cis`-5,8-tetradecatrienoyl-CoA'
'm1280'	'L-Amino acid'				'3909'	'`trans`-2-`cis`,`cis`-5,8-tetradecatrienoyl-CoA=(3`E`,5`Z`,8`Z`)-tetradecatrienoyl-CoA'
'm1281'	'Acetaldehyde'				'3910'	'(3`E`,5`Z`,8`Z`)-tetradecatrienoyl-CoA=`trans`-2-`cis`,`cis`-4,8-tetradecatrienoyl-CoA'
'm1282'	'Acetaldehyde'				'3911'	'NADPH+H(''+)+`trans`-2-`cis`,`cis`-4,8-tetradecatrienoyl-CoA=NADP(''+)+`trans`-3-`cis`-8-tetradecadienoyl-CoA'
'm1283'	'Acetate'				'3912'	'`trans`-2-`cis`,`cis`,`cis`-8,11,14-eicosatetraenoyl-CoA=`trans`-3-`cis`-8,11,14-eicosatetraenoyl-CoA'
'm1284'	'Acetate'				'3913'	'`trans`-2-`cis`-8-tetradecadienoyl-CoA=`trans`-3-`cis`-8-tetradecadienoyl-CoA'
'm1285'	'Acetate'				'3914'	'H(,2)O+`trans`-2-`cis`-8-tetradecadienoyl-CoA=(3`S`)-3-hydroxy-`cis`-8-tetradecenoyl-CoA'
'm1286'	'Acetate'				'3915'	'NAD(''+)+(3`S`)-3-hydroxy-`cis`-8-tetradecenoyl-CoA=NADH+H(''+)+3-oxo-`cis`-8-tetradecenoyl-CoA'
'm1287'	'Acetate'				'3916'	'CoA+3-oxo-`cis`-8-tetradecenoyl-CoA=acetyl-CoA+`cis`-6-dodecenoyl-CoA'
'm1288'	'Glycolaldehyde'				'3918'	'phosphoadenosinephosphosulfate+reduced thioredoxin=adenosine 3'',5''-bisphosphate+2 H(''+)+oxidized thioredoxin+sulfite'
'm1289'	'Glycolate'				'3919'	'leukotriene B(,4)+NAD(''+)=NADH+H(''+)+12-oxo-leukotriene B(,4)'
'm1290'	'Glycine'				'3920'	'leukotriene B(,4)+NAD(''+)=NADH+H(''+)+12-oxo-leukotriene B(,4) (reversible)'
'm1291'	'Glycine'				'3921'	'leukotriene B(,4)+NAD(''+)=NADH+H(''+)+12-oxo-leukotriene B(,4) (reversible)'
'm1292'	'Glycine'				'3922'	'leukotriene B(,4)+NAD(''+)=NADH+H(''+)+12-oxo-leukotriene B(,4) (reversible)'
'm1293'	'Glycine'				'3925'	'H(,2)O+NAD(''+)+20-oxo-leukotriene B(,4)=NADH+2 H(''+)+20-carboxy-leukotriene-B(,4)'
'm1294'	'Ethanol'				'3926'	'H(,2)O+NAD(''+)+20-oxo-leukotriene B(,4)=NADH+2 H(''+)+20-carboxy-leukotriene-B(,4)'
'm1295'	'Ethanolamine'				'3927'	'H(,2)O+NAD(''+)+20-oxo-leukotriene B(,4)=NADH+2 H(''+)+20-carboxy-leukotriene-B(,4)'
'm1296'	'Ethanolamine'				'3928'	'17b-estradiol+NADPH+O(,2)+H(''+)=2-hydroxy-17b-estradiol+H(,2)O+NADP(''+)'
'm1297'	'Ethanolamine'				'3929'	'17b-estradiol+NADPH+O(,2)+H(''+)=2-hydroxy-17b-estradiol+H(,2)O+NADP(''+)'
'm1298'	'Hypotaurine'				'3931'	'NADPH+O(,2)+H(''+)+20-hydroxy-leukotriene B(,4)=H(,2)O+NADP(''+)+20-dihydroxyleukotriene B(,4)'
'm1299'	'Hypotaurine'				'3933'	'NADPH+O(,2)+H(''+)+20-dihydroxyleukotriene B(,4)=H(,2)O+NADP(''+)+20-trihydroxy-leukotriene-B(,4)'
'm1300'	'Taurine'				'3935'	'H(,2)O+20-oxo-leukotriene B(,4)=20-dihydroxyleukotriene B(,4) (reversible)'
'm1301'	'Ethanolamine phosphate'				'3937'	'NADPH+O(,2)+H(''+)+12-oxo-leukotriene B(,4)=H(,2)O+NADP(''+)+12-oxo-20-hydroxy-leukotriene B(,4)'
'm1302'	'Ethanolamine phosphate'				'3939'	'NADPH+O(,2)+H(''+)+12-oxo-20-hydroxy-leukotriene B(,4)=H(,2)O+NADP(''+)+12-oxo-20-dihydroxy-leukotriene B(,4)'
'm1303'	'12-oxo-c-LTB3'				'3941'	'NADPH+O(,2)+H(''+)+12-oxo-20-dihydroxy-leukotriene B(,4)=H(,2)O+NADP(''+)+12-oxo-20-trihydroxy-leukotriene B(,4)'
'm1304'	'12-oxo-c-LTB3'				'3943'	'12-oxo-20-trihydroxy-leukotriene B(,4)=H(,2)O+H(''+)+12-oxo-20-carboxy-leukotriene B(,4)'
'm1305'	'12-oxo-c-LTB3'				'3945'	'H(,2)O+1-alkyl-2-acyl-`sn`-glycero-3-phosphocholine=H(''+)+1-alkyl-2-lyso-`sn`-glycero-3-phosphocholine+carboxylate'
'm1306'	'12-oxo-c-LTB3'				'3946'	'H(,2)O+1-alkyl-2-acyl-`sn`-glycero-3-phosphocholine=H(''+)+1-alkyl-2-lyso-`sn`-glycero-3-phosphocholine+carboxylate'
'm1307'	'S-(PGA2)-glutathione'				'3947'	'H(,2)O+1-alkyl-2-acyl-`sn`-glycero-3-phosphocholine=H(''+)+1-alkyl-2-lyso-`sn`-glycero-3-phosphocholine+carboxylate'
'm1308'	'S-(PGA2)-glutathione'				'3948'	'H(,2)O+1-alkyl-2-acyl-`sn`-glycero-3-phosphocholine=H(''+)+1-alkyl-2-lyso-`sn`-glycero-3-phosphocholine+carboxylate'
'm1309'	'S-(PGJ2)-glutathione'				'3950'	'dolichyl D-mannosyl phosphate+mannosea1-6(ethanolaminephosphate-2)mannosea1-4(acyl)glucosaminylphosphatidylinositol=dolichyl phosphate+mannosea1-2mannosea1-6(ethanolaminephosphate-2)mannosea1-4glucosaminyl-acyl-phosphatidylinositol'
'm1310'	'S-(PGJ2)-glutathione'				'3963'	'(5`Z`,8`Z`,11`Z`,13`E`)-(15`S`)-15-Hydroperoxyeicosa-5,8,11,13-tetraenoate=14,15-DiHETE'
'm1311'	'S-(9-deoxy-delta9,12-PGD2)-glutathione'				'3966'	'H(,2)O+5(`S`),6(`S`)-epoxy-15(`S`)-hydroxy-7`E`,9`E`,11`Z`,13`E`-eicosatetraenoic acid anion=lipoxin B(,4)'
'm1312'	'S-(9-deoxy-delta9,12-PGD2)-glutathione'				'3968'	'H(,2)O+5(`S`),6(`S`)-epoxy-15(`S`)-hydroxy-7`E`,9`E`,11`Z`,13`E`-eicosatetraenoic acid anion=lipoxin B(,4)'
'm1313'	'S-(9-deoxy-delta9,12-PGD2)-glutathione'				'3969'	'H(,2)O+5(`S`),6(`S`)-epoxy-15(`S`)-hydroxy-7`E`,9`E`,11`Z`,13`E`-eicosatetraenoic acid anion=lipoxin B(,4)'
'm1314'	'2,6-dimethyl-trans-2-heptenoyl-CoA'				'3971'	'H(,2)O+5(`S`),6(`S`)-epoxy-15(`S`)-hydroxy-7`E`,9`E`,11`Z`,13`E`-eicosatetraenoic acid anion=lipoxin A(,4)'
'm1315'	'3-oxo-(2S)-methylisocapryloyl-CoA'				'3972'	'H(,2)O+5(`S`),6(`S`)-epoxy-15(`S`)-hydroxy-7`E`,9`E`,11`Z`,13`E`-eicosatetraenoic acid anion=lipoxin A(,4)'
'm1316'	'10,11-dihydro-12R-hydroxy-leukotriene C4'				'3973'	'H(,2)O+5(`S`),6(`S`)-epoxy-15(`S`)-hydroxy-7`E`,9`E`,11`Z`,13`E`-eicosatetraenoic acid anion=lipoxin A(,4)'
'm1317'	'10,11-dihydro-12R-hydroxy-leukotriene C4'				'3974'	'leukotriene A(,4)+NADPH+O(,2)+H(''+)=H(,2)O+NADP(''+)+5(`S`),6(`S`)-epoxy-15(`S`)-hydroxy-7`E`,9`E`,11`Z`,13`E`-eicosatetraenoic acid anion'
'm1318'	'10,11-dihydro-12R-hydroxy-leukotriene C4'				'3978'	'arachidonate+O(,2)+reduced acceptor=acceptor+H(,2)O+15(`R`)-Hydroxy-(5`Z`,8`Z`,11`Z`,13`E`)-eicosatetraenoate'
'm1319'	'S-(9-deoxy-delta12-PGD2)-glutathione'				'3995'	'3(`S`)-2-hydroxyphytanoyl-CoA=formyl-Coa+2(`S`)-pristanal'
'm1320'	'S-(9-deoxy-delta12-PGD2)-glutathione'				'3996'	'H(,2)O+NAD(''+)+2(`S`)-pristanal=NADH+2 H(''+)+(2`S`,6`R`,10`R`)-pristanate (reversible)'
'm1321'	'S-(9-deoxy-delta12-PGD2)-glutathione'				'3997'	'ATP+CoA+(2`S`,6`R`,10`R`)-pristanate=AMP+PP(,i)+(2`S`)-pristanoyl-CoA'
'm1322'	'Leukotriene C4'				'4000'	'H(,2)O+NAD(''+)+2(`R`)-pristanal=NADH+pristanate+2 H(''+)'
'm1323'	'Leukotriene C4'				'4001'	'ATP+CoA+pristanate=AMP+PP(,i)+(2`R`)-pristanoyl-CoA'
'm1324'	'2(R),6-dimethyl-heptanoyl-CoA'				'4003'	'2-hydroxyphytanoyl-CoA=formyl-Coa+2(`R`)-pristanal'
'm1325'	'2(S),6-dimethyl-heptanoyl-CoA'				'4004'	'H(,2)O+`trans`-2,3-dehydropristanoyl-CoA=3(`R`)-hydroxy-pristanoyl-CoA'
'm1326'	'3(S)-hydroxy-2(S),6-dimethyl-heptanoyl-CoA'				'4005'	'NAD(''+)+3(`R`)-hydroxy-pristanoyl-CoA=NADH+H(''+)+3-oxopristanoyl-CoA'
'm1327'	'S-(PGA1)-glutathione'				'4006'	'(2`S`,6`R`,10`R`)-trimethyl-hendecanoyl-CoA=(2`R`,6`R`,10`R`)-trimethyl-hendecanoyl-CoA'
'm1328'	'S-(PGA1)-glutathione'				'4007'	'O(,2)+(4`R`,8`R`,12`R`)-trimethyl-tridecanoyl-CoA=H(,2)O(,2)+(4`R`,8`R`,12`R`)-trimethyl-2`E`-tridecenoyl-CoA'
'm1329'	'S-(PGA1)-glutathione'				'4008'	'O(,2)+(2`S`)-pristanoyl-CoA=H(,2)O(,2)+`trans`-2,3-dehydropristanoyl-CoA'
'm1330'	'Squalene'				'4009'	'H(,2)O+(4`R`,8`R`,12`R`)-trimethyl-2`E`-tridecenoyl-CoA=3(`R`)-hydroxy-(4`R`,8`R`,12`R`)-trimethyl-tridecanoyl-CoA'
'm1331'	'Squalene'				'4010'	'NAD(''+)+3(`R`)-hydroxy-(4`R`,8`R`,12`R`)-trimethyl-tridecanoyl-CoA=NADH+H(''+)+3-oxo-(4`R`,8`R`,12`R`)-trimethyl-tridecanoyl-CoA'
'm1332'	'(S)-2,3-Epoxysqualene'				'4011'	'O(,2)+(2`S`,6`R`,10`R`)-trimethyl-hendecanoyl-CoA=H(,2)O(,2)+(2`S`,6`R`,10`R`)-trimethyl-2`E`-hendecenoyl-CoA'
'm1333'	'Lanosterol'				'4012'	'CoA+3-oxo-(2`S`,6`R`,10`R`)-trimethyl-hendecanoyl-CoA=propionyl-CoA+4(`R`),8-dimethyl-nonanoyl-CoA'
'm1334'	'all-trans-Hexaprenyl diphosphate'				'4013'	'H(,2)O+(2`S`,6`R`,10`R`)-trimethyl-2`E`-hendecenoyl-CoA=3(`R`)-hydroxy-(2`S`,6`R`,10)-trimethyl-hendecanoyl-CoA'
'm1335'	'Presqualene diphosphate'				'4014'	'NAD(''+)+3(`R`)-hydroxy-(2`S`,6`R`,10)-trimethyl-hendecanoyl-CoA=NADH+H(''+)+3-oxo-(2`S`,6`R`,10`R`)-trimethyl-hendecanoyl-CoA'
'm1336'	'Presqualene diphosphate'				'4015'	'dopamine+H(,2)O(,2)=2 H(,2)O+dopamine `o`-quinone'
'm1337'	'trans,cis-deca-2,4-dienoyl-CoA'				'4016'	'dopamine+H(,2)O(,2)=2 H(,2)O+dopamine `o`-quinone (reversible)'
'm1338'	'trans,cis-deca-2,4-dienoyl-CoA'				'4017'	'dopamine+H(,2)O(,2)=2 H(,2)O+dopamine `o`-quinone'
'm1339'	'trans,cis-deca-2,4-dienoyl-CoA'				'4018'	'H(,2)O(,2)+dopamine `o`-quinone=2 H(,2)O+H(''+)+dopaminochrome'
'm1340'	'trans-_AND_Delta;_ST_SUP_LT_2_ST_/SUP_LT_, cis-_AND_Delta;_ST_SUP_LT_4_ST_/SUP_LT_-decadienoyl-CoA'				'4019'	'H(,2)O(,2)+dopamine `o`-quinone=2 H(,2)O+H(''+)+dopaminochrome'
'm1341'	'cis-deca-4-enoyl-CoA'				'4020'	'H(,2)O(,2)+dopamine `o`-quinone=2 H(,2)O+H(''+)+dopaminochrome'
'm1342'	'cis-deca-4-enoyl-CoA'				'4021'	'CoA+3-oxo-(4`R`,8`R`,12`R`)-trimethyl-tridecanoyl-CoA=acetyl-CoA+(2`R`,6`R`,10`R`)-trimethyl-hendecanoyl-CoA'
'm1343'	'trans-3-decenoyl-CoA'				'4023'	'malonyl-CoA+H(''+)+g-linolenoyl-CoA=CO(,2)+CoA+3-oxo-dihomo-g-linolenoyl-CoA'
'm1344'	'trans-3-decenoyl-CoA'				'4025'	'NADPH+H(''+)+`trans`-2-`cis`,`cis`,`cis`-8,11,14-eicosatetraenoyl-CoA=NADP(''+)+dihomo-g-linolenoyl-CoA'
'm1345'	'trans-3-decenoyl-CoA'				'4028'	'NADPH+H(''+)+eicosa-2`E`,8`Z`,11`Z`,14`Z`,17`Z`-pentaenoyl-CoA=NADP(''+)+(8`Z`,11`Z`,14`Z`,17`Z`)-eicosatetraenoyl-CoA'
'm1346'	'trans-Dec-2-enoyl-CoA'				'4029'	'NADPH+H(''+)+eicosa-2`E`,8`Z`,11`Z`,14`Z`,17`Z`-pentaenoyl-CoA=NADP(''+)+(8`Z`,11`Z`,14`Z`,17`Z`)-eicosatetraenoyl-CoA'
'm1347'	'trans-Dec-2-enoyl-CoA'				'4030'	'NADH+O(,2)+H(''+)+(8`Z`,11`Z`,14`Z`,17`Z`)-eicosatetraenoyl-CoA=2 H(,2)O+NAD(''+)+eicosa-5,8,11,14,17-all-`cis`-pentaenoyl-CoA'
'm1348'	'trans-Dec-2-enoyl-CoA'				'4033'	'NADH+O(,2)+H(''+)+a-linolenoyl-CoA=2 H(,2)O+NAD(''+)+stearidonoyl-CoA'
'm1349'	'3-Oxodecanoyl-CoA'				'4035'	'malonyl-CoA+H(''+)+stearidonoyl-CoA=CO(,2)+CoA+3-keto-eicosa-8,11,14,17-all-`cis`-tetraenoyl-CoA'
'm1350'	'Decanoyl-CoA'				'4039'	'NAD(''+)+5a-androstane-3b,17b-diol=NADH+H(''+)+5a-dihydrotestosterone'
'm1351'	'(S)-Hydroxydecanoyl-CoA'				'4040'	'NADPH+H(''+)+3-keto-eicosa-8,11,14,17-all-`cis`-tetraenoyl-CoA=NADP(''+)+3(`S`)-hydroxy-all-`cis`-8,11,14,17-eicosatetraenoyl-CoA'
'm1352'	'beta-D-Galactosyl-1,4-beta-D-glucosylceramide'				'4042'	'3(`S`)-hydroxy-all-`cis`-8,11,14,17-eicosatetraenoyl-CoA=H(,2)O+eicosa-2`E`,8`Z`,11`Z`,14`Z`,17`Z`-pentaenoyl-CoA'
'm1353'	'beta-D-Galactosyl-1,4-beta-D-glucosylceramide'				'4043'	'3(`S`)-hydroxy-all-`cis`-8,11,14,17-eicosatetraenoyl-CoA=H(,2)O+eicosa-2`E`,8`Z`,11`Z`,14`Z`,17`Z`-pentaenoyl-CoA'
'm1354'	'beta-D-Galactosyl-1,4-beta-D-glucosylceramide'				'4044'	'ATP+CoA+a-linolenate=AMP+PP(,i)+a-linolenoyl-CoA'
'm1355'	'beta-D-Galactosyl-1,4-beta-D-glucosylceramide'				'4050'	'NADPH+H(''+)+2-`trans`-7,10,13,16,19-all-`cis`-docosahexaenoyl-CoA=NADP(''+)+docosa-7,10,13,16,19-all-`cis`-pentaenoyl-CoA'
'm1356'	'Digalactosylceramide'				'4052'	'malonyl-CoA+H(''+)+eicosa-5,8,11,14,17-all-`cis`-pentaenoyl-CoA=CO(,2)+CoA+3-oxo-docosa-7,10,13,16,19-all-`cis`-pentaenoyl-CoA'
'm1357'	'Digalactosylceramide'				'4054'	'NADPH+H(''+)+3-oxo-docosa-7,10,13,16,19-all-`cis`-pentaenoyl-CoA=NADP(''+)+3(`S`)-hydroxy-docosa-7,10,13,16,19-all-`cis`-pentaenoyl-CoA'
'm1358'	'Digalactosylceramide'				'4056'	'3(`S`)-hydroxy-docosa-7,10,13,16,19-all-`cis`-pentaenoyl-CoA=H(,2)O+2-`trans`-7,10,13,16,19-all-`cis`-docosahexaenoyl-CoA'
'm1359'	'Digalactosylceramide'				'4057'	'NADPH+H(''+)+2-`trans`-9,12,15,18,21-all-`cis`-tetracosahexaenoyl-CoA=NADP(''+)+tetracosa-9,12,15,18,21-all-`cis`-pentaenoyl-CoA'
'm1360'	'Lactosylceramide sulfate'				'4058'	'NADPH+H(''+)+2-`trans`-9,12,15,18,21-all-`cis`-tetracosahexaenoyl-CoA=NADP(''+)+tetracosa-9,12,15,18,21-all-`cis`-pentaenoyl-CoA'
'm1361'	'Lactosylceramide sulfate'				'4060'	'malonyl-CoA+H(''+)+docosa-7,10,13,16,19-all-`cis`-pentaenoyl-CoA=CO(,2)+CoA+3-oxo-all-`cis`-6,9,12,15,18-tetracosapentaenoyl-CoA'
'm1362'	'Digalactosylceramidesulfate'				'4061'	'NADPH+H(''+)+3-oxo-all-`cis`-6,9,12,15,18-tetracosapentaenoyl-CoA=NADP(''+)+3(`S`)-hydroxy-tetracosa-9,12,15,18,21-all-`cis`-pentaenoyl-CoA'
'm1363'	'Digalactosylceramidesulfate'				'4062'	'NADPH+H(''+)+3-oxo-all-`cis`-6,9,12,15,18-tetracosapentaenoyl-CoA=NADP(''+)+3(`S`)-hydroxy-tetracosa-9,12,15,18,21-all-`cis`-pentaenoyl-CoA'
'm1364'	'4(R),8-dimethyl-trans-2-nonenoyl-CoA'				'4063'	'3(`S`)-hydroxy-tetracosa-9,12,15,18,21-all-`cis`-pentaenoyl-CoA=H(,2)O+2-`trans`-9,12,15,18,21-all-`cis`-tetracosahexaenoyl-CoA'
'm1365'	'3-oxo-4(R),8-dimethyl-nonanoyl-CoA'				'4064'	'3(`S`)-hydroxy-tetracosa-9,12,15,18,21-all-`cis`-pentaenoyl-CoA=H(,2)O+2-`trans`-9,12,15,18,21-all-`cis`-tetracosahexaenoyl-CoA'
'm1366'	'4(R),8-dimethyl-nonanoyl-CoA'				'4068'	'desmosterol+NADPH+H(''+)=cholesterol+NADP(''+) (reversible)'
'm1367'	'4(R),8-dimethyl-nonanoyl-CoA'				'4069'	'ATP+CoA+timnodonate=AMP+PP(,i)+eicosa-5,8,11,14,17-all-`cis`-pentaenoyl-CoA (reversible)'
'm1368'	'4(R),8-dimethyl-nonanoyl-CoA'				'4070'	'ATP+CoA+timnodonate=AMP+PP(,i)+eicosa-5,8,11,14,17-all-`cis`-pentaenoyl-CoA'
'm1369'	'3(S)-hydroxy-4(R),8-dimethyl-nonanoyl-CoA'				'4075'	'NADH+O(,2)+H(''+)+tetracosa-9,12,15,18,21-all-`cis`-pentaenoyl-CoA=2 H(,2)O+NAD(''+)+tetracosa-6,9,12,15,18,21-all-`cis`-hexaenoyl-CoA'
'm1370'	'Biliverdin'				'4076'	'NADH+O(,2)+H(''+)+tetracosa-9,12,15,18,21-all-`cis`-pentaenoyl-CoA=2 H(,2)O+NAD(''+)+tetracosa-6,9,12,15,18,21-all-`cis`-hexaenoyl-CoA'
'm1371'	'Bilirubin'				'4079'	'CoA+3-oxo-all-`cis`-6,9,12,15,18,21-tetracosahexaenoyl-CoA=acetyl-CoA+docosa-4,7,10,13,16,19-all-`cis`-hexaenoyl-CoA'
'm1372'	'Bilirubin'				'4080'	'H(,2)O+`trans`-2-all-`cis`-6,9,12,15,18,21-tetracosaheptaenoyl-CoA=(3`S`)-hydroxy-tetracosa-6,9,12,15,18,21-all-`cis`-hexaenoyl-CoA'
'm1373'	'D-Urobilinogen'				'4081'	'NAD(''+)+(3`S`)-hydroxy-tetracosa-6,9,12,15,18,21-all-`cis`-hexaenoyl-CoA=NADH+H(''+)+3-oxo-all-`cis`-6,9,12,15,18,21-tetracosahexaenoyl-CoA'
'm1374'	'trans,cis-dodeca-2,5-dienoyl-CoA'				'4083'	'NADPH+O(,2)+H(''+)+1a,24`R`,25-trihydroxyvitamin D(,3)=2 H(,2)O+NADP(''+)+24-oxo-1a,25-dihydroxyvitamin D(,3)'
'm1375'	'trans,cis-dodeca-2,5-dienoyl-CoA'				'4088'	'O(,2)+tetracosa-6,9,12,15,18,21-all-`cis`-hexaenoyl-CoA=H(,2)O(,2)+`trans`-2-all-`cis`-6,9,12,15,18,21-tetracosaheptaenoyl-CoA'
'm1376'	'3-oxolaur-cis-5-enoyl-CoA'				'4090'	'ATP+CoA+nisinate=AMP+PP(,i)+tetracosa-6,9,12,15,18,21-all-`cis`-hexaenoyl-CoA (reversible)'
'm1377'	'3-oxolaur-cis-5-enoyl-CoA'				'4091'	'NADPH+H(''+)+docosa-4,7,10,13,16,19-all-`cis`-hexaenoyl-CoA=NADP(''+)+adrenoyl-CoA (reversible)'
'm1378'	'3-oxolaur-6-cis-enoyl-CoA'				'4092'	'NADPH+H(''+)+docosa-4,7,10,13,16,19-all-`cis`-hexaenoyl-CoA=NADP(''+)+adrenoyl-CoA'
'm1379'	'3-oxolaur-6-cis-enoyl-CoA'				'4094'	'malonyl-CoA+H(''+)+adrenoyl-CoA=CO(,2)+CoA+3-oxo-all-`cis`-6,9,12,15,18-tetracosapentaenoyl-CoA'
'm1380'	'cis-laur-5-enoyl-CoA'				'4095'	'NADH+O(,2)+H(''+)+tetracosa-9,12,15,18-all-`cis`-tetraenoyl-CoA=2 H(,2)O+NAD(''+)+tetracosa-6,9,12,15,18-all-`cis`-pentaenoyl-CoA'
'm1381'	'cis-laur-5-enoyl-CoA'				'4097'	'NADPH+H(''+)+2-`trans`-9,12,15,18-all-`cis`-tetracosapentaenoyl-CoA=NADP(''+)+tetracosa-9,12,15,18-all-`cis`-tetraenoyl-CoA'
'm1382'	'cis-6-dodecenoyl-CoA'				'4098'	'NADPH+H(''+)+2-`trans`-9,12,15,18-all-`cis`-tetracosapentaenoyl-CoA=NADP(''+)+tetracosa-9,12,15,18-all-`cis`-tetraenoyl-CoA'
'm1383'	'cis-6-dodecenoyl-CoA'				'4100'	'arachidonoyl-CoA+malonyl-CoA+H(''+)=CO(,2)+CoA+3-oxo-docosa-7,10,13,16-all-`cis`-tetraenoyl-CoA'
'm1384'	'cis-6-dodecenoyl-CoA'				'4102'	'NADPH+H(''+)+3-oxo-docosa-7,10,13,16-all-`cis`-tetraenoyl-CoA=NADP(''+)+3(`S`)-hydroxy-docosa-7,10,13,16-all-`cis`-tetraenoyl-CoA'
'm1385'	'(3S)-3-hydroxydodec-cis-6-enoyl-CoA'				'4104'	'3(`S`)-hydroxy-docosa-7,10,13,16-all-`cis`-tetraenoyl-CoA=H(,2)O+2`E`,7`Z`,10`Z`,13`Z`,16`Z`-docosapentaenoyl-CoA'
'm1386'	'(3S)-3-hydroxydodec-cis-6-enoyl-CoA'				'4107'	'3(`S`)-hydroxy-tetracosa-12,15,18,21-all-`cis`-tetraenoyl-CoA=H(,2)O+2-`trans`-9,12,15,18-all-`cis`-tetracosapentaenoyl-CoA'
'm1387'	'3(S)-3-hydroxydodecen-(5Z)-oyl-CoA'				'4108'	'3(`S`)-hydroxy-tetracosa-12,15,18,21-all-`cis`-tetraenoyl-CoA=H(,2)O+2-`trans`-9,12,15,18-all-`cis`-tetracosapentaenoyl-CoA'
'm1388'	'3(S)-3-hydroxydodecen-(5Z)-oyl-CoA'				'4109'	'NAD(''+)+3(`S`)-hydroxy-tetracosa-6,9,12,15,18-all-`cis`-pentaenoyl-CoA=NADH+H(''+)+3-oxo-all-`cis`-6,9,12,15,18-tetracosapentaenoyl-CoA'
'm1389'	'trans,cis-Lauro-2,6-dienoyl-CoA'				'4110'	'O(,2)+tetracosa-6,9,12,15,18-all-`cis`-pentaenoyl-CoA=H(,2)O(,2)+`trans`-2-all-`cis`-6,9,12,15,18-tetracosahexaenoyl-CoA'
'm1390'	'trans,cis-Lauro-2,6-dienoyl-CoA'				'4111'	'CoA+3-oxo-all-`cis`-6,9,12,15,18-tetracosapentaenoyl-CoA=acetyl-CoA+adrenoyl-CoA'
'm1391'	'cis,cis-3,6-Dodecadienoyl-CoA'				'4112'	'H(,2)O+`trans`-2-all-`cis`-6,9,12,15,18-tetracosahexaenoyl-CoA=3(`S`)-hydroxy-tetracosa-6,9,12,15,18-all-`cis`-pentaenoyl-CoA'
'm1392'	'cis,cis-3,6-Dodecadienoyl-CoA'				'4113'	'ATP+CoA+6,9,12,15,18-all-`cis`-tetracosapentaenoate=AMP+PP(,i)+tetracosa-6,9,12,15,18-all-`cis`-pentaenoyl-CoA (reversible)'
'm1393'	'3-cis-Dodecenoyl-CoA'				'4116'	'malonyl-CoA+H(''+)+linoleoyl-CoA=CO(,2)+CoA+3-oxoeicosa-`cis`,`cis`-11,14-dienoyl-CoA'
'm1394'	'3-cis-Dodecenoyl-CoA'				'4118'	'NADPH+H(''+)+3-oxoeicosa-`cis`,`cis`-11,14-dienoyl-CoA=NADP(''+)+(3`S`)-hydroxy-eicosa-`cis,cis`-11,14-dienoyl-CoA'
'm1395'	'3-cis-Dodecenoyl-CoA'				'4120'	'(3`S`)-hydroxy-eicosa-`cis,cis`-11,14-dienoyl-CoA=H(,2)O+`trans`,`cis`,`cis`-2,11,14-eicosatrienoyl-CoA'
'm1396'	'2-trans-Dodecenoyl-CoA'				'4122'	'NADPH+H(''+)+`trans`,`cis`,`cis`-2,11,14-eicosatrienoyl-CoA=NADP(''+)+`cis`,`cis`-11,14-eicosadienoyl-CoA'
'm1397'	'2-trans-Dodecenoyl-CoA'				'4126'	'NADPH+H(''+)+3-oxo-docosa-`cis`,`cis`,`cis`-10,13,16-trienoyl-CoA=NADP(''+)+3(`S`)-hydroxy-10,13,16-all-`cis`-docosatrienoyl-CoA'
'm1398'	'3-Oxododecanoyl-CoA'				'4128'	'3(`S`)-hydroxy-10,13,16-all-`cis`-docosatrienoyl-CoA=H(,2)O+`trans`,`cis`,`cis`,`cis`-2,10,13,16-docosatetraenoyl-CoA'
'm1399'	'Lauroyl-CoA'				'4131'	'NADPH+H(''+)+`trans`,`cis`,`cis`,`cis`,`cis`-2,10,13,16,19-docosapentaenoyl-CoA=NADP(''+)+all-`cis`-10,13,16,19-docosatetraenoyl-CoA'
'm1400'	'(S)-3-Hydroxydodecanoyl-CoA'				'4132'	'NADPH+H(''+)+`trans`,`cis`,`cis`,`cis`,`cis`-2,10,13,16,19-docosapentaenoyl-CoA=NADP(''+)+all-`cis`-10,13,16,19-docosatetraenoyl-CoA'
'm1401'	'Heme'				'4133'	'malonyl-CoA+H(''+)+(8`Z`,11`Z`,14`Z`,17`Z`)-eicosatetraenoyl-CoA=CO(,2)+CoA+3-oxo-docosa-10,13,16,19-all-`cis`-tetraenoyl-CoA'
'm1402'	'Heme'				'4135'	'NADPH+H(''+)+3-oxo-docosa-10,13,16,19-all-`cis`-tetraenoyl-CoA=NADP(''+)+3(`S`)-hydroxy-docosa-10,13,16,19-all-`cis`-tetraenoyl-CoA'
'm1403'	'Heme'				'4136'	'NADPH+H(''+)+3-oxo-docosa-10,13,16,19-all-`cis`-tetraenoyl-CoA=NADP(''+)+3(`S`)-hydroxy-docosa-10,13,16,19-all-`cis`-tetraenoyl-CoA'
'm1404'	'Protoporphyrin'				'4137'	'3(`S`)-hydroxy-docosa-10,13,16,19-all-`cis`-tetraenoyl-CoA=H(,2)O+`trans`,`cis`,`cis`,`cis`,`cis`-2,10,13,16,19-docosapentaenoyl-CoA'
'm1405'	'Protoporphyrin'				'4138'	'3(`S`)-hydroxy-docosa-10,13,16,19-all-`cis`-tetraenoyl-CoA=H(,2)O+`trans`,`cis`,`cis`,`cis`,`cis`-2,10,13,16,19-docosapentaenoyl-CoA'
'm1406'	'Protoporphyrinogen IX'				'4141'	'malonyl-CoA+H(''+)+all-`cis`-10,13,16,19-docosatetraenoyl-CoA=CO(,2)+CoA+3-oxo-tetracosa-12,15,18,21-all-`cis`-tetraenoyl-CoA'
'm1407'	'kinetensin 4-8'				'4143'	'NADPH+H(''+)+3-oxo-tetracosa-12,15,18,21-all-`cis`-tetraenoyl-CoA=NADP(''+)+3(`S`)-hydroxy-tetracosa-12,15,18,21-all-`cis`-tetraenoyl-CoA'
'm1408'	'trans-2-cis,cis-5,8-tetradecatrienoyl-CoA'				'4144'	'NADPH+H(''+)+3-oxo-tetracosa-12,15,18,21-all-`cis`-tetraenoyl-CoA=NADP(''+)+3(`S`)-hydroxy-tetracosa-12,15,18,21-all-`cis`-tetraenoyl-CoA'
'm1409'	'trans-2-cis,cis-5,8-tetradecatrienoyl-CoA'				'4146'	'3(`S`)-hydroxy-tetracosa-12,15,18,21-all-`cis`-tetraenoyl-CoA=H(,2)O+`trans`,`cis`,`cis`,`cis`,`cis`-2,12,15,18,21-tetracosapentaenoyl-CoA'
'm1410'	'(3E,5Z,8Z)-tetradecatrienoyl-CoA'				'4147'	'NAD(''+)+3(`S`)-hydroxy-4(`R`),8-dimethyl-nonanoyl-CoA=NADH+H(''+)+3-oxo-4(`R`),8-dimethyl-nonanoyl-CoA'
'm1411'	'trans-2-cis,cis-4,8-tetradecatrienoyl-CoA'				'4148'	'NAD(''+)+3(`S`)-hydroxy-2(`S`),6-dimethyl-heptanoyl-CoA=NADH+H(''+)+3-oxo-(2`S`)-methylisocapryloyl-CoA'
'm1412'	'3-oxo-cis,cis-5,8-tetradecadienoyl-CoA'				'4149'	'NAD(''+)+3(`S`)-hydroxy-4-methyl-pentanoyl-CoA=NADH+H(''+)+3-oxo-4-methyl-pentanoyl-CoA'
'm1413'	'3-oxo-cis,cis-5,8-tetradecadienoyl-CoA'				'4151'	'lanosterol=2 H(''+)+4,4-dimethylcholesta-8(9),14,24-trien-3b-ol+one carbon unit'
'm1414'	'cis,cis-myristo-5,8-dienoyl-CoA'				'4154'	'FAD+4(`R`),8-dimethyl-nonanoyl-CoA=FADH(,2)+4(`R`),8-dimethyl-`trans`-2-nonenoyl-CoA'
'm1415'	'cis,cis-myristo-5,8-dienoyl-CoA'				'4155'	'FAD+2(`S`),6-dimethyl-heptanoyl-CoA=FADH(,2)+2,6-dimethyl-`trans`-2-heptenoyl-CoA'
'm1416'	'trans,cis-myristo-2,7-dienoyl-CoA'				'4156'	'FAD+4-methyl-pentanoyl-CoA=FADH(,2)+4-methyl-`trans`-2-pentenoyl-CoA'
'm1417'	'trans,cis-myristo-2,7-dienoyl-CoA'				'4157'	'CoA+3-oxo-4(`R`),8-dimethyl-nonanoyl-CoA=acetyl-CoA+2(`R`),6-dimethyl-heptanoyl-CoA'
'm1418'	'trans-3-cis-8-tetradecadienoyl-CoA'				'4158'	'CoA+3-oxo-(2`S`)-methylisocapryloyl-CoA=propionyl-CoA+4-methyl-pentanoyl-CoA'
'm1419'	'trans-2-cis-8-tetradecadienoyl-CoA'				'4159'	'CoA+3-oxo-4-methyl-pentanoyl-CoA=acetyl-CoA+isobutyryl-CoA'
'm1420'	'3-oxomyrist-7-enoyl-CoA'				'4160'	'H(,2)O+4(`R`),8-dimethyl-`trans`-2-nonenoyl-CoA=3(`S`)-hydroxy-4(`R`),8-dimethyl-nonanoyl-CoA'
'm1421'	'3-oxomyrist-7-enoyl-CoA'				'4161'	'H(,2)O+2,6-dimethyl-`trans`-2-heptenoyl-CoA=3(`S`)-hydroxy-2(`S`),6-dimethyl-heptanoyl-CoA'
'm1422'	'3(S)-hydroxy-5Z,8Z-tetradecadienoyl-CoA'				'4162'	'H(,2)O+4-methyl-`trans`-2-pentenoyl-CoA=3(`S`)-hydroxy-4-methyl-pentanoyl-CoA'
'm1423'	'3(S)-hydroxy-5Z,8Z-tetradecadienoyl-CoA'				'4163'	'2(`S`),6-dimethyl-heptanoyl-CoA=2(`R`),6-dimethyl-heptanoyl-CoA'
'm1424'	'3-oxo-cis-8-tetradecenoyl-CoA'				'4164'	'ADP+reduced glutaredoxin=dADP+H(,2)O+glutaredoxin (reversible)'
'm1425'	'alpha-N-Acetyl-D-glucosaminyl-(1-_LT_4)-beta-D-glucuronosyl-(1-_LT_3)- beta-D-galactosyl-(1-_LT_3)-beta-D-galactosyl-(1-_LT_4)-beta-D- xylosylproteoglycan'				'4165'	'ADP+reduced glutaredoxin=dADP+H(,2)O+glutaredoxin'
'm1426'	'alpha-N-Acetyl-D-glucosaminyl-(1-_LT_4)-beta-D-glucuronosyl-(1-_LT_3)- beta-D-galactosyl-(1-_LT_3)-beta-D-galactosyl-(1-_LT_4)-beta-D- xylosylproteoglycan'				'4173'	'H(''+)+SO4+5a-dihydrotestosterone=H(,2)O+5a-dihydrotestosterone sulfate'
'm1427'	'cis-myrist-7-enoyl-CoA'				'4174'	'H(''+)+SO4+5a-dihydrotestosterone=H(,2)O+5a-dihydrotestosterone sulfate'
'm1428'	'cis-myrist-7-enoyl-CoA'				'4175'	'H(''+)+SO4+5a-dihydrotestosterone=H(,2)O+5a-dihydrotestosterone sulfate'
'm1429'	'(2S,6R,10R)-trimethyl-2E-hendecenoyl-CoA'				'4177'	'androsterone+H(''+)+SO4=H(,2)O+androsterone sulfate'
'm1430'	'cis-(3S)-hydroxytetradec-7-enoyl-CoA'				'4178'	'androsterone+H(''+)+SO4=H(,2)O+androsterone sulfate'
'm1431'	'cis-(3S)-hydroxytetradec-7-enoyl-CoA'				'4179'	'androsterone+H(''+)+SO4=H(,2)O+androsterone sulfate'
'm1432'	'(3S)-3-hydroxy-cis-8-tetradecenoyl-CoA'				'4181'	'malonyl-CoA+oleoyl-CoA+H(''+)=CO(,2)+CoA+3-oxo-11-`cis`-eicosenoyl-CoA'
'm1433'	'3-oxo-(2S,6R,10R)-trimethyl-hendecanoyl-CoA'				'4183'	'malonyl-CoA+H(''+)+11-`cis`-eicosenoyl-CoA=CO(,2)+CoA+3-oxo-13`cis`-docosenoyl-CoA'
'm1434'	'(2S,6R,10R)-trimethyl-hendecanoyl-CoA'				'4185'	'malonyl-CoA+H(''+)+`cis`-13-docosenoyl-CoA=CO(,2)+CoA+3-oxo-`cis`-15-tetracosaenoyl-CoA'
'm1435'	'(2R,6R,10R)-trimethyl-hendecanoyl-CoA'				'4187'	'NADPH+H(''+)+3-oxo-11-`cis`-eicosenoyl-CoA=NADP(''+)+3(`S`)-hydroxy-11-`cis`-eicosenoyl-CoA'
'm1436'	'3(R)-hydroxy-(2S,6R,10)-trimethyl-hendecanoyl-CoA'				'4189'	'3(`S`)-hydroxy-11-`cis`-eicosenoyl-CoA=H(,2)O+`trans`,`cis`-2,11-eicosadienoyl-CoA'
'm1437'	'trans-Tetradec-2-enoyl-CoA'				'4191'	'NADPH+H(''+)+`trans`,`cis`-2,11-eicosadienoyl-CoA=NADP(''+)+11-`cis`-eicosenoyl-CoA'
'm1438'	'3-Oxotetradecanoyl-CoA'				'4193'	'NADPH+H(''+)+3-oxo-13`cis`-docosenoyl-CoA=NADP(''+)+3(`S`)-hydroxy-13`cis`-docosenoyl-CoA'
'm1439'	'all-trans-Heptaprenyl diphosphate'				'4195'	'3(`S`)-hydroxy-13`cis`-docosenoyl-CoA=H(,2)O+`trans`,`cis`-2,13-docosadienoyl-CoA'
'm1440'	'Tetradecanoyl-CoA'				'4197'	'NADPH+H(''+)+`trans`,`cis`-2,13-docosadienoyl-CoA=NADP(''+)+`cis`-13-docosenoyl-CoA'
'm1441'	'(S)-3-Hydroxytetradecanoyl-CoA'				'4202'	'NADPH+H(''+)+3-oxo-`cis`-15-tetracosaenoyl-CoA=NADP(''+)+3(`S`)-hydroxy-`cis`-15-tetracosaenoyl-CoA'
'm1442'	'mannosealpha1-2mannosealpha1-6(ethanolaminephosphate-2)mannosealpha1-4glucosaminyl-acyl-phosphatidylinositol'				'4204'	'3(`S`)-hydroxy-`cis`-15-tetracosaenoyl-CoA=H(,2)O+`trans`,`cis`-2,15-tetracosadienoyl-CoA'
'm1443'	'Coproporphyrinogen III'				'4206'	'NADPH+H(''+)+`trans`,`cis`-2,15-tetracosadienoyl-CoA=NADP(''+)+`cis`-15-tetracosenoyl-CoA'
'm1444'	'Coproporphyrinogen III'				'4211'	'NADPH+O(,2)+H(''+)+stearoyl-CoA=2 H(,2)O+NADP(''+)+oleoyl-CoA'
'm1445'	'Coproporphyrinogen I'				'4213'	'malonyl-CoA+palmitoleoyl-CoA+H(''+)=CO(,2)+CoA+3-oxo-`cis`-9-octadecenoyl-CoA'
'm1446'	'N,N''-Diacetylchitobiosyldiphosphodolichol'				'4215'	'NADPH+H(''+)+3-oxo-`cis`-9-octadecenoyl-CoA=NADP(''+)+3(`S`)-hydroxy-`cis`-9-octadecenoyl-CoA'
'm1447'	'N,N''-Diacetylchitobiosyldiphosphodolichol'				'4217'	'3(`S`)-hydroxy-`cis`-9-octadecenoyl-CoA=H(,2)O+`trans`,`cis`-2,9-octadecadienoyl-CoA'
'm1448'	'2E,4Z,7Z,10Z-hexadecatetraenoyl-CoA'				'4219'	'NADPH+H(''+)+`trans`,`cis`-2,9-octadecadienoyl-CoA=NADP(''+)+oleoyl-CoA'
'm1449'	'trans,cis,cis-2,7,10-hexadecatrienoyl-CoA'				'4221'	'palmitoyl-CoA+NADPH+O(,2)+H(''+)=2 H(,2)O+NADP(''+)+palmitoleoyl-CoA'
'm1450'	'trans,cis,cis-2,7,10-hexadecatrienoyl-CoA'				'4222'	'palmitoyl-CoA+NADPH+O(,2)+H(''+)=2 H(,2)O+NADP(''+)+palmitoleoyl-CoA'
'm1451'	'4Z,7Z,10Z-hexadecatrienoyl-CoA'				'4225'	'H(,2)O+24-`trans`-trihydroxycoprostenoyl-CoA=24(`R`),25(`R`)-varanoyl-CoA (reversible)'
'm1452'	'3Z,7Z,10Z-hexadecatrienoyl-CoA'				'4226'	'H(,2)O+24-`trans`-trihydroxycoprostenoyl-CoA=24(`R`),25(`R`)-varanoyl-CoA'
'm1453'	'3Z,7Z,10Z-hexadecatrienoyl-CoA'				'4227'	'CoA+24-oxo-25(`R`)-trihydroxycoprostanoyl-CoA=propionyl-CoA+choloyl-CoA'
'm1454'	'3-oxo-cis,cis-7,10-hexadecadienoyl-CoA'				'4228'	'NAD(''+)+24(`R`),25(`R`)-varanoyl-CoA=NADH+H(''+)+24-oxo-25(`R`)-trihydroxycoprostanoyl-CoA'
'm1455'	'3-oxo-cis,cis-7,10-hexadecadienoyl-CoA'				'4229'	'NAD(''+)+24(`R`),25(`R`)-varanoyl-CoA=NADH+H(''+)+24-oxo-25(`R`)-trihydroxycoprostanoyl-CoA'
'm1456'	'cis,cis-palmito-7,10-dienoyl-CoA'				'4230'	'NAD(''+)+24(`R`),25(`R`)-varanoyl-CoA=NADH+H(''+)+24-oxo-25(`R`)-trihydroxycoprostanoyl-CoA'
'm1457'	'cis,cis-palmito-7,10-dienoyl-CoA'				'4240'	'H(,2)O+12,13-epoxyoctadec-9(`Z`)-enoate=12,13-hydroxyoctadec-9(`Z`)-enoate'
'm1458'	'trans,cis-hexadeca-2,9-dienoyl-CoA'				'4242'	'H(,2)O+9,10-epoxyoctadec-12(`Z`)-enoate=9,10-hydroxyoctadec-12(`Z`)-enoate'
'm1459'	'trans,cis-hexadeca-2,9-dienoyl-CoA'				'4255'	'CDP-ethanolamine+1,2-diacyl-`sn`-glycerol=CMP+phosphatidylethanolamine+H(''+) (reversible)'
'm1460'	'3-oxopalmitoleoyl-CoA'				'4262'	'H(,2)O+phosphatidylinositol 4-phosphate=L-a-Phosphatidylinositol+Pi (reversible)'
'm1461'	'3-oxopalmitoleoyl-CoA'				'4263'	'H(,2)O+L-a-Phosphatidylinositol=`myo`-inositol+phosphatidate+H(''+)'
'm1462'	'(3S)-3-hydroxy-cis,cis-palmito-7,10-dienoyl-CoA'				'4264'	'H(,2)O+L-a-Phosphatidylinositol=`myo`-inositol+phosphatidate+H(''+)'
'm1463'	'(3S)-3-hydroxy-cis,cis-palmito-7,10-dienoyl-CoA'				'4265'	'H(,2)O+L-a-Phosphatidylinositol=`myo`-inositol+phosphatidate+H(''+)'
'm1464'	'palmitoleoyl-CoA'				'4281'	'phosphatidylethanolamine+L-serine=ethanolamine+L-a-Phosphatidylserine'
'm1465'	'palmitoleoyl-CoA'				'4283'	'H(,2)O+L-a-Phosphatidylserine=phosphatidate+H(''+)+L-serine'
'm1466'	'palmitoleoyl-CoA'				'4284'	'H(,2)O+L-a-Phosphatidylserine=phosphatidate+H(''+)+L-serine'
'm1467'	'palmitoleoyl-CoA'				'4285'	'H(,2)O+L-a-Phosphatidylserine=phosphatidate+H(''+)+L-serine'
'm1468'	'(4R,8R,12R)-trimethyl-2E-tridecenoyl-CoA'				'4288'	'H(,2)O+L-a-Phosphatidylserine=1-lyso-2-acyl-phosphatidylserine+H(''+)+carboxylate'
'm1469'	'(S)-3-hydroxypalmitoleoyl-CoA'				'4289'	'H(,2)O+L-a-Phosphatidylserine=1-lyso-2-acyl-phosphatidylserine+H(''+)+carboxylate'
'm1470'	'(S)-3-hydroxypalmitoleoyl-CoA'				'4290'	'H(,2)O+1-acyl-2-lyso-phosphatidylserine=H(''+)+glycerophosphoserine+carboxylate'
'm1471'	'3-oxo-(4R,8R,12R)-trimethyl-tridecanoyl-CoA'				'4291'	'H(,2)O+1-acyl-2-lyso-phosphatidylserine=H(''+)+glycerophosphoserine+carboxylate'
'm1472'	'3(R)-hydroxy-(4R,8R,12R)-trimethyl-tridecanoyl-CoA'				'4292'	'H(,2)O+1-acyl-2-lyso-phosphatidylserine=H(''+)+glycerophosphoserine+carboxylate'
'm1473'	'trans-Hexadec-2-enoyl-CoA'				'4293'	'H(''+)+1-acyl-2-lyso-phosphatidylserine+carboxylate=H(,2)O+L-a-Phosphatidylserine'
'm1474'	'3-Oxopalmitoyl-CoA'				'4294'	'H(''+)+1-acyl-2-lyso-phosphatidylserine+carboxylate=H(,2)O+L-a-Phosphatidylserine'
'm1475'	'Palmitoyl-CoA'				'4295'	'H(''+)+1-acyl-2-lyso-phosphatidylserine+carboxylate=H(,2)O+L-a-Phosphatidylserine'
'm1476'	'Palmitoyl-CoA'				'4296'	'H(''+)+1-acyl-2-lyso-phosphatidylserine+carboxylate=H(,2)O+L-a-Phosphatidylserine'
'm1477'	'Palmitoyl-CoA'				'4297'	'NADP(''+)+6-`trans`-leukotriene B(,4)=NADPH+H(''+)+5-oxo-6-`trans`-leukotriene B(,4) (reversible)'
'm1478'	'Palmitoyl-CoA'				'4302'	'NADPH+H(''+)+5-oxo-6-`trans`-leukotriene B(,4)=NADP(''+)+6,7-dihydro-5-oxo-leukotriene B(,4)'
'm1479'	'4,8,12-Trimethyltridecanoyl-CoA'				'4304'	'NADPH+H(''+)+6,7-dihydro-5-oxo-leukotriene B(,4)=NADP(''+)+6,7-dihydro-leukotriene B(,4)'
'm1480'	'(S)-3-Hydroxyhexadecanoyl-CoA'				'4305'	'NADPH+H(''+)+6,7-dihydro-5-oxo-leukotriene B(,4)=NADP(''+)+6,7-dihydro-leukotriene B(,4)'
'm1481'	'Trihexosylceramide'				'4306'	'NADPH+H(''+)+6,7-dihydro-5-oxo-leukotriene B(,4)=NADP(''+)+6,7-dihydro-leukotriene B(,4)'
'm1482'	'Trihexosylceramide'				'4308'	'NADP(''+)+6,7-dihydro-leukotriene B(,4)=NADPH+H(''+)+6,7-dihydro-5-oxo-leukotriene B(,4)'
'm1483'	'Trihexosylceramide'				'4311'	'NADPH+H(''+)+5-oxo-6`E`-12-`epi`-LTB(,4)=NADP(''+)+6,7-dihydro-5-oxo-12-`epi`-LTB(,4)'
'm1484'	'Trihexosylceramide'				'4313'	'NADPH+H(''+)+6,7-dihydro-5-oxo-12-`epi`-LTB(,4)=NADP(''+)+6,7-dihydro-12-`epi`-LTB(,4)'
'm1485'	'18-CoA-18-oxo-dinorleukotriene B4'				'4320'	'NADP(''+)+6,7-dihydro-12-`epi`-LTB(,4)=NADPH+H(''+)+6,7-dihydro-5-oxo-12-`epi`-LTB(,4)'
'm1486'	'18-CoA-18-oxo-dinorleukotriene B4'				'4322'	'GDP+reduced glutaredoxin=dGDP+H(,2)O+glutaredoxin'
'm1487'	'18-CoA-18-oxo-dinorleukotriene B4'				'4323'	'isobutyryl-CoA+D-Dihydro-6,8-dithiooctamide=CoA+6-`S`-(2-methylpropanoyl)-D-dihydro-6,8-dithiooctamide'
'm1488'	'2E,6Z,9Z,12Z-octadecatetraenoyl-CoA'				'4326'	'2 glutathione+9-HpODE=H(,2)O+Oxidized glutathione+9-hydroxyoctadecadienoate'
'm1489'	'stearidonoyl-CoA'				'4328'	'2 glutathione+9-HpODE=H(,2)O+Oxidized glutathione+9-hydroxyoctadecadienoate'
'm1490'	'3-oxo-6Z,9Z,12Z-octadecatrienoyl-CoA'				'4330'	'reduced acceptor+9-HpODE=acceptor+H(,2)O+9-hydroxyoctadecadienoate (reversible)'
'm1491'	'3-oxo-10(S)-hydroxy-octadeca-6E,8E,12Z-trienoyl-CoA'				'4331'	'O(,2)+5-oxo-12(`R`)-hydroxy-eicosa-8`E`,10`E`,14`Z`-trienoyl-CoA=H(,2)O(,2)+5-oxo-12(`R`)-hydroxy-eicosa-2`E`,8`E`,10`E`,14`Z`-tetraenoyl-CoA'
'm1492'	'3-oxo-10(S)-hydroxy-octadeca-6E,8E,12Z-trienoyl-CoA'				'4333'	'ATP+CoA+6,7-dihydro-5-oxo-leukotriene B(,4)=AMP+PP(,i)+5-oxo-12(`R`)-hydroxy-eicosa-8`E`,10`E`,14`Z`-trienoyl-CoA'
'm1493'	'3-oxo-10(S)-hydroxy-octadeca-6E,8E,12Z-trienoyl-CoA'				'4334'	'ATP+CoA+6,7-dihydro-5-oxo-leukotriene B(,4)=AMP+PP(,i)+5-oxo-12(`R`)-hydroxy-eicosa-8`E`,10`E`,14`Z`-trienoyl-CoA'
'm1494'	'3-oxo-10(R)-hydroxy-octadeca-6E,8E,12Z-trienoyl-CoA'				'4335'	'ATP+CoA+6,7-dihydro-5-oxo-leukotriene B(,4)=AMP+PP(,i)+5-oxo-12(`R`)-hydroxy-eicosa-8`E`,10`E`,14`Z`-trienoyl-CoA'
'm1495'	'3-oxo-10(R)-hydroxy-octadeca-6E,8E,12Z-trienoyl-CoA'				'4336'	'ATP+CoA+6,7-dihydro-5-oxo-leukotriene B(,4)=AMP+PP(,i)+5-oxo-12(`R`)-hydroxy-eicosa-8`E`,10`E`,14`Z`-trienoyl-CoA'
'm1496'	'3-oxo-10(R)-hydroxy-octadeca-6E,8E,12Z-trienoyl-CoA'				'4337'	'CoA+3,5-dioxo-12(`R`)-hydroxy-eicosa-8`E`,10`E`,14`Z`-trienoyl-CoA=acetyl-CoA+3-oxo-10(`R`)-hydroxy-octadeca-6`E`,8`E`,12`Z`-trienoyl-CoA'
'm1497'	'trans,cis,cis-2,9,12-octadecatrienoyl-CoA'				'4338'	'CoA+3,5-dioxo-12(`R`)-hydroxy-eicosa-8`E`,10`E`,14`Z`-trienoyl-CoA=acetyl-CoA+3-oxo-10(`R`)-hydroxy-octadeca-6`E`,8`E`,12`Z`-trienoyl-CoA'
'm1498'	'trans,cis,cis-2,9,12-octadecatrienoyl-CoA'				'4339'	'H(,2)O+5-oxo-12(`R`)-hydroxy-eicosa-2`E`,8`E`,10`E`,14`Z`-tetraenoyl-CoA=3(`S`),12(`R`)-dihydroxy-5-oxo-eicosa-8`E`,10`E`,14`Z`-trienoyl-CoA'
'm1499'	'alpha-linolenoyl-CoA'				'4340'	'H(,2)O+5-oxo-12(`R`)-hydroxy-eicosa-2`E`,8`E`,10`E`,14`Z`-tetraenoyl-CoA=3(`S`),12(`R`)-dihydroxy-5-oxo-eicosa-8`E`,10`E`,14`Z`-trienoyl-CoA'
'm1500'	'3-oxolinoleoyl-CoA'				'4341'	'NAD(''+)+3(`S`),12(`R`)-dihydroxy-5-oxo-eicosa-8`E`,10`E`,14`Z`-trienoyl-CoA=NADH+H(''+)+3,5-dioxo-12(`R`)-hydroxy-eicosa-8`E`,10`E`,14`Z`-trienoyl-CoA'
'm1501'	'3-oxolinoleoyl-CoA'				'4342'	'NAD(''+)+3(`S`),12(`R`)-dihydroxy-5-oxo-eicosa-8`E`,10`E`,14`Z`-trienoyl-CoA=NADH+H(''+)+3,5-dioxo-12(`R`)-hydroxy-eicosa-8`E`,10`E`,14`Z`-trienoyl-CoA'
'm1502'	'3(S)-hydroxy-6Z,9Z,12Z-octadecatrienoyl-CoA'				'4343'	'NAD(''+)+3(`S`),12(`R`)-dihydroxy-5-oxo-eicosa-8`E`,10`E`,14`Z`-trienoyl-CoA=NADH+H(''+)+3,5-dioxo-12(`R`)-hydroxy-eicosa-8`E`,10`E`,14`Z`-trienoyl-CoA'
'm1503'	'3(S),10(R)-OH-octadeca-6-trans-4,12-cis-trienoyl-CoA'				'4344'	'H(,2)O+3-oxo-10(`R`)-hydroxy-octadeca-6`E`,8`E`,12`Z`-trienoyl-CoA=CoA+H(''+)+3-oxo-10(`R`)-hydroxy-octadeca-6`E`,8`E`,12`Z`-trienoate'
'm1504'	'3(S),10(R)-OH-octadeca-6-trans-4,12-cis-trienoyl-CoA'				'4345'	'H(,2)O+3-oxo-10(`R`)-hydroxy-octadeca-6`E`,8`E`,12`Z`-trienoyl-CoA=CoA+H(''+)+3-oxo-10(`R`)-hydroxy-octadeca-6`E`,8`E`,12`Z`-trienoate'
'm1505'	'3(S),10(R)-OH-octadeca-6-trans-4,12-cis-trienoyl-CoA'				'4346'	'H(,2)O+3-oxo-10(`R`)-hydroxy-octadeca-6`E`,8`E`,12`Z`-trienoyl-CoA=CoA+H(''+)+3-oxo-10(`R`)-hydroxy-octadeca-6`E`,8`E`,12`Z`-trienoate'
'm1506'	'trans,cis-2,9-octadecadienoyl-CoA'				'4347'	'NAD(''+)+3(`S`),12(`S`)-dihydroxy-5-oxo-eicosa-8`E`,10`E`,14`Z`-trienoyl-CoA=NADH+H(''+)+3,5-dioxo-12(`S`)-hydroxy-eicosa-8`E`,10`E`,14`Z`-trienoyl-CoA'
'm1507'	'(3S)-3-hydroxylinoleoyl-CoA'				'4348'	'NAD(''+)+3(`S`),12(`S`)-dihydroxy-5-oxo-eicosa-8`E`,10`E`,14`Z`-trienoyl-CoA=NADH+H(''+)+3,5-dioxo-12(`S`)-hydroxy-eicosa-8`E`,10`E`,14`Z`-trienoyl-CoA'
'm1508'	'(3S)-3-hydroxylinoleoyl-CoA'				'4349'	'NAD(''+)+3(`S`),12(`S`)-dihydroxy-5-oxo-eicosa-8`E`,10`E`,14`Z`-trienoyl-CoA=NADH+H(''+)+3,5-dioxo-12(`S`)-hydroxy-eicosa-8`E`,10`E`,14`Z`-trienoyl-CoA'
'm1509'	'(3S)-3-hydroxylinoleoyl-CoA'				'4352'	'CoA+3,5-dioxo-12(`S`)-hydroxy-eicosa-8`E`,10`E`,14`Z`-trienoyl-CoA=acetyl-CoA+3-oxo-10(`S`)-hydroxy-octadeca-6`E`,8`E`,12`Z`-trienoyl-CoA'
'm1510'	'3-oxo-cis-9-octadecenoyl-CoA'				'4353'	'CoA+3,5-dioxo-12(`S`)-hydroxy-eicosa-8`E`,10`E`,14`Z`-trienoyl-CoA=acetyl-CoA+3-oxo-10(`S`)-hydroxy-octadeca-6`E`,8`E`,12`Z`-trienoyl-CoA'
'm1511'	'gamma-Linolenoyl-CoA'				'4354'	'H(,2)O+3-oxo-10(`S`)-hydroxy-octadeca-6`E`,8`E`,12`Z`-trienoyl-CoA=CoA+H(''+)+3-oxo-10(`S`)-hydroxy-octadeca-6`E`,8`E`,12`Z`-trienoate'
'm1512'	'gamma-Linolenoyl-CoA'				'4356'	'H(,2)O+3-oxo-10(`S`)-hydroxy-octadeca-6`E`,8`E`,12`Z`-trienoyl-CoA=CoA+H(''+)+3-oxo-10(`S`)-hydroxy-octadeca-6`E`,8`E`,12`Z`-trienoate'
'm1513'	'gamma-Linolenoyl-CoA'				'4357'	'H(,2)O+5-oxo-12(`S`)-hydroxy-eicosa-2`E`,8`E`,10`E`,14`Z`-tetraenoyl-CoA=3(`S`),12(`S`)-dihydroxy-5-oxo-eicosa-8`E`,10`E`,14`Z`-trienoyl-CoA'
'm1514'	'3-oxooctadecanoyl-CoA'				'4358'	'H(,2)O+5-oxo-12(`S`)-hydroxy-eicosa-2`E`,8`E`,10`E`,14`Z`-tetraenoyl-CoA=3(`S`),12(`S`)-dihydroxy-5-oxo-eicosa-8`E`,10`E`,14`Z`-trienoyl-CoA'
'm1515'	'3-oxooctadecanoyl-CoA'				'4360'	'ATP+CoA+6,7-dihydro-5-oxo-12-`epi`-LTB(,4)=AMP+PP(,i)+5-oxo-12(`S`)-hydroxy-eicosa-8`E`,10`E`,14`Z`-trienoyl-CoA'
'm1516'	'3(S)-hydroxy-cis-9-octadecenoyl-CoA'				'4361'	'ATP+CoA+6,7-dihydro-5-oxo-12-`epi`-LTB(,4)=AMP+PP(,i)+5-oxo-12(`S`)-hydroxy-eicosa-8`E`,10`E`,14`Z`-trienoyl-CoA'
'm1517'	'Linoleoyl-CoA'				'4362'	'ATP+CoA+6,7-dihydro-5-oxo-12-`epi`-LTB(,4)=AMP+PP(,i)+5-oxo-12(`S`)-hydroxy-eicosa-8`E`,10`E`,14`Z`-trienoyl-CoA'
'm1518'	'Linoleoyl-CoA'				'4363'	'NADH+2 H(''+)+3a,7a,12a-trihydroxy-5b-cholestanoic acid anion=H(,2)O+NAD(''+)+3a,7a,12a-trihydroxy-5b-cholestan-27-al'
'm1519'	'Linoleoyl-CoA'				'4364'	'NADH+2 H(''+)+3a,7a,12a-trihydroxy-5b-cholestanoic acid anion=H(,2)O+NAD(''+)+3a,7a,12a-trihydroxy-5b-cholestan-27-al'
'm1520'	'Linoleoyl-CoA'				'4365'	'NADH+2 H(''+)+3a,7a,12a-trihydroxy-5b-cholestanoic acid anion=H(,2)O+NAD(''+)+3a,7a,12a-trihydroxy-5b-cholestan-27-al'
'm1521'	'3-hydroxyoctadecanoyl-CoA'				'4366'	'FAD+H(''+)+NAD(P)H=FADH(,2)+NAD(P)(''+) (reversible)'
'm1522'	'Oleoyl-CoA'				'4372'	'H(,2)O+O(,2)+spermidine monoaldehyde 1=H(,2)O(,2)+NH(,4)(''+)+spermidine dialdehyde'
'm1523'	'Oleoyl-CoA'				'4374'	'2 H(,2)O+2 NAD(''+)+spermine dialdehyde=2 NADH+4 H(''+)+spermic acid 2'
'm1524'	'3-Oxostearoyl-CoA'				'4375'	'2 H(,2)O+2 NAD(''+)+spermine dialdehyde=2 NADH+4 H(''+)+spermic acid 2'
'm1525'	'Stearoyl-CoA'				'4376'	'2 H(,2)O+2 NAD(''+)+spermine dialdehyde=2 NADH+4 H(''+)+spermic acid 2'
'm1526'	'Stearoyl-CoA'				'4377'	'2 H(,2)O+2 NAD(''+)+spermidine dialdehyde=2 NADH+4 H(''+)+spermidic acid'
'm1527'	'Stearoyl-CoA'				'4378'	'2 H(,2)O+2 NAD(''+)+spermidine dialdehyde=2 NADH+4 H(''+)+spermidic acid'
'm1528'	'Stearoyl-CoA'				'4379'	'2 H(,2)O+2 NAD(''+)+spermidine dialdehyde=2 NADH+4 H(''+)+spermidic acid'
'm1529'	'1,3-Diaminopropane'				'4381'	'2 NADPH+2 O(,2)+H(''+)+13''-hydroxy-a-tocotrienol=3 H(,2)O+2 NADP(''+)+13''-carboxy-a-tocotrienol'
'm1530'	'1,3-Diaminopropane'				'4382'	'dimethylallyl pyrophosphate+farnesyl pyrophosphate=PP(,i)+`trans,trans,cis`-geranyl-geranyl-PP'
'm1531'	'Propenoate'				'4386'	'H(,2)O+a-CEHC-glucuronide=D-glucuronate+H(''+)+3''-carboxy-a-chromanol'
'm1532'	'Methylglyoxal'				'4387'	'H(,2)O+a-CEHC-glucuronide=D-glucuronate+H(''+)+3''-carboxy-a-chromanol'
'm1533'	'Methylglyoxal'				'4389'	'CoA+3-oxo-10(`R`)-hydroxy-octadeca-6`E`,8`E`,12`Z`-trienoate=acetyl-CoA+8(`R`)-hydroxy-hexadeca-4`E`,6`E`,10`Z`-trienoate'
'm1534'	'Methylglyoxal'				'4390'	'CoA+3-oxo-8(`R`)-hydroxy-hexadeca-6`E`,10`Z`-dienoate=acetyl-CoA+6(`R`)-hydroxy-tetradeca-4`E`,8`Z`-dienoate'
'm1535'	'malonic dialdehyde'				'4391'	'O(,2)+8(`R`)-hydroxy-hexadeca-4`E`,6`E`,10`Z`-trienoate=H(,2)O(,2)+8(`R`)-hydroxy-hexadeca-2`E`,4`E`,6`E`,10`Z`-tetraenoate'
'm1536'	'Pyruvate'				'4392'	'H(,2)O+8(`R`)-hydroxy-hexadeca-2`E`,6`E`,10`Z`-trienoate=3(`S`),8(`R`)-dihydroxy-6`E`,10`Z`-hexadecadienoate'
'm1537'	'Pyruvate'				'4393'	'NAD(''+)+3(`S`),8(`R`)-dihydroxy-6`E`,10`Z`-hexadecadienoate=NADH+H(''+)+3-oxo-8(`R`)-hydroxy-hexadeca-6`E`,10`Z`-dienoate'
'm1538'	'3-Oxopropanoate'				'4394'	'CoA+3-oxo-6(`R`)-hydroxy-tetradec-8-`cis`-enoate=acetyl-CoA+4(`R`)-hydroxy-dodec-6`Z`-enoate'
'm1539'	'3-Oxopropanoate'				'4395'	'O(,2)+6(`R`)-hydroxy-tetradeca-4`E`,8`Z`-dienoate=H(,2)O(,2)+6(`R`)-hydroxy-tetradeca-2`E`,4`E`,8`Z`-trienoate'
'm1540'	'3-Oxopropanoate'				'4396'	'H(,2)O+6(`R`)-hydroxy-tetradeca-2`E`,8`Z`-dienoate=3(`S`),6(`R`)-dihydroxy-tetradec-8`Z`-enoate'
'm1541'	'3-Oxopropanoate'				'4397'	'NADPH+H(''+)+8(`R`)-hydroxy-hexadeca-2`E`,4`E`,6`E`,10`Z`-tetraenoate=NADP(''+)+8(`R`)-hydroxy-hexadeca-2`E`,6`E`,10`Z`-trienoate'
'm1542'	'Mercaptopyruvate'				'4398'	'NADPH+H(''+)+6(`R`)-hydroxy-tetradeca-2`E`,4`E`,8`Z`-trienoate=NADP(''+)+6(`R`)-hydroxy-tetradeca-2`E`,8`Z`-dienoate'
'm1543'	'Mercaptopyruvate'				'4399'	'NAD(''+)+3(`S`),6(`R`)-dihydroxy-tetradec-8`Z`-enoate=NADH+H(''+)+3-oxo-6(`R`)-hydroxy-tetradec-8-`cis`-enoate'
'm1544'	'Hydroxypyruvate'				'4400'	'CoA+3-oxo-8(`S`)-hydroxy-hexadeca-6`E`,10`Z`-dienoate=acetyl-CoA+6(`S`)-hydroxy-tetradeca-4`E`,8`Z`-dienoate'
'm1545'	'2-Hydroxy-3-oxopropanoate'				'4402'	'CoA+3-oxo-10(`S`)-hydroxy-octadeca-6`E`,8`E`,12`Z`-trienoate=acetyl-CoA+8(`S`)-hydroxy-hexadeca-4`E`,6`E`-10`Z`-trienoate'
'm1546'	'3-Sulfinylpyruvate'				'4404'	'H(,2)O+8(`S`)-hydroxy-hexadeca-2`E`,6`E`,10`Z`-trienoate=3(`S`),8(`S`)-dihydroxy-6`E`,10`Z`-hexadecadienoate'
'm1547'	'3-Sulfinylpyruvate'				'4405'	'NAD(''+)+3(`S`),8(`S`)-dihydroxy-6`E`,10`Z`-hexadecadienoate=NADH+H(''+)+3-oxo-8(`S`)-hydroxy-hexadeca-6`E`,10`Z`-dienoate'
'm1548'	'Phosphoenolpyruvate'				'4407'	'H(,2)O+6(`S`)-hydroxy-tetradeca-2`E`,8`Z`-dienoate=3(`S`),6(`S`)-dihydroxy-tetradec-8`Z`-enoate'
'm1549'	'Phosphoenolpyruvate'				'4408'	'NAD(''+)+3(`S`),6(`S`)-dihydroxy-tetradec-8`Z`-enoate=NADH+H(''+)+3-oxo-6(`S`)-hydroxy-tetradec-8`Z`-enoate'
'm1550'	'Phosphoenolpyruvate'				'4409'	'NADPH+H(''+)+8(`S`)-hydroxy-hexadeca-2`E`,4`E`,6`E`,10`Z`-tetraenoate=NADP(''+)+8(`S`)-hydroxy-hexadeca-2`E`,6`E`,10`Z`-trienoate'
'm1551'	'plasmenate'				'4410'	'NADPH+H(''+)+6(`S`)-hydroxy-tetradeca-2`E`,4`E`,8`Z`-trienoate=NADP(''+)+6(`S`)-hydroxy-tetradeca-2`E`,8`Z`-dienoate'
'm1552'	'plasmenate'				'4416'	'H(,2)O+13(`S`)-hydroperoxy-(9`E`,11`E`)-octadecadienoate=nonanate+4-hydroperoxy-2-nonenal'
'm1553'	'3-Phosphonooxypyruvate'				'4422'	'2 glutathione+13(`S`)-hydroperoxy-(9`E`,11`E`)-octadecadienoate=H(,2)O+Oxidized glutathione+13-hydroxy-(9`Z`,11`E`)-octadecadienoate'
'm1554'	'(-)-Ureidoglycolate'				'4424'	'2 glutathione+13(`S`)-hydroperoxy-(9`E`,11`E`)-octadecadienoate=H(,2)O+Oxidized glutathione+13-hydroxy-(9`Z`,11`E`)-octadecadienoate'
'm1555'	'Propanal'				'4427'	'prostaglandin J(,2)=D12-Prostaglandin J(,2) (reversible)'
'm1556'	'Propanoate'				'4431'	'ATP+2 CoA+2 H(,2)O+NAD(''+)+O(,2)+11,12-epoxy-(5`Z`,8`Z`,14`Z`)-eicosatrienoate=acetyl-CoA+AMP+CoA+H(,2)O(,2)+NADH+PP(,i)+9,10-epoxy-(6`Z`,12`Z`)-octadecadienoic acid'
'm1557'	'Propanoate'				'4432'	'ATP+2 CoA+2 H(,2)O+NAD(''+)+O(,2)+9,10-epoxy-(6`Z`,12`Z`)-octadecadienoic acid=acetyl-CoA+AMP+CoA+H(,2)O(,2)+NADH+PP(,i)+2 H(''+)+7,8-epoxy-(4`Z`,10`Z`)-hexadecadienoic acid'
'm1558'	'(S)-Lactate'				'4437'	'NADH+H(''+)+12-oxo-leukotriene B(,4)=NAD(''+)+10,11-dihydro-12-oxo-LTB(,4)'
'm1559'	'(R)-Lactate'				'4438'	'NADH+H(''+)+12-oxo-leukotriene B(,4)=NAD(''+)+10,11-dihydro-12-oxo-LTB(,4)'
'm1560'	'D-Glyceraldehyde'				'4439'	'NADH+H(''+)+12-oxo-leukotriene B(,4)=NAD(''+)+10,11-dihydro-12-oxo-LTB(,4)'
'm1561'	'D-Glyceraldehyde'				'4441'	'NADPH+H(''+)+10,11-dihydro-12-oxo-LTB(,4)=NADP(''+)+10,11-dihydro-leukotriene B(,4)'
'm1562'	'D-Glyceraldehyde'				'4442'	'NADPH+H(''+)+10,11-dihydro-12-oxo-LTB(,4)=NADP(''+)+10,11-dihydro-leukotriene B(,4)'
'm1563'	'3-Hydroxypropanoate'				'4443'	'NADPH+H(''+)+10,11-dihydro-12-oxo-LTB(,4)=NADP(''+)+10,11-dihydro-leukotriene B(,4)'
'm1564'	'D-Glycerate'				'4444'	'NADPH+H(''+)+10,11-dihydro-12-oxo-LTB(,4)=NADP(''+)+10,11-dihydro-12-epi-leukotriene B(,4)'
'm1565'	'D-Glycerate'				'4445'	'NADPH+H(''+)+10,11-dihydro-12-oxo-LTB(,4)=NADP(''+)+10,11-dihydro-12-epi-leukotriene B(,4)'
'm1566'	'D-Glycerate'				'4446'	'NADPH+H(''+)+10,11-dihydro-12-oxo-LTB(,4)=NADP(''+)+10,11-dihydro-12-epi-leukotriene B(,4)'
'm1567'	'O-Alkylglycerone phosphate'				'4448'	'NADPH+O(,2)+H(''+)+10,11-dihydro-leukotriene B(,4)=H(,2)O+NADP(''+)+20-OH-10,11-dihydro-leukotriene B(,4)'
'm1568'	'alk-1-enyl-2-lyso-glycerophosphate'				'4450'	'NADPH+O(,2)+H(''+)+10,11-dihydro-20-dihydroxy-LTB(,4)=H(,2)O+NADP(''+)+10,11-dihydro-20-trihydroxy-leukotriene B(,4)'
'm1569'	'alk-1-enyl-2-lyso-glycerophosphate'				'4452'	'NADPH+O(,2)+H(''+)+20-OH-10,11-dihydro-leukotriene B(,4)=H(,2)O+NADP(''+)+10,11-dihydro-20-dihydroxy-LTB(,4)'
'm1570'	'alk-1-enyl-2-lyso-glycerophosphate'				'4460'	'CoA+3-oxo-5(`S`),12(`R`)-dihydroxy-eicosa-8-`trans`-6,14-`cis`-trienoyl-CoA=acetyl-CoA+3(`S`),10(`R`)-OH-octadeca-6-`trans`-4,12-`cis`-trienoyl-CoA'
'm1571'	'Guanidinoacetate'				'4461'	'CoA+3-oxo-5(`S`),12(`R`)-dihydroxy-eicosa-8-`trans`-6,14-`cis`-trienoyl-CoA=acetyl-CoA+3(`S`),10(`R`)-OH-octadeca-6-`trans`-4,12-`cis`-trienoyl-CoA'
'm1572'	'Guanidinoacetate'				'4462'	'H(,2)O+3(`S`),10(`R`)-OH-octadeca-6-`trans`-4,12-`cis`-trienoyl-CoA=CoA+H(''+)+3(`S`),10(`R`)-OH-octadeca-6-`trans`-4,12-`cis`-trienoate'
'm1573'	'Aminoacetone'				'4463'	'H(,2)O+3(`S`),10(`R`)-OH-octadeca-6-`trans`-4,12-`cis`-trienoyl-CoA=CoA+H(''+)+3(`S`),10(`R`)-OH-octadeca-6-`trans`-4,12-`cis`-trienoate'
'm1574'	'Aminoacetone'				'4464'	'H(,2)O+3(`S`),10(`R`)-OH-octadeca-6-`trans`-4,12-`cis`-trienoyl-CoA=CoA+H(''+)+3(`S`),10(`R`)-OH-octadeca-6-`trans`-4,12-`cis`-trienoate'
'm1575'	'3-Aminopropanal'				'4465'	'O(,2)+10,11-dihydro-LTB(,4)-CoA=H(,2)O(,2)+5(`S`),12(`R`)-dihydroxy-eicosa-2,8-`trans`-6,14-`cis`-tetraenoyl-CoA'
'm1576'	'3-Aminopropanal'				'4466'	'O(,2)+10,11-dihydro-LTB(,4)-CoA=H(,2)O(,2)+5(`S`),12(`R`)-dihydroxy-eicosa-2,8-`trans`-6,14-`cis`-tetraenoyl-CoA'
'm1577'	'3-Aminopropanal'				'4467'	'ATP+CoA+10,11-dihydro-leukotriene B(,4)=AMP+PP(,i)+10,11-dihydro-LTB(,4)-CoA'
'm1578'	'L-Alanine'				'4468'	'ATP+CoA+10,11-dihydro-leukotriene B(,4)=AMP+PP(,i)+10,11-dihydro-LTB(,4)-CoA'
'm1579'	'L-Alanine'				'4469'	'ATP+CoA+10,11-dihydro-leukotriene B(,4)=AMP+PP(,i)+10,11-dihydro-LTB(,4)-CoA'
'm1580'	'beta-Alanine'				'4470'	'ATP+CoA+10,11-dihydro-leukotriene B(,4)=AMP+PP(,i)+10,11-dihydro-LTB(,4)-CoA'
'm1581'	'beta-Alanine'				'4471'	'H(,2)O+5(`S`),12(`R`)-dihydroxy-eicosa-2,8-`trans`-6,14-`cis`-tetraenoyl-CoA=3(`S`),5(`S`),12(`R`)-trihydroxy-eicosa-8-`trans`-6,14-`cis`-trienoyl-CoA'
'm1582'	'beta-Alanine'				'4472'	'H(,2)O+5(`S`),12(`R`)-dihydroxy-eicosa-2,8-`trans`-6,14-`cis`-tetraenoyl-CoA=3(`S`),5(`S`),12(`R`)-trihydroxy-eicosa-8-`trans`-6,14-`cis`-trienoyl-CoA'
'm1583'	'Sarcosine'				'4473'	'NAD(''+)+3(`S`),5(`S`),12(`R`)-trihydroxy-eicosa-8-`trans`-6,14-`cis`-trienoyl-CoA=NADH+H(''+)+3-oxo-5(`S`),12(`R`)-dihydroxy-eicosa-8-`trans`-6,14-`cis`-trienoyl-CoA'
'm1584'	'Sarcosine'				'4474'	'NAD(''+)+3(`S`),5(`S`),12(`R`)-trihydroxy-eicosa-8-`trans`-6,14-`cis`-trienoyl-CoA=NADH+H(''+)+3-oxo-5(`S`),12(`R`)-dihydroxy-eicosa-8-`trans`-6,14-`cis`-trienoyl-CoA'
'm1585'	'Sarcosine'				'4475'	'NAD(''+)+3(`S`),5(`S`),12(`R`)-trihydroxy-eicosa-8-`trans`-6,14-`cis`-trienoyl-CoA=NADH+H(''+)+3-oxo-5(`S`),12(`R`)-dihydroxy-eicosa-8-`trans`-6,14-`cis`-trienoyl-CoA'
'm1586'	'L-Cysteine'				'4492'	'NADPH+O(,2)+H(''+)+a-tocotrienol=H(,2)O+NADP(''+)+13''-hydroxy-a-tocotrienol'
'm1587'	'L-Cysteine'				'4496'	'5-oxo-12(`S`)-hydroxy-eicosa-6`E`,8`Z`,10`E`,14`Z`-tetraenoate=5-oxo-6-`trans`-leukotriene B(,4)'
'm1588'	'L-Cysteine'				'4497'	'NADP(''+)+5,12-DiHETE=NADPH+H(''+)+5-oxo-12(`S`)-hydroxy-eicosa-6`E`,8`Z`,10`E`,14`Z`-tetraenoate'
'm1589'	'L-Serine'				'4498'	'NADP(''+)+5,12-DiHETE=NADPH+H(''+)+5-oxo-12(`S`)-hydroxy-eicosa-6`E`,8`Z`,10`E`,14`Z`-tetraenoate'
'm1590'	'L-Serine'				'4499'	'NADP(''+)+5,12-DiHETE=NADPH+H(''+)+5-oxo-12(`S`)-hydroxy-eicosa-6`E`,8`Z`,10`E`,14`Z`-tetraenoate'
'm1591'	'L-Serine'				'4501'	'ATP+2 CoA+2 H(,2)O+NAD(''+)+O(,2)+13''-carboxy-a-tocopherol=AMP+CoA+H(,2)O(,2)+NADH+PP(,i)+propionyl-CoA+2 H(''+)+11''-carboxy-a-chromanol'
'm1592'	'L-Serine'				'4502'	'ATP+2 CoA+2 H(,2)O+NAD(''+)+O(,2)+7''-carboxy-a-chromanol=acetyl-CoA+AMP+CoA+H(,2)O(,2)+NADH+PP(,i)+2 H(''+)+5''-carboxy-a-chromanol'
'm1593'	'D-Serine'				'4503'	'ATP+2 CoA+2 H(,2)O+NAD(''+)+O(,2)+7''-carboxy-a-chromanol=acetyl-CoA+AMP+CoA+H(,2)O(,2)+NADH+PP(,i)+2 H(''+)+5''-carboxy-a-chromanol'
'm1594'	'3-Sulfino-L-alanine'				'4505'	'5-hydroxyeicosatetraenoate+NADPH+O(,2)+H(''+)=H(,2)O+NADP(''+)+20-hydroxy-5`S`-HETE'
'm1595'	'3-Sulfino-L-alanine'				'4508'	'5-hydroxyeicosatetraenoate+NADP(''+)=NADPH+H(''+)+5-oxo-(6`E`,8`Z`,11`Z`,14`Z`)-eicosatetraenoic acid'
'm1596'	'3-Sulfino-L-alanine'				'4511'	'thromboxane B(,2)=H(,2)+11-dehydrothromboxane B2'
'm1597'	'alk-1-enyl-glycerol'				'4514'	'NAD(''+)+11-dehydrothromboxane B2=NADH+H(''+)+11-dehydro-15-keto-TXB(,2)'
'm1598'	'Glycerone phosphate'				'4516'	'NADH+H(''+)+13,14-dihydro-15-oxo-PGE(,1)=NAD(''+)+13,14-dihydro-PGE(,1)'
'm1599'	'Glycerone phosphate'				'4517'	'NAD(''+)+prostaglandin E(,1)=NADH+H(''+)+15-oxo-PGE(,1)'
'm1600'	'Glycerone phosphate'				'4518'	'NADH+H(''+)+15-oxo-PGE(,1)=NAD(''+)+13,14-dihydro-15-oxo-PGE(,1)'
'm1601'	'Glycerone phosphate'				'4519'	'O(,2)+timnodonate=5-hydroperoxy-EPA'
'm1602'	'D-Glyceraldehyde 3-phosphate'				'4521'	'5-hydroperoxy-EPA=H(,2)O+leukotriene A(,5)'
'm1603'	'DL-Glyceraldehyde 3-phosphate'				'4522'	'O(,2)+timnodonate=15(`S`)-hydroperoxy-EPE'
'm1604'	'3-Phospho-D-glycerate'				'4525'	'O(,2)+timnodonate=15(`R`)-hydroperoxy-EPE'
'm1605'	'2-Phospho-D-glycerate'				'4526'	'O(,2)+timnodonate=15(`R`)-hydroperoxy-EPE'
'm1606'	'2-Phospho-D-glycerate'				'4529'	'reduced acceptor+15(`R`)-hydroperoxy-EPE=acceptor+H(,2)O+15(`R`)-HEPE'
'm1607'	'O-Phospho-L-serine'				'4531'	'H(,2)O+leukotriene A(,5)=leukotriene B(,5)'
'm1608'	'3-Phospho-D-glyceroyl phosphate'				'4533'	'2 H(''+)+5-hydroperoxy-EPA=H(,2)O+5-HEPE'
'm1609'	'2,3-Bisphospho-D-glycerate'				'4540'	'2 O(,2)+reduced acceptor+timnodonate=acceptor+H(,2)O+PGH(,3)'
'm1610'	'Glycerol'				'4542'	'O(,2)+15(`R`)-HEPE=H(,2)O+5(`S`),6(`S`)-epoxy-15(`R`)-HEPE'
'm1611'	'Glycerol'				'4545'	'H(,2)O+5(`S`),6(`S`)-epoxy-15(`R`)-HEPE=15-`epi`-lipoxin B(,5)'
'm1612'	'Glycerol'				'4548'	'H(,2)O+5(`S`),6(`S`)-epoxy-15(`R`)-HEPE=15-`epi`-lipoxin A(,5)'
'm1613'	'Glycerol'				'4550'	'NADP(''+)+5-HEPE=NADPH+H(''+)+5-oxo-EPE'
'm1614'	'Glycerol'				'4556'	'O(,2)+reduced acceptor+timnodonate=acceptor+H(,2)O+18`R`-HEPE'
'm1615'	'1-Alkyl-sn-glycero-3-phosphate'				'4559'	'O(,2)+reduced acceptor+timnodonate=acceptor+H(,2)O+11`R`-HEPE'
'm1616'	'sn-Glycerol 3-phosphate'				'4562'	'NADPH+O(,2)+H(''+)+leukotriene B(,5)=H(,2)O+NADP(''+)+20-hydroxy-leukotriene B(,5)'
'm1617'	'sn-Glycerol 3-phosphate'				'4567'	'`S`-adenosyl-L-methionine+phosphatidyl-`N`,`N`-dimethylethanolamine=`S`-adenosyl-L-homocysteine+phosphatidylcholine'
'm1618'	'Uroporphyrinogen III'				'4574'	'NADPH+O(,2)+H(''+)+5,12-DiHETE=H(,2)O+NADP(''+)+5,12,20-TriHETE'
'm1619'	'Uroporphyrinogen I'				'4575'	'3-methylthiopropionate=acrylate+methanethiol'
'm1620'	'Uroporphyrinogen I'				'4580'	'H(,2)O+hepoxilin A(,3)=trioxilin A(,3)'
'm1621'	'Hydroxymethylbilane'				'4583'	'12-hydroperoxyeicosatetraenoate=hepoxilin A(,3)'
'm1622'	'beta-Carotene'				'4586'	'12-hydroperoxyeicosatetraenoate=hepoxilin A(,3) (reversible)'
'm1623'	'beta-Carotene'				'4592'	'12-hydroxyeicosatetraenoate+NADPH+O(,2)+H(''+)=H(,2)O+NADP(''+)+12,20-DiHETE'
'm1624'	'13E-tetranor-16-oxo-16-CoA-LTE4'				'4593'	'prostaglandin D(,2)=H(,2)O+D12-Prostaglandin J(,2)'
'm1625'	'CoA-omega-COOH-tetranor-LTE3'				'4594'	'5-hydroxyeicosatetraenoate+O(,2)+2 H(''+)=H(,2)O+5,12-DiHETE'
'm1626'	'trans-2,3-dehydropristanoyl-CoA'				'4599'	'O(,2)+2 H(''+)+5-oxo-(6`E`,8`Z`,11`Z`,14`Z`)-eicosatetraenoic acid=H(,2)O+5-oxo-12(`S`)-hydroxy-eicosa-6`E`,8`Z`,10`E`,14`Z`-tetraenoate'
'm1627'	'(2S)-pristanoyl-CoA'				'4605'	'glutathione+9-deoxy-D(''12)-PGD(,2)=S-(9-deoxy-D(''12)-PGD(,2))-glutathione'
'm1628'	'(2R)-pristanoyl-CoA'				'4606'	'glutathione+9-deoxy-D(''12)-PGD(,2)=S-(9-deoxy-D(''12)-PGD(,2))-glutathione'
'm1629'	'(2R)-pristanoyl-CoA'				'4608'	'glutathione+prostaglandin J(,2)=S-(PGJ(,2))-glutathione'
'm1630'	'3(R)-hydroxy-pristanoyl-CoA'				'4609'	'glutathione+prostaglandin J(,2)=S-(PGJ(,2))-glutathione'
'm1631'	'all-trans-Octaprenyl diphosphate'				'4611'	'glutathione+D12-Prostaglandin J(,2)=`S`-(9-deoxy-D(''9,12)-PGD(,2))-glutathione'
'm1632'	'3-Oxopristanoyl-CoA'				'4612'	'glutathione+D12-Prostaglandin J(,2)=`S`-(9-deoxy-D(''9,12)-PGD(,2))-glutathione'
'm1633'	'18E-20-oxo-20-CoA-LTB4'				'4613'	'prostaglandin D(,2)+2 H(''+)=H(,2)O+9-deoxy-D(''12)-PGD(,2)'
'm1634'	'18E-20-oxo-20-CoA-LTB4'				'4616'	'leukotriene E(,4)+NADPH+O(,2)+H(''+)=H(,2)O+NADP(''+)+20-hydroxy-leukotriene E(,4)'
'm1635'	'18,20-dioxo-20-CoA-leukotriene B4'				'4617'	'NAD(''+)+20-hydroxy-leukotriene E(,4)=NADH+H(''+)+20-oxo-leukotriene E(,4)'
'm1636'	'18,20-dioxo-20-CoA-leukotriene B4'				'4618'	'H(,2)O+NAD(''+)+20-oxo-leukotriene E(,4)=NADH+2 H(''+)+20-COOH-leukotriene E(,4)'
'm1637'	'18,20-dioxo-20-CoA-leukotriene B4'				'4621'	'glutathione+prostaglandin A(,2)=S-(PGA(,2))-glutathione'
'm1638'	'20-CoA-20-oxo-leukotriene B4'				'4622'	'glutathione+prostaglandin A(,2)=S-(PGA(,2))-glutathione'
'm1639'	'20-CoA-20-oxo-leukotriene B4'				'4625'	'glutathione+prostaglandin A(,1)=S-(PGA(,1))-glutathione'
'm1640'	'20-CoA-20-oxo-leukotriene B4'				'4626'	'glutathione+prostaglandin A(,1)=S-(PGA(,1))-glutathione'
'm1641'	'20-CoA-20-oxo-18R-hydroxyleucotriene B4'				'4627'	'glutathione+prostaglandin A(,1)=S-(PGA(,1))-glutathione'
'm1642'	'20-CoA-20-oxo-18R-hydroxyleucotriene B4'				'4629'	'CoA+18,20-dioxo-20-CoA-leukotriene B(,4)=acetyl-CoA+18-CoA-18-oxo-dinorleukotriene B(,4)'
'm1643'	'20-CoA-20-oxo-18R-hydroxyleucotriene B4'				'4630'	'CoA+18,20-dioxo-20-CoA-leukotriene B(,4)=acetyl-CoA+18-CoA-18-oxo-dinorleukotriene B(,4)'
'm1644'	'2-trans-cis,cis,cis,cis-4,8,11,14-eicosapentaenoyl-CoA'				'4631'	'H(,2)O+18-CoA-18-oxo-dinorleukotriene B(,4)=CoA+H(''+)+o-carboxy-trinor-leukotriene B(,4)'
'm1645'	'2-trans-cis,cis,cis,cis-4,8,11,14-eicosapentaenoyl-CoA'				'4632'	'H(,2)O+18-CoA-18-oxo-dinorleukotriene B(,4)=CoA+H(''+)+o-carboxy-trinor-leukotriene B(,4)'
'm1646'	'eicosa-2E,8Z,11Z,14Z,17Z-pentaenoyl-CoA'				'4633'	'H(,2)O+18-CoA-18-oxo-dinorleukotriene B(,4)=CoA+H(''+)+o-carboxy-trinor-leukotriene B(,4)'
'm1647'	'eicosa-2E,8Z,11Z,14Z,17Z-pentaenoyl-CoA'				'4634'	'O(,2)+20-CoA-20-oxo-leukotriene B(,4)=H(,2)O(,2)+18`E`-20-oxo-20-CoA-LTB(,4)'
'm1648'	'eicosa-5,8,11,14,17-all-cis-pentaenoyl-CoA'				'4635'	'O(,2)+20-CoA-20-oxo-leukotriene B(,4)=H(,2)O(,2)+18`E`-20-oxo-20-CoA-LTB(,4)'
'm1649'	'eicosa-5,8,11,14,17-all-cis-pentaenoyl-CoA'				'4637'	'ATP+CoA+20-carboxy-leukotriene-B(,4)=AMP+PP(,i)+20-CoA-20-oxo-leukotriene B(,4)'
'm1650'	'trans-3-cis-5,8,11,14-eicosapentaenoyl-CoA'				'4638'	'ATP+CoA+20-carboxy-leukotriene-B(,4)=AMP+PP(,i)+20-CoA-20-oxo-leukotriene B(,4)'
'm1651'	'trans-3-cis-5,8,11,14-eicosapentaenoyl-CoA'				'4639'	'ATP+CoA+20-carboxy-leukotriene-B(,4)=AMP+PP(,i)+20-CoA-20-oxo-leukotriene B(,4)'
'm1652'	'3-keto-eicosa-8,11,14,17-all-cis-tetraenoyl-CoA'				'4640'	'H(,2)O+18`E`-20-oxo-20-CoA-LTB(,4)=20-CoA-20-oxo-18`R`-hydroxyleucotriene B(,4)'
'm1653'	'5-oxo-12(S)-hydroxy-eicosa-2E,8E,10E,14Z-tetraenoyl-CoA'				'4641'	'H(,2)O+18`E`-20-oxo-20-CoA-LTB(,4)=20-CoA-20-oxo-18`R`-hydroxyleucotriene B(,4)'
'm1654'	'5-oxo-12(S)-hydroxy-eicosa-2E,8E,10E,14Z-tetraenoyl-CoA'				'4642'	'NAD(''+)+20-CoA-20-oxo-18`R`-hydroxyleucotriene B(,4)=NADH+H(''+)+18,20-dioxo-20-CoA-leukotriene B(,4)'
'm1655'	'5-oxo-12(R)-hydroxy-eicosa-2E,8E,10E,14Z-tetraenoyl-CoA'				'4643'	'NAD(''+)+20-CoA-20-oxo-18`R`-hydroxyleucotriene B(,4)=NADH+H(''+)+18,20-dioxo-20-CoA-leukotriene B(,4)'
'm1656'	'5-oxo-12(R)-hydroxy-eicosa-2E,8E,10E,14Z-tetraenoyl-CoA'				'4644'	'NAD(''+)+20-CoA-20-oxo-18`R`-hydroxyleucotriene B(,4)=NADH+H(''+)+18,20-dioxo-20-CoA-leukotriene B(,4)'
'm1657'	'3,5-dioxo-12(S)-hydroxy-eicosa-8E,10E,14Z-trienoyl-CoA'				'4648'	'prostaglandin E(,1)=H(,2)O+prostaglandin A(,1)'
'm1658'	'3,5-dioxo-12(S)-hydroxy-eicosa-8E,10E,14Z-trienoyl-CoA'				'4653'	'NADH+H(''+)+CoA-20-COOH-18-oxo-LTE(,4)=NAD(''+)+18(`R`)-hydroxy-20-oxo-20-CoA-LTE(,4)'
'm1659'	'3,5-dioxo-12(S)-hydroxy-eicosa-8E,10E,14Z-trienoyl-CoA'				'4654'	'NADH+H(''+)+16,18-oxo-18-CoA-dinor-LTE(,4)=NAD(''+)+16(`S`)-hydroxy-18-oxo-18-CoA-LTE(,4)'
'm1660'	'3,5-dioxo-12(R)-hydroxy-eicosa-8E,10E,14Z-trienoyl-CoA'				'4655'	'H(,2)O+CoA-o-COOH-dinor-LTE(,4)=CoA+H(''+)+18-carboxy-dinor-LTE(,4)'
'm1661'	'3,5-dioxo-12(R)-hydroxy-eicosa-8E,10E,14Z-trienoyl-CoA'				'4656'	'CoA+CoA-20-COOH-18-oxo-LTE(,4)=acetyl-CoA+CoA-o-COOH-dinor-LTE(,4)'
'm1662'	'3,5-dioxo-12(R)-hydroxy-eicosa-8E,10E,14Z-trienoyl-CoA'				'4657'	'O(,2)+CoA-20-COOH-LTE(,4)=H(,2)O(,2)+18`E`-20-oxo-20-CoA-LTE(,4)'
'm1663'	'(8Z,11Z,14Z,17Z)-eicosatetraenoyl-CoA'				'4658'	'ATP+CoA+20-COOH-leukotriene E(,4)=AMP+PP(,i)+CoA-20-COOH-LTE(,4)'
'm1664'	'(8Z,11Z,14Z,17Z)-eicosatetraenoyl-CoA'				'4659'	'H(,2)O+18`E`-20-oxo-20-CoA-LTE(,4)=18(`R`)-hydroxy-20-oxo-20-CoA-LTE(,4)'
'm1665'	'trans-2-cis,cis,cis-8,11,14-eicosatetraenoyl-CoA'				'4660'	'H(,2)O+CoA-o-COOH-tetranor-LTE(,3)=CoA+H(''+)+o-COOH-tetranor-LTE(,3)'
'm1666'	'trans-2-cis,cis,cis-8,11,14-eicosatetraenoyl-CoA'				'4661'	'O(,2)+CoA-o-COOH-dinor-LTE(,4)=H(,2)O(,2)+CoA-18-COOH-16`E`-dinor-LTE(,5)'
'm1667'	'trans-3-cis-8,11,14-eicosatetraenoyl-CoA'				'4662'	'NADPH+H(''+)+CoA-18-COOH-16`E`-dinor-LTE(,5)=NADP(''+)+CoA-18-COOH-15`E`-dinor-LTE(,4)'
'm1668'	'3-oxo-dihomo-gama-linolenoyl-CoA'				'4663'	'CoA-18-COOH-15`E`-dinor-LTE(,4)=16`E`-18-oxo-18-CoA-dinor-LTE(,4)'
'm1669'	'3-oxo-dihomo-gama-linolenoyl-CoA'				'4664'	'H(,2)O+16`E`-18-oxo-18-CoA-dinor-LTE(,4)=16(`S`)-hydroxy-18-oxo-18-CoA-LTE(,4)'
'm1670'	'3(S)-hydroxy-all-cis-8,11,14,17-eicosatetraenoyl-CoA'				'4665'	'CoA+16,18-oxo-18-CoA-dinor-LTE(,4)=acetyl-CoA+CoA-o-COOH-tetranor-LTE(,3)'
'm1671'	'3(S)-hydroxy-all-cis-8,11,14,17-eicosatetraenoyl-CoA'				'4666'	'O(,2)+CoA-o-COOH-tetranor-LTE(,3)=H(,2)O(,2)+13`E`-tetranor-16-oxo-16-CoA-LTE(,4)'
'm1672'	'5-oxo-12(S)-hydroxy-eicosa-8E,10E,14Z-trienoyl-CoA'				'4667'	'H(,2)O+13`E`-tetranor-16-oxo-16-CoA-LTE(,4)=CoA+H(''+)+13`E`-tetranor-16-carboxy-LTE(,4)'
'm1673'	'5-oxo-12(S)-hydroxy-eicosa-8E,10E,14Z-trienoyl-CoA'				'4668'	'prostaglandin H(,1)=prostaglandin E(,1) (reversible)'
'm1674'	'5-oxo-12(S)-hydroxy-eicosa-8E,10E,14Z-trienoyl-CoA'				'4669'	'prostaglandin H(,1)=prostaglandin E(,1)'
'm1675'	'5-oxo-12(R)-hydroxy-eicosa-8E,10E,14Z-trienoyl-CoA'				'4671'	'reduced acceptor+prostaglandin G(,1)=acceptor+H(,2)O+prostaglandin H(,1)'
'm1676'	'5-oxo-12(R)-hydroxy-eicosa-8E,10E,14Z-trienoyl-CoA'				'4672'	'dolichol+NADP(''+)=NADPH+H(''+)+dehydrodolichol (reversible)'
'm1677'	'5-oxo-12(R)-hydroxy-eicosa-8E,10E,14Z-trienoyl-CoA'				'4674'	'H(,2)O+dehydrodolichyl diphosphate=Pi+dehydrodolichyl-P'
'm1678'	'5-oxo-12(R)-hydroxy-eicosa-8E,10E,14Z-trienoyl-CoA'				'4675'	'H(,2)O+dehydrodolichyl-P=Pi+dehydrodolichol'
'm1679'	'5(S),12(R)-dihydroxy-eicosa-2,8-trans-6,14-cis-tetraenoyl-CoA'				'4676'	'NADPH+H(''+)+12-oxo-20-carboxy-leukotriene B(,4)=NADP(''+)+12-oxo-10,11-dihydro-20-COOH-LTB(,4)'
'm1680'	'5(S),12(R)-dihydroxy-eicosa-2,8-trans-6,14-cis-tetraenoyl-CoA'				'4678'	'NADPH+H(''+)+12-oxo-20-carboxy-leukotriene B(,4)=NADP(''+)+12-oxo-10,11-dihydro-20-COOH-LTB(,4)'
'm1681'	'3(S),12(S)-dihydroxy-5-oxo-eicosa-8E,10E,14Z-trienoyl-CoA'				'4679'	'NADPH+H(''+)+20-carboxy-leukotriene-B(,4)=NADP(''+)+20-COOH-10,11-dihydro-LTB(,4)'
'm1682'	'3(S),12(S)-dihydroxy-5-oxo-eicosa-8E,10E,14Z-trienoyl-CoA'				'4681'	'NADPH+H(''+)+20-carboxy-leukotriene-B(,4)=NADP(''+)+20-COOH-10,11-dihydro-LTB(,4)'
'm1683'	'3(S),12(S)-dihydroxy-5-oxo-eicosa-8E,10E,14Z-trienoyl-CoA'				'4683'	'O(,2)+`cis`-6-dodecenoyl-CoA=H(,2)O(,2)+`trans`,`cis`-dodeca-2,6-dienoyl-CoA'
'm1684'	'3(S),12(R)-dihydroxy-5-oxo-eicosa-8E,10E,14Z-trienoyl-CoA'				'4684'	'O(,2)+`cis`-6-dodecenoyl-CoA=H(,2)O(,2)+`trans`,`cis`-dodeca-2,6-dienoyl-CoA'
'm1685'	'3(S),12(R)-dihydroxy-5-oxo-eicosa-8E,10E,14Z-trienoyl-CoA'				'4686'	'O(,2)+`cis`-deca-4-enoyl-CoA=H(,2)O(,2)+`trans`,`cis`-deca-2,4-dienoyl-CoA'
'm1686'	'3(S),12(R)-dihydroxy-5-oxo-eicosa-8E,10E,14Z-trienoyl-CoA'				'4687'	'NADPH+H(''+)+`trans`,`cis`-deca-2,4-dienoyl-CoA=NADP(''+)+`trans`-3-decenoyl-CoA'
'm1687'	'3-oxo-5(S),12(R)-dihydroxy-eicosa-8-trans-6,14-cis-trienoyl-CoA'				'4688'	'NADPH+H(''+)+`trans`,`cis`-deca-2,4-dienoyl-CoA=NADP(''+)+`trans`-3-decenoyl-CoA'
'm1688'	'3-oxo-5(S),12(R)-dihydroxy-eicosa-8-trans-6,14-cis-trienoyl-CoA'				'4689'	'NADPH+H(''+)+`trans`,`cis`-deca-2,4-dienoyl-CoA=NADP(''+)+`trans`-3-decenoyl-CoA'
'm1689'	'3-oxo-5(S),12(R)-dihydroxy-eicosa-8-trans-6,14-cis-trienoyl-CoA'				'4690'	'`trans`-deca-2-enoyl-CoA=`trans`-3-decenoyl-CoA'
'm1690'	'dihomo-gama-linolenoyl-CoA'				'4693'	'glutathione+`trans`-urocanate=S-[2-carboxy-1-(1H-imidazol-4-yl)ethyl]glutathione'
'm1691'	'trans,cis,cis-2,11,14-eicosatrienoyl-CoA'				'4694'	'2 H(,2)O+S-[2-carboxy-1-(1H-imidazol-4-yl)ethyl]glutathione=L-glutamate+glycine+`S`-[2-carboxy-1-(1 H-imidazol-4-yl)ethyl]-L-cysteine'
'm1692'	'3(S)-hydroxy-dihomo-gama-linolenoyl-CoA'				'4700'	'1-hydroxymethylbilane=H(,2)O+uroporphyrinogen I'
'm1693'	'3-oxoeicosa-cis,cis-11,14-dienoyl-CoA'				'4701'	'12-hydroxyeicosatetraenoate+O(,2)+2 H(''+)=H(,2)O+11,12-dihydroxy-5(`E`),7(`E`),9(`E`),14(`Z`)-eicosatetraenoate'
'm1694'	'10,11-dihydro-LTB4-CoA'				'4704'	'arachidonate+NADPH+O(,2)+H(''+)=H(,2)O+NADP(''+)+8-hydroxyeicosatetraenoate'
'm1695'	'10,11-dihydro-LTB4-CoA'				'4706'	'arachidonate+NADPH+O(,2)+H(''+)=H(,2)O+NADP(''+)+11-hydroxyeicosatetraenoate'
'm1696'	'10,11-dihydro-LTB4-CoA'				'4708'	'arachidonate+NADPH+O(,2)+H(''+)=H(,2)O+NADP(''+)+9-HETE'
'm1697'	'10,11-dihydro-LTB4-CoA'				'4710'	'arachidonate+NADPH+O(,2)+H(''+)=H(,2)O+NADP(''+)+13-HETE'
'm1698'	'3(S),5(S),12(R)-trihydroxy-eicosa-8-trans-6,14-cis-trienoyl-CoA'				'4712'	'arachidonate+NADPH+O(,2)+H(''+)=H(,2)O+NADP(''+)+7-HETE'
'm1699'	'3(S),5(S),12(R)-trihydroxy-eicosa-8-trans-6,14-cis-trienoyl-CoA'				'4714'	'arachidonate+NADPH+O(,2)+H(''+)=H(,2)O+NADP(''+)+10-HETE'
'm1700'	'3(S),5(S),12(R)-trihydroxy-eicosa-8-trans-6,14-cis-trienoyl-CoA'				'4716'	'arachidonate+NADPH+O(,2)+H(''+)=H(,2)O+NADP(''+)+18-HETE'
'm1701'	'Arachidonyl-CoA'				'4718'	'arachidonate+NADPH+O(,2)+H(''+)=H(,2)O+NADP(''+)+17-HETE'
'm1702'	'Arachidonyl-CoA'				'4738'	'L-thyroxine=3,5,3'',5''-tetraiodothyroacetate'
'm1703'	'Arachidonyl-CoA'				'4739'	'L-epinephrine=adrenochrome'
'm1704'	'Arachidonyl-CoA'				'4744'	'3'',5''-diiodo-L-thyronine=3'',5''-diiodothyroacetate'
'm1705'	'cis,cis-11,14-eicosadienoyl-CoA'				'4748'	'3,5,3'' - triiodothyronine=3,5,3''-triiodothyroacetate'
'm1706'	'trans,cis-2,11-eicosadienoyl-CoA'				'4751'	'Benzo[a]pyrene-2,3-oxide+H2O=Benzo[a]pyrene-2,3-diol'
'm1707'	'(3S)-hydroxy-eicosa-cis,cis-11,14-dienoyl-CoA'				'4752'	'Benzo[a]pyrene-2,3-oxide+H2O=Benzo[a]pyrene-2,3-diol'
'm1708'	'3-oxo-11-cis-eicosenoyl-CoA'				'4753'	'Benzo[a]pyrene-2,3-oxide+H2O=Benzo[a]pyrene-2,3-diol'
'm1709'	'trans-eicos-2-enoyl-CoA'				'4754'	'Benzo[a]pyrene-4,5-oxide+H2O=Benzo[a]pyrene-4,5-diol'
'm1710'	'11-cis-eicosenoyl-CoA'				'4755'	'Benzo[a]pyrene-4,5-oxide+H2O=Benzo[a]pyrene-4,5-diol'
'm1711'	'3-oxoeicosanoyl-CoA'				'4756'	'Benzo[a]pyrene-4,5-oxide+H2O=Benzo[a]pyrene-4,5-diol'
'm1712'	'3(S)-hydroxy-11-cis-eicosenoyl-CoA'				'4757'	'Benzo[a]pyrene-9,10-oxide+H2O=Benzo[a]pyrene-9,10-diol'
'm1713'	'3-hydroxyeicosanoyl-CoA'				'4758'	'Benzo[a]pyrene-9,10-oxide+H2O=Benzo[a]pyrene-9,10-diol'
'm1714'	'3(S)-2-hydroxyphytanoyl-CoA'				'4759'	'Benzo[a]pyrene-9,10-oxide+H2O=Benzo[a]pyrene-9,10-diol'
'm1715'	'Eicosanoyl-CoA'				'4768'	'7,12-Dimethylbenz[a]anthracene-3,4-oxide+H2O=7,12-Dimethylbenz[a]anthracene-3,4-diol'
'm1716'	'Eicosanoyl-CoA'				'4770'	'7,12-Dimethylbenz[a]anthracene-3,4-oxide+H2O=7,12-Dimethylbenz[a]anthracene-3,4-diol'
'm1717'	'Eicosanoyl-CoA'				'4775'	'Dibenzo[a,l]pyrene-11,12-epoxide+H2O=Dibenzo[a,l]pyrene-11,12-diol'
'm1718'	'Phytanoyl-CoA'				'4777'	'Dibenzo[a,l]pyrene-11,12-epoxide+H2O=Dibenzo[a,l]pyrene-11,12-diol'
'm1719'	'Phytanoyl-CoA'				'4786'	'NAD+[C]=NAD+[X]'
'm1720'	'2-Hydroxyphytanoyl-CoA'				'4787'	'NADP+[C]+H+[C]=NADP+[M]+H+[M]'
'm1721'	'CoA-18-COOH-16E-dinor-LTE5'				'4799'	'S-Adenosyl-L-methionine[C]=S-Adenosyl-L-methionine[N]'
'm1722'	'CoA-omega-COOH-dinor-LTE4'				'4801'	'AMP[C]+H+[C]=AMP[M]+H+[M]'
'm1723'	'16E-18-oxo-18-CoA-dinor-LTE4'				'4806'	'L-Glutamate[C]=L-Glutamate[G]'
'm1724'	'CoA-18-COOH-15E-dinor-LTE4'				'4809'	'UDPglucose[C]=UDPglucose[E] (reversible)'
'm1725'	'16,18-oxo-18-CoA-dinor-LTE4'				'4811'	'D-Glucose[C]=D-Glucose[G]'
'm1726'	'16(S)-hydroxy-18-oxo-18-CoA-LTE4'				'4816'	'GDP[C]=GDP[R]'
'm1727'	'beta-D-Mannosyldiacetylchitobiosyldiphosphodolichol'				'4817'	'GDP[C]+H+[C]=GDP[G]+H+[G]'
'm1728'	'2-trans-7,10,13,16,19-all-cis-docosahexaenoyl-CoA'				'4818'	'Oxaloacetate[C]+H+[C]=Oxaloacetate[M]+H+[M]'
'm1729'	'docosa-4,7,10,13,16,19-all-cis-hexaenoyl-CoA'				'4822'	'Glycine[C]=Glycine[M]'
'm1730'	'docosa-4,7,10,13,16,19-all-cis-hexaenoyl-CoA'				'4827'	'Orthophosphate[M]+Succinate[C]=Orthophosphate[C]+Succinate[M] (reversible)'
'm1731'	'docosa-4,7,10,13,16,19-all-cis-hexaenoyl-CoA'				'4829'	'UDP-N-acetyl-D-glucosamine[C]+H+[C]=UDP-N-acetyl-D-glucosamine[R]+H+[R]'
'm1732'	'3-oxo-docosa-7,10,13,16,19-all-cis-pentaenoyl-CoA'				'4830'	'UDP-N-acetyl-D-glucosamine[C]+UMP[G]=UDP-N-acetyl-D-glucosamine[G]+UMP[C]'
'm1733'	'docosa-7,10,13,16,19-all-cis-pentaenoyl-CoA'				'4836'	'L-Aspartate[C]=L-Aspartate[G]'
'm1734'	'adrenoyl-CoA'				'4841'	'UDP-D-galactose[C]+UMP[G]=UDP-D-galactose[G]+UMP[C]'
'm1735'	'adrenoyl-CoA'				'4842'	'CMP[C]=CMP[N]'
'm1736'	'adrenoyl-CoA'				'4843'	'CMP[C]+H+[C]=CMP[M]+H+[M]'
'm1737'	'2E,7Z,10Z,13Z,16Z-docosapentaenoyl-CoA'				'4845'	'Formate[C]+H+[C]=Formate[M]+H+[M]'
'm1738'	'trans,cis,cis,cis,cis-2,10,13,16,19-docosapentaenoyl-CoA'				'4850'	'Carboxylate[L]=Carboxylate[C] (reversible)'
'm1739'	'trans,cis,cis,cis,cis-2,10,13,16,19-docosapentaenoyl-CoA'				'4856'	'L-Arginine[C]+H+[M]=L-Arginine[M]+H+[C]'
'm1740'	'3(S)-hydroxy-docosa-7,10,13,16,19-all-cis-pentaenoyl-CoA'				'4857'	'CTP[C]=CTP[R]'
'm1741'	'3-oxo-docosa-7,10,13,16-all-cis-tetraenoyl-CoA'				'4858'	'CTP[C]=CTP[G]'
'm1742'	'3-oxo-docosa-10,13,16,19-all-cis-tetraenoyl-CoA'				'4862'	'L-Serine[C]=L-Serine[G]'
'm1743'	'3-oxo-docosa-10,13,16,19-all-cis-tetraenoyl-CoA'				'4869'	'Citrate[C]+Phosphoenolpyruvate[M]=Citrate[M]+Phosphoenolpyruvate[C]'
'm1744'	'trans,cis,cis,cis-2,10,13,16-docosatetraenoyl-CoA'				'4870'	'UTP[C]=UTP[R]'
'm1745'	'all-cis-10,13,16,19-docosatetraenoyl-CoA'				'4871'	'UTP[C]=UTP[G]'
'm1746'	'all-cis-10,13,16,19-docosatetraenoyl-CoA'				'4872'	'L-Tryptophan[C]+H+[C]=L-Tryptophan[M]+H+[M]'
'm1747'	'3(S)-hydroxy-docosa-7,10,13,16-all-cis-tetraenoyl-CoA'				'4880'	'L-Tyrosine[C]+H+[C]=L-Tyrosine[X]+H+[X]'
'm1748'	'3-oxo-docosa-cis,cis,cis-10,13,16-trienoyl-CoA'				'4884'	'Malonyl-CoA[C]=Malonyl-CoA[N]'
'm1749'	'3(S)-hydroxy-docosa-10,13,16,19-all-cis-tetraenoyl-CoA'				'4885'	'Malonyl-CoA[C]=Malonyl-CoA[R]'
'm1750'	'3(S)-hydroxy-docosa-10,13,16,19-all-cis-tetraenoyl-CoA'				'4886'	'Malonyl-CoA[C]=Malonyl-CoA[L]'
'm1751'	'3(S)-hydroxy-10,13,16-all-cis-docosatrienoyl-CoA'				'4890'	'L-Cysteine[C]+H+[C]=L-Cysteine[M]+H+[M]'
'm1752'	'trans,cis-2,13-docosadienoyl-CoA'				'4893'	'beta-Alanine[C]+H+[C]=beta-Alanine[M]+H+[M]'
'm1753'	'3-oxo-13cis-docosenoyl-CoA'				'4898'	'UMP[C]=UMP[N]'
'm1754'	'trans-docos-2-enoyl-CoA'				'4900'	'Dolichyl phosphate[C]=Dolichyl phosphate[R]'
'm1755'	'trans-docos-2-enoyl-CoA'				'4903'	'Glycerone phosphate[C]=Glycerone phosphate[L]'
'm1756'	'cis-13-docosenoyl-CoA'				'4905'	'Choline[C]=Choline[M]'
'm1757'	'3-oxodocosanoyl-CoA'				'4910'	'Glycerol[C]+H+[C]=Glycerol[M]+H+[M]'
'm1758'	'3-oxodocosanoyl-CoA'				'4921'	'N-Acetyl-D-glucosamine[C]=N-Acetyl-D-glucosamine[E] (reversible)'
'm1759'	'3(S)-hydroxy-13cis-docosenoyl-CoA'				'4922'	'N-Acetyl-D-glucosamine[C]=N-Acetyl-D-glucosamine[G]'
'm1760'	'docosanoyl-CoA'				'4927'	'Nicotinamide[C]=Nicotinamide[E] (reversible)'
'm1761'	'3-hydroxydocosanoyl-CoA'				'4929'	'Palmitoyl-CoA[C]=Palmitoyl-CoA[R]'
'm1762'	'18E-20-oxo-20-CoA-LTE4'				'4930'	'Palmitoyl-CoA[C]=Palmitoyl-CoA[L]'
'm1763'	'CoA-20-COOH-18-oxo-LTE4'				'4932'	'ATP[C]+H2O[C]+Phosphatidylcholine[C]=ADP[C]+H+[C]+Phosphatidylcholine[E]+Orthophosphate[C] (reversible)'
'm1764'	'CoA-20-COOH-LTE4'				'4933'	'Phosphatidylcholine[C]=Phosphatidylcholine[R]'
'm1765'	'18(R)-hydroxy-20-oxo-20-CoA-LTE4'				'4935'	'D-Mannose[E]=D-Mannose[C]'
'm1766'	'Bilirubin beta-diglucuronide'				'4942'	'Phenylpyruvate[C]=Phenylpyruvate[R]'
'm1767'	'Bilirubin beta-diglucuronide'				'4947'	'Thymine[E]=Thymine[C]'
'm1768'	'trans-2-all-cis-6,9,12,15,18,21-tetracosaheptaenoyl-CoA'				'4948'	'Cholesterol[C]=Cholesterol[R]'
'm1769'	'3-oxo-all-cis-6,9,12,15,18,21-tetracosahexaenoyl-CoA'				'4949'	'Cholesterol[C]=Cholesterol[G]'
'm1770'	'A2PE-H2'				'4950'	'Cholesterol[C]=Cholesterol[L]'
'm1771'	'2-trans-9,12,15,18,21-all-cis-tetracosahexaenoyl-CoA'				'4951'	'Cholesterol[C]=Cholesterol[M]'
'm1772'	'2-trans-9,12,15,18,21-all-cis-tetracosahexaenoyl-CoA'				'4954'	'N-Acylsphingosine[C]+H+[C]=N-Acylsphingosine[M]+H+[M]'
'm1773'	'tetracosa-6,9,12,15,18,21-all-cis-hexaenoyl-CoA'				'4956'	'Sarcosine[C]=Sarcosine[X]'
'm1774'	'tetracosa-6,9,12,15,18,21-all-cis-hexaenoyl-CoA'				'4960'	'Arachidonate[C]=Arachidonate[R]'
'm1775'	'tetracosa-6,9,12,15,18,21-all-cis-hexaenoyl-CoA'				'4963'	'3-Oxopropanoate[C]=3-Oxopropanoate[N]'
'm1776'	'trans-2-all-cis-6,9,12,15,18-tetracosahexaenoyl-CoA'				'4964'	'3-Oxopropanoate[C]=3-Oxopropanoate[L]'
'm1777'	'3-oxo-all-cis-6,9,12,15,18-tetracosapentaenoyl-CoA'				'4968'	'Dimethylallyl diphosphate[C]=Dimethylallyl diphosphate[X]'
'm1778'	'3-oxo-all-cis-6,9,12,15,18-tetracosapentaenoyl-CoA'				'4969'	'dCMP[C]=dCMP[R]'
'm1779'	'3-oxo-all-cis-6,9,12,15,18-tetracosapentaenoyl-CoA'				'4975'	'D-Glycerate[C]=D-Glycerate[R]'
'm1780'	'(3S)-hydroxy-tetracosa-6,9,12,15,18,21-all-cis-hexaenoyl-CoA'				'4976'	'D-Glycerate[C]+H+[C]=D-Glycerate[M]+H+[M]'
'm1781'	'tetracosa-9,12,15,18,21-all-cis-pentaenoyl-CoA'				'4978'	'alpha-D-Glucose[C]=alpha-D-Glucose[R]'
'm1782'	'tetracosa-9,12,15,18,21-all-cis-pentaenoyl-CoA'				'4991'	'Isocitrate[C]=Isocitrate[X]'
'm1783'	'2-trans-9,12,15,18-all-cis-tetracosapentaenoyl-CoA'				'4999'	'Acetoacetyl-CoA[M]+H+[M]=Acetoacetyl-CoA[C]+H+[C]'
'm1784'	'2-trans-9,12,15,18-all-cis-tetracosapentaenoyl-CoA'				'5001'	'(S)-Dihydroorotate[C]+H+[C]=(S)-Dihydroorotate[M]+H+[M]'
'm1785'	'tetracosa-6,9,12,15,18-all-cis-pentaenoyl-CoA'				'5002'	'Lipopolysaccharide[C]=Lipopolysaccharide[E] (reversible)'
'm1786'	'tetracosa-6,9,12,15,18-all-cis-pentaenoyl-CoA'				'5003'	'Lipopolysaccharide[C]=Lipopolysaccharide[R]'
'm1787'	'trans,cis,cis,cis,cis-2,12,15,18,21-tetracosapentaenoyl-CoA'				'5008'	'6-Phospho-D-gluconate[C]=6-Phospho-D-gluconate[R] (reversible)'
'm1788'	'3(S)-hydroxy-tetracosa-9,12,15,18,21-all-cis-pentaenoyl-CoA'				'5011'	'Phosphatidylethanolamine[C]=Phosphatidylethanolamine[R]'
'm1789'	'3(S)-hydroxy-tetracosa-9,12,15,18,21-all-cis-pentaenoyl-CoA'				'5013'	'3,4-Dihydroxy-L-phenylalanine[C]=3,4-Dihydroxy-L-phenylalanine[X]'
'm1790'	'3(S)-hydroxy-tetracosa-6,9,12,15,18-all-cis-pentaenoyl-CoA'				'5016'	'(S)-3-Hydroxy-3-methylglutaryl-CoA[C]=(S)-3-Hydroxy-3-methylglutaryl-CoA[M]'
'm1791'	'3-oxo-tetracosa-12,15,18,21-all-cis-tetraenoyl-CoA'				'5017'	'dAMP[C]=dAMP[N] (reversible)'
'm1792'	'3-oxo-tetracosa-12,15,18,21-all-cis-tetraenoyl-CoA'				'5018'	'dAMP[C]=dAMP[R]'
'm1793'	'tetracosa-9,12,15,18-all-cis-tetraenoyl-CoA'				'5020'	'dGMP[C]=dGMP[R]'
'm1794'	'tetracosa-9,12,15,18-all-cis-tetraenoyl-CoA'				'5028'	'L-Pipecolate[C]=L-Pipecolate[X]'
'm1795'	'3(S)-hydroxy-tetracosa-12,15,18,21-all-cis-tetraenoyl-CoA'				'5030'	'Stearoyl-CoA[C]=Stearoyl-CoA[R]'
'm1796'	'3(S)-hydroxy-tetracosa-12,15,18,21-all-cis-tetraenoyl-CoA'				'5031'	'Stearoyl-CoA[C]=Stearoyl-CoA[X]'
'm1797'	'deoxycholoyl-CoA'				'5032'	'Stearoyl-CoA[C]+H+[C]=Stearoyl-CoA[M]+H+[M]'
'm1798'	'trans,cis-2,15-tetracosadienoyl-CoA'				'5036'	'Phosphatidate[C]=Phosphatidate[G]'
'm1799'	'3-oxo-cis-15-tetracosaenoyl-CoA'				'5038'	'(R)-Mevalonate[C]=(R)-Mevalonate[R]'
'm1800'	'Chenodeoxycholoyl-CoA'				'5039'	'Triacylglycerol[C]=Triacylglycerol[R]'
'm1801'	'Chenodeoxycholoyl-CoA'				'5040'	'Prostaglandin H2[C]+H+[C]=Prostaglandin H2[M]+H+[M]'
'm1802'	'Chenodeoxycholoyl-CoA'				'5041'	'5-Aminolevulinate[M]=5-Aminolevulinate[C]'
'm1803'	'Chenodeoxyglycocholoyl-CoA'				'5043'	'Sedoheptulose 1,7-bisphosphate[C]=Sedoheptulose 1,7-bisphosphate[N]'
'm1804'	'Choloyl-CoA'				'5044'	'trans,trans-Farnesyl diphosphate[C]=trans,trans-Farnesyl diphosphate[R]'
'm1805'	'Choloyl-CoA'				'5045'	'N6-(L-1,3-Dicarboxypropyl)-L-lysine[C]+H+[C]=N6-(L-1,3-Dicarboxypropyl)-L-lysine[M]+H+[M]'
'm1806'	'Choloyl-CoA'				'5046'	'2,3,4,5-Tetrahydropyridine-2-carboxylate[X]=2,3,4,5-Tetrahydropyridine-2-carboxylate[C]'
'm1807'	'trans-tetracos-2-enoyl-CoA'				'5049'	'dTTP[C]=dTTP[R]'
'm1808'	'cis-15-tetracosenoyl-CoA'				'5050'	'dTTP[C]=dTTP[G]'
'm1809'	'3-oxotetracosanoyl-CoA'				'5054'	'Tyramine[C]=Tyramine[R]'
'm1810'	'3-oxotetracosanoyl-CoA'				'5055'	'Tyramine[C]+H+[C]=Tyramine[M]+H+[M]'
'm1811'	'3(S)-hydroxy-cis-15-tetracosaenoyl-CoA'				'5061'	'Androsterone[C]=Androsterone[L]'
'm1812'	'all-trans-Nonaprenyl diphosphate'				'5065'	'Methylglyoxal[C]+H+[C]=Methylglyoxal[M]+H+[M]'
'm1813'	'tetracosanoyl-CoA'				'5066'	'Methylglyoxal[X]=Methylglyoxal[C]'
'm1814'	'tetracosanoyl-CoA'				'5067'	'L-Noradrenaline[C]+H+[C]=L-Noradrenaline[M]+H+[M]'
'm1815'	'3-hydroxytetracosanoyl-CoA'				'5069'	'Sphingomyelin[C]=Sphingomyelin[L]'
'm1816'	'Globoside'				'5076'	'Dihydrolipoamide[C]+H+[C]=Dihydrolipoamide[M]+H+[M]'
'm1817'	'1,3-beta-D-Galactosyl-N-acetyl-D-glucosaminyl-1,3-beta-D-galactosyl- 1,4-D-glucosylceramide'				'5082'	'3-Sulfino-L-alanine[C]=3-Sulfino-L-alanine[G]'
'm1818'	'1,3-beta-D-Galactosyl-N-acetyl-D-glucosaminyl-1,3-beta-D-galactosyl- 1,4-D-glucosylceramide'				'5083'	'3-Sulfino-L-alanine[C]+L-Aspartate[M]=3-Sulfino-L-alanine[M]+L-Aspartate[C]'
'm1819'	'beta-D-Galactosyl-1,4-N-acetyl-beta-D-glucosaminyl-1,3-beta-D- galactosyl-1,4-beta-D-glucosylceramide'				'5084'	'2-Phospho-D-glycerate[C]=2-Phospho-D-glycerate[N]'
'm1820'	'GA1'				'5086'	'Prostaglandin F2alpha[C]+H+[C]=Prostaglandin F2alpha[M]+H+[M]'
'm1821'	'GA1'				'5090'	'5-Formiminotetrahydrofolate[C]=5-Formiminotetrahydrofolate[G]'
'm1822'	'24-oxo-25(R)-trihydroxycoprostanoyl-CoA'				'5094'	'3alpha,7alpha,12alpha-Trihydroxy-5beta-cholanate[C]=3alpha,7alpha,12alpha-Trihydroxy-5beta-cholanate[R]'
'm1823'	'24-oxo-25(R)-trihydroxycoprostanoyl-CoA'				'5097'	'(5Z,13E)-(15S)-9alpha,15-Dihydroxy-11-oxoprosta-5,13-dienoate[C]=(5Z,13E)-(15S)-9alpha,15-Dihydroxy-11-oxoprosta-5,13-dienoate[G]'
'm1824'	'24-oxo-25(R)-trihydroxycoprostanoyl-CoA'				'5100'	'3-(2-Aminoethyl)-1H-indol-5-ol[C]+H+[C]=3-(2-Aminoethyl)-1H-indol-5-ol[M]+H+[M]'
'm1825'	'24(R),25(R)-varanoyl-CoA'				'5101'	'L-Adrenaline[C]+H+[C]=L-Adrenaline[M]+H+[M]'
'm1826'	'24(R),25(R)-varanoyl-CoA'				'5102'	'D-Sorbitol[E]=D-Sorbitol[C]'
'm1827'	'24(R),25(R)-varanoyl-CoA'				'5105'	'Formyl-CoA[X]=Formyl-CoA[C]'
'm1828'	'3alpha,7alpha-Dihydroxy-5beta-24-oxocholestanoyl-CoA'				'5108'	'Naphthalene[C]=Naphthalene[R]'
'm1829'	'3alpha,7alpha,12alpha-Trihydroxy-5beta-cholest-24-enoyl-CoA'				'5110'	'Sphinganine[C]=Sphinganine[E] (reversible)'
'm1830'	'3alpha,7alpha,12alpha-Trihydroxy-5beta-cholest-24-enoyl-CoA'				'5111'	'Sphinganine[C]=Sphinganine[L]'
'm1831'	'3alpha,7alpha,12alpha-Trihydroxy-5beta-24-oxocholestanoyl-CoA'				'5114'	'Pantothenate[C]+H+[C]=Pantothenate[M]+H+[M]'
'm1832'	'3alpha,7alpha-Dihydroxy-5beta-cholestanoyl-CoA'				'5135'	'Cholesta-5,7-dien-3beta-ol[C]=Cholesta-5,7-dien-3beta-ol[R] (reversible)'
'm1833'	'3alpha,7alpha-Dihydroxy-5beta-cholestanoyl-CoA'				'5139'	'3-(4-Hydroxyphenyl)pyruvate[C]=3-(4-Hydroxyphenyl)pyruvate[E] (reversible)'
'm1834'	'3alpha,7alpha,12alpha-Trihydroxy-5beta-cholestanoyl-CoA'				'5140'	'3-(4-Hydroxyphenyl)pyruvate[C]=3-(4-Hydroxyphenyl)pyruvate[R]'
'm1835'	'3alpha,7alpha,12alpha-Trihydroxy-5beta-cholestanoyl-CoA'				'5143'	'Nicotinate D-ribonucleotide[E]=Nicotinate D-ribonucleotide[C]'
'm1836'	'3alpha,7alpha,12alpha-Trihydroxy-5beta-cholestanoyl-CoA'				'5144'	'Nicotinate D-ribonucleotide[C]=Nicotinate D-ribonucleotide[R]'
'm1837'	'3alpha,7alpha,12alpha,24-Tetrahydroxy-5beta-cholestanoyl-CoA'				'5147'	'1-Phosphatidyl-D-myo-inositol[C]+H+[C]=1-Phosphatidyl-D-myo-inositol[M]+H+[M]'
'm1838'	'alpha-D-Mannosyl-beta-D-mannosyl- diacetylchitobiosyldiphosphodolichol'				'5149'	'3beta-Hydroxyandrost-5-en-17-one[C]=3beta-Hydroxyandrost-5-en-17-one[G]'
'm1839'	'Heme O'				'5150'	'3beta-Hydroxyandrost-5-en-17-one[C]=3beta-Hydroxyandrost-5-en-17-one[L]'
'm1840'	'Diethylthiophosphoric acid'				'5151'	'3beta-Hydroxyandrost-5-en-17-one[R]=3beta-Hydroxyandrost-5-en-17-one[C] (reversible)'
'm1841'	'Diethylphosphoric acid'				'5155'	'D-Glucono-1,5-lactone 6-phosphate[C]=D-Glucono-1,5-lactone 6-phosphate[R]'
'm1842'	'Putrescine'				'5157'	'D-myo-Inositol 1,4,5-trisphosphate[C]=D-myo-Inositol 1,4,5-trisphosphate[G]'
'm1843'	'Putrescine'				'5160'	'1D-myo-Inositol 1,3,4,5-tetrakisphosphate[C]=1D-myo-Inositol 1,3,4,5-tetrakisphosphate[R]'
'm1844'	'alloxan'				'5168'	'Prostaglandin I2[C]=Prostaglandin I2[R]'
'm1845'	'Uracil'				'5176'	'Psychosine[C]=Psychosine[G]'
'm1846'	'Uracil'				'5177'	'Psychosine[C]=Psychosine[L] (reversible)'
'm1847'	'Uracil'				'5187'	'Aminoacetone[C]=Aminoacetone[X]'
'm1848'	'Fumarate'				'5194'	'Acetylcholine[C]=Acetylcholine[G]'
'm1849'	'Fumarate'				'5196'	'Eicosanoyl-CoA[C]=Eicosanoyl-CoA[X]'
'm1850'	'Oxaloacetate'				'5198'	'Linoleoyl-CoA[C]=Linoleoyl-CoA[R]'
'm1851'	'Oxaloacetate'				'5199'	'Linoleoyl-CoA[C]=Linoleoyl-CoA[X] (reversible)'
'm1852'	'[Pyruvate dehydrogenase (acetyl-transferring)]'				'5200'	'Linoleoyl-CoA[C]+H+[C]=Linoleoyl-CoA[M]+H+[M]'
'm1853'	'Protein serine'				'5202'	'Phytanoyl-CoA[C]=Phytanoyl-CoA[X]'
'm1854'	'Protein serine'				'5207'	'Protein serine[C]=Protein serine[E] (reversible)'
'm1855'	'Protein serine'				'5208'	'Protein serine[C]=Protein serine[G]'
'm1856'	'2-Oxobutanoate'				'5209'	'Arachidonyl-CoA[C]=Arachidonyl-CoA[X]'
'm1857'	'Acetoacetate'				'5210'	'Arachidonyl-CoA[C]+H+[C]=Arachidonyl-CoA[M]+H+[M]'
'm1858'	'Succinate semialdehyde'				'5216'	'Xanthurenic acid[C]+H+[C]=Xanthurenic acid[M]+H+[M]'
'm1859'	'2-Methyl-3-oxopropanoate'				'5217'	'alpha-Tocopherol[C]=alpha-Tocopherol[R]'
'm1860'	'(S)-Methylmalonate semialdehyde'				'5220'	'Chenodeoxycholate[C]=Chenodeoxycholate[X]'
'm1861'	'(S)-Methylmalonate semialdehyde'				'5221'	'Chenodeoxycholate[C]+H+[C]=Chenodeoxycholate[M]+H+[M]'
'm1862'	'Succinate'				'5223'	'Estrone 3-sulfate[C]=Estrone 3-sulfate[R]'
'm1863'	'Succinate'				'5224'	'Estrone 3-sulfate[C]=Estrone 3-sulfate[G]'
'm1864'	'Succinate'				'5225'	'Estrone 3-sulfate[C]=Estrone 3-sulfate[L]'
'm1865'	'Methylmalonate'				'5231'	'3-cis-Dodecenoyl-CoA[C]+H+[C]=3-cis-Dodecenoyl-CoA[M]+H+[M]'
'm1866'	'Methylmalonate'				'5232'	'3-cis-Dodecenoyl-CoA[C]=3-cis-Dodecenoyl-CoA[X] (reversible)'
'm1867'	'(S)-Malate'				'5233'	'Ceramide 1-phosphate[C]=Ceramide 1-phosphate[R]'
'm1868'	'(S)-Malate'				'5234'	'Ceramide 1-phosphate[C]=Ceramide 1-phosphate[G]'
'm1869'	'(R)-Malate'				'5237'	'Coproporphyrinogen III[C]+H+[C]=Coproporphyrinogen III[M]+H+[M]'
'm1870'	'Acylglycerone phosphate'				'5240'	'O-beta-D-Xylosylprotein[G]=O-beta-D-Xylosylprotein[C]'
'm1871'	'[Pyruvate dehydrogenase (acetyl-transferring)] phosphate'				'5242'	'5-Formyltetrahydrofolate[C]+H+[C]=5-Formyltetrahydrofolate[M]+H+[M]'
'm1872'	'L-2-Amino-3-oxobutanoic acid'				'5244'	'L-2-Amino-3-oxobutanoic acid[C]+H+[C]=L-2-Amino-3-oxobutanoic acid[M]+H+[M] (reversible)'
'm1873'	'L-2-Amino-3-oxobutanoic acid'				'5249'	'4-(2-Aminoethyl)-1,2-benzenediol[C]+H+[C]=4-(2-Aminoethyl)-1,2-benzenediol[M]+H+[M]'
'm1874'	'L-Aspartate'				'5255'	'17beta-Hydroxyandrostan-3-one[C]=17beta-Hydroxyandrostan-3-one[L]'
'm1875'	'L-Aspartate'				'5262'	'1-Acyl-sn-glycero-3-phosphocholine[C]=1-Acyl-sn-glycero-3-phosphocholine[L]'
'm1876'	'L-Aspartate'				'5273'	'(2S,3S)-3-Hydroxy-2-methylbutanoyl-CoA[C]+H+[C]=(2S,3S)-3-Hydroxy-2-methylbutanoyl-CoA[M]+H+[M] (reversible)'
'm1877'	'1-Acylglycerol'				'5275'	'1-Acyl-sn-glycero-3-phosphoethanolamine[C]=1-Acyl-sn-glycero-3-phosphoethanolamine[L]'
'm1878'	'2-Acylglycerol'				'5287'	'Prostaglandin A1[C]+H+[C]=Prostaglandin A1[M]+H+[M]'
'm1879'	'L-Asparagine'				'5290'	'Trihexosylceramide[C]=Trihexosylceramide[G] (reversible)'
'm1880'	'L-Asparagine'				'5291'	'Trihexosylceramide[C]=Trihexosylceramide[L]'
'm1881'	'Allantoate'				'5292'	'Alprostadil[C]=Alprostadil[N]'
'm1882'	'3-(Methylthio)propionic acid'				'5293'	'3alpha,7alpha,12alpha-Trihydroxy-5beta-cholestanoyl-CoA[C]=3alpha,7alpha,12alpha-Trihydroxy-5beta-cholestanoyl-CoA[X]'
'm1883'	'(R)-3-Hydroxybutanoate'				'5294'	'3alpha,7alpha,12alpha-Trihydroxy-5beta-cholestanoyl-CoA[R]=3alpha,7alpha,12alpha-Trihydroxy-5beta-cholestanoyl-CoA[C]'
'm1884'	'3-Hydroxy-2-methylpropanoate'				'5296'	'5(S)-HETE[C]=5(S)-HETE[R]'
'm1885'	'(S)-3-Hydroxyisobutyrate'				'5298'	'(5Z,9E,14Z)-(8xi,11R,12S)-11,12-Epoxy-8-hydroxyicosa-5,9,14-trienoic[C]=(5Z,9E,14Z)-(8xi,11R,12S)-11,12-Epoxy-8-hydroxyicosa-5,9,14-trienoic[N]'
'm1886'	'L-threose'				'5301'	'N-Acetyl-D-galactosaminyl-(N-acetylneuraminyl)-D-galactosyl-D-[C]=N-Acetyl-D-galactosaminyl-(N-acetylneuraminyl)-D-galactosyl-D-[E] (reversible)'
'm1887'	'1-Acyl-sn-glycerol 3-phosphate'				'5302'	'2-Amino-4-hydroxy-6-(erythro-1,2,3-trihydroxypropyl)dihydropteridine[C]+H+[C]=2-Amino-4-hydroxy-6-(erythro-1,2,3-trihydroxypropyl)dihydropteridine[M]+H+[M]'
'm1888'	'1-Acyl-sn-glycerol 3-phosphate'				'5303'	'alpha-N-Acetylneuraminyl-2,3-beta-D-galactosyl-1,3-N-acetyl-alpha-D-[C]=alpha-N-Acetylneuraminyl-2,3-beta-D-galactosyl-1,3-N-acetyl-alpha-D-[E] (reversible)'
'm1889'	'1-Acyl-sn-glycerol 3-phosphate'				'5305'	'D-Galactosyl-N-acetyl-D-galactosaminyl-(N-acetylneuraminyl)-D-[C]=D-Galactosyl-N-acetyl-D-galactosaminyl-(N-acetylneuraminyl)-D-[L]'
'm1890'	'4-Aminobutyraldehyde'				'5308'	'2,3,2'',3''-Tetrakis(3-hydroxytetradecanoyl)-D-glucosaminyl-1,6-beta-[C]=2,3,2'',3''-Tetrakis(3-hydroxytetradecanoyl)-D-glucosaminyl-1,6-beta-[G]'
'm1891'	'4-Aminobutyraldehyde'				'5311'	'N-Methylhistamine[C]+H+[C]=N-Methylhistamine[M]+H+[M]'
'm1892'	'4-Aminobutanoate'				'5312'	'Imidazole-4-acetaldehyde[E]=Imidazole-4-acetaldehyde[C]'
'm1893'	'4-Aminobutanoate'				'5313'	'Imidazole-4-acetaldehyde[C]+H+[C]=Imidazole-4-acetaldehyde[M]+H+[M]'
'm1894'	'4-Aminobutanoate'				'5314'	'17alpha-Hydroxypregnenolone[C]=17alpha-Hydroxypregnenolone[G]'
'm1895'	'4-Aminobutanoate'				'5316'	'trans-Dec-2-enoyl-CoA[C]+H+[C]=trans-Dec-2-enoyl-CoA[M]+H+[M] (reversible)'
'm1896'	'L-3-Amino-isobutanoate'				'5317'	'trans-Dec-2-enoyl-CoA[C]=trans-Dec-2-enoyl-CoA[X]'
'm1897'	'L-Homocysteine'				'5320'	'11beta-Hydroxyandrost-4-ene-3,17-dione[R]=11beta-Hydroxyandrost-4-ene-3,17-dione[C] (reversible)'
'm1898'	'L-Threonine'				'5322'	'2-Hydroxyestradiol-17beta[C]=2-Hydroxyestradiol-17beta[L]'
'm1899'	'L-Threonine'				'5324'	'Phenethylamine[C]=Phenethylamine[X]'
'm1900'	'D-Erythrose 4-phosphate'				'5325'	'Phenethylamine[C]+H+[C]=Phenethylamine[M]+H+[M]'
'm1901'	'D-Erythrose 4-phosphate'				'5330'	'5(S)-HPETE[C]=5(S)-HPETE[E] (reversible)'
'm1902'	'di-trans,poly-cis-Decaprenyl diphosphate'				'5331'	'5(S)-HPETE[C]=5(S)-HPETE[N]'
'm1903'	'N-Acetyl-D-galactosaminyl-(N-acetylneuraminyl)-D-galactosyl-D- glucosylceramide'				'5333'	'3-beta-D-Galactosyl-sn-glycerol[C]=3-beta-D-Galactosyl-sn-glycerol[E] (reversible)'
'm1904'	'N-Acetyl-D-galactosaminyl-(N-acetylneuraminyl)-D-galactosyl-D- glucosylceramide'				'5334'	'3-beta-D-Galactosyl-sn-glycerol[C]=3-beta-D-Galactosyl-sn-glycerol[G]'
'm1905'	'N-Acetyl-D-galactosaminyl-(N-acetylneuraminyl)-D-galactosyl-D- glucosylceramide'				'5335'	'3-beta-D-Galactosyl-sn-glycerol[C]=3-beta-D-Galactosyl-sn-glycerol[L]'
'm1906'	'Fuc-alpha1-_LT_2Gal-beta1-_LT_3GlcNAc-beta1-_LT_3Gal-beta1-_LT_4Glc-beta1-1''Cer'				'5336'	'Vitamin D3[C]+H+[C]=Vitamin D3[M]+H+[M]'
'm1907'	'Fuc-alpha1-_LT_2Gal-beta1-_LT_3GlcNAc-beta1-_LT_3Gal-beta1-_LT_4Glc-beta1-1''Cer'				'5341'	'5beta-Pregnane-3,20-dione[C]=5beta-Pregnane-3,20-dione[R] (reversible)'
'm1908'	'N-Acetyl-D-galactosaminyl-N-Acetyl-D-galactosaminyl-1,3-D- galactosyl-1,4-D-galactosyl-1,4-D-glucosylceramide'				'5351'	'Deoxyinosine[C]=Deoxyinosine[E] (reversible)'
'm1909'	'kinetensin'				'5357'	'3-Methoxytyramine[C]+H+[C]=3-Methoxytyramine[M]+H+[M]'
'm1910'	'D-Galactosyl-N-acetyl-D-galactosaminyl-(N-acetylneuraminyl)-D- galactosyl-D-glucosylceramide'				'5358'	'L-Metanephrine[C]+H+[C]=L-Metanephrine[M]+H+[M]'
'm1911'	'D-Galactosyl-N-acetyl-D-galactosaminyl-(N-acetylneuraminyl)-D- galactosyl-D-glucosylceramide'				'5359'	'L-Normetanephrine[C]+H+[C]=L-Normetanephrine[M]+H+[M]'
'm1912'	'D-Galactosyl-N-acetyl-D-galactosaminyl-(N-acetylneuraminyl)-D- galactosyl-D-glucosylceramide'				'5365'	'Uroporphyrinogen I[C]+H+[C]=Uroporphyrinogen I[M]+H+[M]'
'm1913'	'Gal-alpha1-_LT_3(Fuc-alpha1-_LT_2)Gal-beta1-_LT_3GlcNAc-beta1-_LT_3LacCer'				'5374'	'Leukotriene E4[C]=Leukotriene E4[X]'
'm1914'	'1-Methylpyrrolinium'				'5377'	'Phosphatidylinositol-3,4,5-trisphosphate[C]=Phosphatidylinositol-3,4,5-trisphosphate[N]'
'm1915'	'L-Glutamine'				'5379'	'(S)-Methylmalonate semialdehyde[C]+H+[C]=(S)-Methylmalonate semialdehyde[M]+H+[M] (reversible)'
'm1916'	'L-Glutamine'				'5382'	'Digalactosylceramide[C]=Digalactosylceramide[L]'
'm1917'	'Cys-Gly'				'5385'	'S-Glutaryldihydrolipoamide[C]+H+[C]=S-Glutaryldihydrolipoamide[M]+H+[M] (reversible)'
'm1918'	'L-Glutamyl 5-phosphate'				'5389'	'Lipoxin A4[C]=Lipoxin A4[X]'
'm1919'	'L-Glutamyl 5-phosphate'				'5390'	'Lipoxin B4[C]=Lipoxin B4[R]'
'm1920'	'D-Ribose'				'5398'	'S-(PGA1)-glutathione[C]=S-(PGA1)-glutathione[R]'
'm1921'	'D-Xylulose'				'5402'	'Anandamide[C]=Anandamide[R]'
'm1922'	'L-Xylulose'				'5405'	'Dihydroceramide[C]=Dihydroceramide[G]'
'm1923'	'L-Arabinose'				'5408'	'2-Arachidonoylglycerol[C]=2-Arachidonoylglycerol[R]'
'm1924'	'L-Arabinose'				'5409'	'2-Arachidonoylglycerol[C]=2-Arachidonoylglycerol[G]'
'm1925'	'4-Guanidinobutanoate'				'5412'	'alpha-Tocotrienol[C]=alpha-Tocotrienol[R]'
'm1926'	'5-Aminopentanal'				'5415'	'5,6-EET[C]=5,6-EET[X]'
'm1927'	'L-Valine'				'5416'	'8,9-EET[C]=8,9-EET[X]'
'm1928'	'L-Valine'				'5417'	'11,12-EET[C]=11,12-EET[X]'
'm1929'	'Betaine'				'5418'	'14,15-EET[C]=14,15-EET[X]'
'm1930'	'L-Methionine'				'5420'	'(1R,2S)-Naphthalene 1,2-oxide[C]+H+[C]=(1R,2S)-Naphthalene 1,2-oxide[M]+H+[M]'
'm1931'	'L-Methionine'				'5424'	'(1S)-Hydroxy-(2S)-glutathionyl-1,2-dihydronaphthalene[C]=(1S)-Hydroxy-(2S)-glutathionyl-1,2-dihydronaphthalene[R] (reversible)'
'm1932'	'L-Methionine'				'5425'	'(1S)-Hydroxy-(2S)-glutathionyl-1,2-dihydronaphthalene[C]+H+[C]=(1S)-Hydroxy-(2S)-glutathionyl-1,2-dihydronaphthalene[M]+H+[M]'
'm1933'	'2-Deoxy-D-ribose 1-phosphate'				'5426'	'(1R)-Glutathionyl-(2R)-hydroxy-1,2-dihydronaphthalene[C]=(1R)-Glutathionyl-(2R)-hydroxy-1,2-dihydronaphthalene[R] (reversible)'
'm1934'	'2-Deoxy-D-ribose 1-phosphate'				'5429'	'Fe2+[C]+H+[C]=Fe2+[M]+H+[M]'
'm1935'	'D-Ribose 5-phosphate'				'5434'	'Bromobenzene-3,4-dihydrodiol[C]=Bromobenzene-3,4-dihydrodiol[R]'
'm1936'	'D-Ribulose 5-phosphate'				'5436'	'4-Bromophenol-2,3-epoxide[R]=4-Bromophenol-2,3-epoxide[C]'
'm1937'	'D-Xylulose 5-phosphate'				'5449'	'S-(Formylmethyl)glutathione[C]=S-(Formylmethyl)glutathione[R] (reversible)'
'm1938'	'alpha-D-Ribose 1-phosphate'				'5451'	'Glutathione episulfonium ion[C]=Glutathione episulfonium ion[R]'
'm1939'	'alpha-D-Ribose 1-phosphate'				'5454'	'12-hydroxyeicosatetraenoate[C]=12-hydroxyeicosatetraenoate[R]'
'm1940'	'L-Ornithine'				'5466'	'palmitoleoyl-CoA[C]=palmitoleoyl-CoA[X]'
'm1941'	'L-Ornithine'				'5467'	'palmitoleoyl-CoA[C]+H+[C]=palmitoleoyl-CoA[M]+H+[M]'
'm1942'	'Betaine aldehyde'				'5472'	'pristanate[C]=pristanate[X] (reversible)'
'm1943'	'1-O-1''-alkenyl-2-acyl-phosphatidylethanolamine'				'5476'	'17alpha-hydroxypregnenolone sulfate[C]=17alpha-hydroxypregnenolone sulfate[R]'
'm1944'	'1-O-1''-alkenyl-2-acyl-phosphatidylethanolamine'				'5488'	'spermine dialdehyde[E]=spermine dialdehyde[C]'
'm1945'	'1-O-1''-alkenyl-2-acyl-phosphatidylethanolamine'				'5489'	'spermine dialdehyde[C]=spermine dialdehyde[R]'
'm1946'	'1-O-1''-alkenyl-2-acyl-phosphatidylethanolamine'				'5490'	'spermine dialdehyde[C]+H+[C]=spermine dialdehyde[M]+H+[M]'
'm1947'	'plasmanylethanolamine'				'5492'	'spermidine dialdehyde[E]=spermidine dialdehyde[C]'
'm1948'	'5-Phosphoribosylamine'				'5493'	'spermidine dialdehyde[C]=spermidine dialdehyde[R]'
'm1949'	'D-Ribose 1,5-bisphosphate'				'5494'	'spermidine dialdehyde[C]+H+[C]=spermidine dialdehyde[M]+H+[M]'
'm1950'	'Xylitol'				'5496'	'20-oxo-leukotriene B4[C]=20-oxo-leukotriene B4[R] (reversible)'
'm1951'	'L-Arabitol'				'5497'	'20-oxo-leukotriene B4[C]+H+[C]=20-oxo-leukotriene B4[M]+H+[M]'
'm1952'	'Isopentenyl diphosphate'				'5499'	'4-hydroxy-17beta-estradiol[C]=4-hydroxy-17beta-estradiol[L]'
'm1953'	'Isopentenyl diphosphate'				'5502'	'trans-docos-2-enoyl-CoA[C]=trans-docos-2-enoyl-CoA[N]'
'm1954'	'Dimethylallyl diphosphate'				'5509'	'3-oxotetracosanoyl-CoA[N]=3-oxotetracosanoyl-CoA[C]'
'm1955'	'Dimethylallyl diphosphate'				'5512'	'tetracosanoyl-CoA[C]=tetracosanoyl-CoA[X]'
'm1956'	'1-O-alk-1''-enyl-2-lyso-phosphatidylethanolamine'				'5522'	'(3S)-3-hydroxylinoleoyl-CoA[C]=(3S)-3-hydroxylinoleoyl-CoA[X]'
'm1957'	'1-O-alk-1''-enyl-2-lyso-phosphatidylethanolamine'				'5523'	'(3S)-3-hydroxylinoleoyl-CoA[C]+H+[C]=(3S)-3-hydroxylinoleoyl-CoA[M]+H+[M] (reversible)'
'm1958'	'1-O-alk-1''-enyl-2-lyso-phosphatidylethanolamine'				'5532'	'trans,cis-deca-2,4-dienoyl-CoA[C]=trans,cis-deca-2,4-dienoyl-CoA[X] (reversible)'
'm1959'	'1-O-alk-1''-enyl-2-lyso-phosphatidylethanolamine'				'5537'	'9-hydroxyoctadecadienoate[C]=9-hydroxyoctadecadienoate[R]'
'm1960'	'5-Phospho-alpha-D-ribose 1-diphosphate'				'5538'	'9-hydroxyoctadecadienoate[C]+H+[C]=9-hydroxyoctadecadienoate[M]+H+[M] (reversible)'
'm1961'	'Cadaverine'				'5540'	'timnodonate[C]=timnodonate[R]'
'm1962'	'N-Methylputrescine'				'5541'	'timnodonate[C]=timnodonate[X]'
'm1963'	'Agmatine'				'5549'	'3,3''-diiodo-L-thyronine[C]=3,3''-diiodo-L-thyronine[G]'
'm1964'	'Choline'				'5550'	'3,3''-diiodo-L-thyronine 4''-O-sulfate[C]=3,3''-diiodo-L-thyronine 4''-O-sulfate[R]'
'm1965'	'Choline'				'5554'	'pregnenolone sulfate[C]=pregnenolone sulfate[R]'
'm1966'	'Choline'				'5559'	'cis-6-dodecenoyl-CoA[C]=cis-6-dodecenoyl-CoA[X]'
'm1967'	'Choline'				'5560'	'cis-6-dodecenoyl-CoA[M]+H+[M]=cis-6-dodecenoyl-CoA[C]+H+[C]'
'm1968'	'Choline'				'5561'	'4(R),8-dimethyl-nonanoyl-CoA[C]+H+[C]=4(R),8-dimethyl-nonanoyl-CoA[M]+H+[M] (reversible)'
'm1969'	'sn-glycero-3-Phosphoethanolamine'				'5563'	'3-oxo-all-cis-6,9,12,15,18-tetracosapentaenoyl-CoA[R]=3-oxo-all-cis-6,9,12,15,18-tetracosapentaenoyl-CoA[C]'
'm1970'	'sn-glycero-3-Phosphoethanolamine'				'5564'	'tetracosa-6,9,12,15,18,21-all-cis-hexaenoyl-CoA[C]=tetracosa-6,9,12,15,18,21-all-cis-hexaenoyl-CoA[X]'
'm1971'	'sn-glycero-3-Phosphoethanolamine'				'5565'	'docosa-4,7,10,13,16,19-all-cis-hexaenoyl-CoA[C]=docosa-4,7,10,13,16,19-all-cis-hexaenoyl-CoA[R]'
'm1972'	'Choline phosphate'				'5567'	'adrenoyl-CoA[C]=adrenoyl-CoA[X] (reversible)'
'm1973'	'Choline phosphate'				'5568'	'tetracosa-6,9,12,15,18-all-cis-pentaenoyl-CoA[C]=tetracosa-6,9,12,15,18-all-cis-pentaenoyl-CoA[X]'
'm1974'	'Orotate'				'5569'	'3alpha,7alpha,12alpha-trihydroxy-5beta-cholestan-27-al[C]=3alpha,7alpha,12alpha-trihydroxy-5beta-cholestan-27-al[R]'
'm1975'	'Orotate'				'5572'	'dopaminochrome[C]=dopaminochrome[L]'
'm1976'	'Hypoxanthine'				'5576'	'10,11-dihydro-12R-hydroxy-leukotriene C4[C]=10,11-dihydro-12R-hydroxy-leukotriene C4[X]'
'm1977'	'Hypoxanthine'				'5577'	'10,11-dihydro-12R-hydroxy-leukotriene C4[C]+H+[C]=10,11-dihydro-12R-hydroxy-leukotriene C4[M]+H+[M]'
'm1978'	'Hypoxanthine'				'5581'	'(2R)-pristanoyl-CoA[C]=(2R)-pristanoyl-CoA[X]'
'm1979'	'Xanthine'				'5582'	'12-oxo-20-trihydroxy-leukotriene B4[R]=12-oxo-20-trihydroxy-leukotriene B4[C]'
'm1980'	'Xanthine'				'5584'	'24(R),25(R)-varanoyl-CoA[C]=24(R),25(R)-varanoyl-CoA[X] (reversible)'
'm1981'	'Urate'				'5586'	'24-oxo-25(R)-trihydroxycoprostanoyl-CoA[C]+H+[C]=24-oxo-25(R)-trihydroxycoprostanoyl-CoA[M]+H+[M]'
'm1982'	'Urate'				'5587'	'5-oxo-6-trans-leukotriene B4[C]=5-oxo-6-trans-leukotriene B4[R]'
'm1983'	'Adenine'				'5589'	'5-oxo-6-trans-leukotriene B4[C]+H+[C]=5-oxo-6-trans-leukotriene B4[M]+H+[M]'
'm1984'	'Adenine'				'5590'	'17beta-estradiol-3,4-quinone[C]=17beta-estradiol-3,4-quinone[R]'
'm1985'	'Guanine'				'5591'	'17beta-estradiol-3,4-quinone[C]=17beta-estradiol-3,4-quinone[X]'
'm1986'	'Guanine'				'5592'	'17beta-estradiol-3,4-quinone[C]+H+[C]=17beta-estradiol-3,4-quinone[M]+H+[M]'
'm1987'	'Imidazole-4-acetaldehyde'				'5593'	'estrone-3,4-quinone[C]=estrone-3,4-quinone[R]'
'm1988'	'Imidazole-4-acetaldehyde'				'5594'	'estrone-3,4-quinone[C]=estrone-3,4-quinone[X]'
'm1989'	'Imidazole-4-acetaldehyde'				'5595'	'estrone-3,4-quinone[C]+H+[C]=estrone-3,4-quinone[M]+H+[M]'
'm1990'	'Thymine'				'5598'	'estrone-3,4-semiquinone[C]=estrone-3,4-semiquinone[L]'
'm1991'	'Thymine'				'5599'	'estrone-2,3-semiquinone[C]=estrone-2,3-semiquinone[L]'
'm1992'	'Imidazole-4-acetate'				'5612'	'3(S),12(R)-dihydroxy-5-oxo-eicosa-8E,10E,14Z-trienoyl-CoA[C]+H+[C]=3(S),12(R)-dihydroxy-5-oxo-eicosa-8E,10E,14Z-trienoyl-CoA[M]+H+[M] (reversible)'
'm1993'	'Imidazole-4-acetate'				'5616'	'3-oxo-10(R)-hydroxy-octadeca-6E,8E,12Z-trienoyl-CoA[C]+H+[C]=3-oxo-10(R)-hydroxy-octadeca-6E,8E,12Z-trienoyl-CoA[M]+H+[M] (reversible)'
'm1994'	'(S)-Dihydroorotate'				'5617'	'5-oxo-12(R)-hydroxy-eicosa-8E,10E,14Z-trienoyl-CoA[C]=5-oxo-12(R)-hydroxy-eicosa-8E,10E,14Z-trienoyl-CoA[R] (reversible)'
'm1995'	'(S)-Dihydroorotate'				'5624'	'6,7-dihydro-leukotriene B4[C]+H+[C]=6,7-dihydro-leukotriene B4[M]+H+[M]'
'm1996'	'2-Oxoglutarate'				'5625'	'12-oxo-20-carboxy-leukotriene B4[C]=12-oxo-20-carboxy-leukotriene B4[X]'
'm1997'	'2-Oxoglutarate'				'5630'	'12-oxo-c-LTB3[C]=12-oxo-c-LTB3[R]'
'm1998'	'2-Oxoglutarate'				'5631'	'adrenochrome[C]=adrenochrome[X]'
'm1999'	'Diacylglycerol'				'5641'	'13''-carboxy-alpha-tocopherol[R]=13''-carboxy-alpha-tocopherol[C]'
[truncated: 2,474 more rows]

## Sheet: iCervicalCancer1611
Metabolite ID	Metabolite Name				Reaction ID	Reaction Name
'm1'	'Reduced acceptor'				'9'	'2 5-Aminolevulinate=Porphobilinogen+2 H2O'
'm2'	'Reduced acceptor'				'11'	'2 Prostaglandin H2+Oxygen=2 Prostaglandin G2'
'm3'	'Reduced acceptor'				'13'	'Oxygen+4 Fe2++4 H+=4 Fe3++2 H2O'
'm4'	'Reduced ferredoxin'				'14'	'Oxygen+4 Fe2++4 H+=4 Fe3++2 H2O'
'm5'	'Oxidized ferredoxin'				'17'	'ATP+H2O=ADP+Orthophosphate'
'm6'	'Lipopolysaccharide'				'18'	'ATP+H2O=ADP+Orthophosphate'
'm7'	'Lipopolysaccharide'				'19'	'ATP+H2O=ADP+Orthophosphate'
'm8'	'Lipopolysaccharide'				'20'	'ATP+H2O=ADP+Orthophosphate'
'm9'	'Ferricytochrome b5'				'21'	'ATP+H2O=ADP+Orthophosphate'
'm10'	'Ferricytochrome b5'				'22'	'ATP+H2O=ADP+Orthophosphate'
'm11'	'Ferrocytochrome b5'				'23'	'ATP=3'',5''-Cyclic AMP+Pyrophosphate'
'm12'	'Ferrocytochrome b5'				'25'	'NAD++2 Glutathione=Oxidized glutathione+NADH'
'm13'	'Protamine'				'26'	'NADH+2 Ferricytochrome b5=NAD++2 Ferrocytochrome b5'
'm14'	'O-Phosphoprotamine'				'28'	'NADH+2 Ferricytochrome b5=NAD++2 Ferrocytochrome b5'
'm15'	'Electron-transferring flavoprotein'				'30'	'NAD++H2O=AMP+Nicotinamide D-ribonucleotide'
'm16'	'Reduced electron-transferring flavoprotein'				'31'	'NAD++H2O=AMP+Nicotinamide D-ribonucleotide'
'm17'	'Glutaredoxin'				'34'	'NAD++H2O=AMP+Nicotinamide D-ribonucleotide'
'm18'	'Glutaredoxin'				'35'	'ATP+NAD+=ADP+NADP+'
'm19'	'Glutaredoxin disulfide'				'41'	'NADPH+NAD+=NADP++NADH'
'm20'	'Glutaredoxin disulfide'				'42'	'NADPH+NAD+=NADP++NADH'
'm21'	'Benzo[a]pyrene-2,3-diol'				'44'	'NADP++2 Glutathione=Oxidized glutathione+NADPH+H+'
'm22'	'Benzo[a]pyrene-2,3-diol'				'46'	'ADP+H2O=AMP+Orthophosphate'
'm23'	'Benzo[a]pyrene-4,5-diol'				'50'	'ATP+AMP=2 ADP'
'm24'	'Benzo[a]pyrene-4,5-diol'				'51'	'ATP+AMP=2 ADP'
'm25'	'Benzo[a]pyrene-9,10-diol'				'52'	'ATP+AMP=2 ADP'
'm26'	'Benzo[a]pyrene-9,10-diol'				'58'	'UDP+H2O=UMP+Orthophosphate'
'm27'	'Benzo[a]pyrene-2,3-oxide'				'59'	'UDP+H2O=UMP+Orthophosphate'
'm28'	'Benzo[a]pyrene-2,3-oxide'				'60'	'UDP+H2O=UMP+Orthophosphate'
'm29'	'Dibenzo[a,l]pyrene-11,12-epoxide'				'61'	'UDP+H2O=UMP+Orthophosphate'
'm30'	'Dibenzo[a,l]pyrene-11,12-epoxide'				'62'	'ATP+UDP=ADP+UTP'
'm31'	'Dibenzo[a,l]pyrene-11,12-diol'				'63'	'ATP+UDP=ADP+UTP'
'm32'	'Dibenzo[a,l]pyrene-11,12-diol'				'64'	'ATP+UDP=ADP+UTP'
'm33'	'7,12-Dimethylbenz[a]anthracene-3,4-oxide'				'65'	'UTP+AMP=UDP+ADP'
'm34'	'7,12-Dimethylbenz[a]anthracene-3,4-oxide'				'67'	'ATP+UMP=ADP+UDP'
'm35'	'7,12-Dimethylbenz[a]anthracene-3,4-diol'				'68'	'UTP+H2O=UDP+Orthophosphate'
'm36'	'7,12-Dimethylbenz[a]anthracene-3,4-diol'				'69'	'UTP+H2O=UDP+Orthophosphate'
'm37'	'Reduced-Quinones'				'70'	'UTP+H2O=UDP+Orthophosphate'
'm38'	'ACYL-SN-GLYCEROL-3P'				'71'	'UTP+H2O=UDP+Orthophosphate'
'm39'	'Fatty-Acyl-CoA'				'73'	'FAD+H2O=AMP+FMN'
'm40'	'Diacylglycerides'				'74'	'ATP+FMN=Pyrophosphate+FAD'
'm41'	'Diacylglycerides'				'90'	'Orthophosphate+Pyrophosphate+S-Adenosyl-L-methionine=ATP +L-Methionine+H2O'
'm42'	'Semiquinones'				'93'	'AMP+H2O=IMP+NH3'
'm43'	'Protein-Disulfides'				'94'	'AMP+H2O=IMP+NH3'
'm44'	'Starch'				'96'	'AMP+H2O=Adenosine+Orthophosphate'
'm45'	'Amylose'				'97'	'AMP+H2O=Adenosine+Orthophosphate'
'm46'	'Chlordecone'				'101'	'ATP+Adenosine=ADP+AMP'
'm47'	'Protein-Tyrosines'				'106'	'S-Adenosyl-L-homocysteine+H2O=Adenosine+L-Homocysteine'
'm48'	'Protein tyrosine'				'109'	'ATP+Pyruvate=ADP+Phosphoenolpyruvate'
'm49'	'Protein tyrosine'				'111'	'Pyruvate+CoA+NAD+=Acetyl-CoA+CO2+NADH'
'm50'	'Protein tyrosine'				'113'	'Pyruvate+CoA+NADP+=Acetyl-CoA+CO2+NADPH'
'm51'	'1,2-Dihydronaphthalene-1,2-diol'				'115'	'(S)-Malate+NAD+=Pyruvate+CO2+NADH'
'm52'	'1,2-Dihydronaphthalene-1,2-diol'				'117'	'(S)-Malate+NADP+=Pyruvate+CO2+NADPH'
'm53'	'1,2-Dihydronaphthalene-1,2-diol'				'119'	'(S)-2-Acetolactate+CO2=2 Pyruvate (reversible)'
'm54'	'1,2-Dihydroxy-3,4-epoxy-1,2,3,4-tetrahydronaphthalene'				'124'	'ATP+Acetate+CoA=AMP+Pyrophosphate+Acetyl-CoA'
'm55'	'5-hydroxytryptophol'				'126'	'Acetyl adenylate+CoA=AMP+Acetyl-CoA'
'm56'	'Protein tyrosine phosphate'				'127'	'2 Acetyl-CoA=CoA+Acetoacetyl-CoA'
'm57'	'Protein tyrosine phosphate'				'129'	'ATP+L-Glutamate=ADP+L-Glutamyl 5-phosphate'
'm58'	'Protein tyrosine phosphate'				'131'	'L-Glutamate+NAD++H2O=2-Oxoglutarate+NH3+NADH+H+'
'm59'	'Indole-3-ethanol'				'132'	'L-Glutamate 5-semialdehyde+NAD++H2O=L-Glutamate+NADH+H+'
'm60'	'Tryptamine'				'134'	'L-Glutamate+NADP++H2O=2-Oxoglutarate+NH3+NADPH+H+'
'm61'	'Tryptamine'				'137'	'ATP+L-Glutamate+NH3=ADP+Orthophosphate+L-Glutamine'
'm62'	'Serotonin'				'139'	'L-Glutamine+H2O=L-Glutamate+NH3'
'm63'	'Serotonin'				'142'	'Acetyl-CoA+L-Glutamate=CoA+N-Acetyl-L-glutamate'
'm64'	'L-Kynurenine'				'143'	'L-Glutamate=4-Aminobutanoate+CO2'
'm65'	'Kynurenine'				'144'	'L-Glutamate=4-Aminobutanoate+CO2'
'm66'	'3-Hydroxykynurenine'				'147'	'Oxalosuccinate=2-Oxoglutarate+CO2'
'm67'	'3-Hydroxy-L-kynurenine'				'148'	'Oxalosuccinate=2-Oxoglutarate+CO2'
'm68'	'3-Hydroxy-L-kynurenine'				'152'	'2 O2.-+2 H+=H2O2+Oxygen'
'm69'	'serotonin _ST_i_LT_O_ST_/i_LT_-sulfate'				'153'	'2 O2.-+2 H+=H2O2+Oxygen'
'm70'	'Deoxyinosine'				'155'	'2 O2.-+2 H+=H2O2+Oxygen (reversible)'
'm71'	'Deoxyinosine'				'157'	'2 O2.-+2 H+=H2O2+Oxygen (reversible)'
'm72'	'Thioredoxin disulfide'				'159'	'Pyridoxine phosphate+Oxygen=H2O2+Pyridoxal phosphate'
'm73'	'Thioredoxin disulfide'				'161'	'UDPglucose+H2O=UMP+D-Glucose 1-phosphate'
'm74'	'Thioredoxin disulfide'				'162'	'UDPglucose+H2O=UMP+D-Glucose 1-phosphate'
'm75'	'Inosine'				'166'	'Protoporphyrin+Fe2+=Heme+2 H+ (reversible)'
'm76'	'Inosine'				'167'	'Protoporphyrin+Fe2+=Heme+2 H+'
'm77'	'Inosine'				'169'	'ATP+Acetate=Pyrophosphate+Acetyl adenylate'
'm78'	'Xanthosine'				'171'	'GDP+H2O=GMP+Orthophosphate'
'm79'	'Xanthosine'				'172'	'GDP+H2O=GMP+Orthophosphate'
'm80'	'3'',5''-Cyclic AMP'				'173'	'GDP+H2O=GMP+Orthophosphate'
'm81'	'3'',5''-Cyclic GMP'				'175'	'GDP+H2O=GMP+Orthophosphate'
'm82'	'3'',5''-Cyclic GMP'				'176'	'GDP+H2O=GMP+Orthophosphate'
'm83'	'3-_ST_i_LT_O_ST_/i_LT_-methyldopa'				'181'	'ATP+GDP=ADP+GTP'
'm84'	'Orotidine 5''-phosphate'				'182'	'ATP+GDP=ADP+GTP'
'm85'	'IMP'				'183'	'ATP+GDP=ADP+GTP'
'm86'	'IMP'				'188'	'GTP+H2O=GDP+Orthophosphate'
'm87'	'IMP'				'189'	'GTP+H2O=GDP+Orthophosphate'
'm88'	'IMP'				'191'	'(S)-Malate+NAD+=Oxaloacetate+NADH+H+ (reversible)'
'm89'	'Xanthosine 5''-phosphate'				'192'	'(S)-Malate+NAD+=Oxaloacetate+NADH+H+'
'm90'	'Xanthosine 5''-phosphate'				'195'	'Citrate+CoA=Acetyl-CoA+H2O+Oxaloacetate'
'm91'	'Deoxyadenosine'				'197'	'L-Aspartate+2-Oxoglutarate=Oxaloacetate+L-Glutamate'
'm92'	'Deoxyadenosine'				'198'	'L-Aspartate+2-Oxoglutarate=Oxaloacetate+L-Glutamate'
'm93'	'Deoxyadenosine'				'201'	'Citrate=Acetate+Oxaloacetate'
'm94'	'Deoxyadenosine'				'202'	'Citrate=Acetate+Oxaloacetate'
'm95'	'Adenosine'				'207'	'Acetyl-CoA+Glycine=CoA+L-2-Amino-3-oxobutanoic acid'
'm96'	'Adenosine'				'222'	'ATP+Succinate+CoA=ADP+Orthophosphate+Succinyl-CoA'
'm97'	'Deoxyguanosine'				'224'	'Succinyl-CoA+Acetoacetate=Succinate+Acetoacetyl-CoA'
'm98'	'Deoxyguanosine'				'226'	'UDP-N-acetyl-D-glucosamine=UDP-N-acetyl-D-mannosamine'
'm99'	'Deoxyguanosine'				'231'	'GTP+Pyruvate=GDP+Phosphoenolpyruvate'
'm100'	'Guanosine'				'232'	'GTP+Oxaloacetate=GDP+Phosphoenolpyruvate+CO2'
'm101'	'Guanosine'				'234'	'GTP+Succinate+CoA=GDP+Orthophosphate+Succinyl-CoA'
'm102'	'Guanosine'				'235'	'GTP=3'',5''-Cyclic GMP+Pyrophosphate'
'm103'	'Porphobilinogen'				'236'	'GTP=3'',5''-Cyclic GMP+Pyrophosphate'
'm104'	'Thymidine'				'257'	'L-Lysine+Oxygen+H2O=6-Amino-2-oxohexanoate+NH3+H2O2'
'm105'	'Thymidine'				'259'	'Glycolate+Oxygen=Glyoxylate+H2O2'
'm106'	'Thymidine'				'261'	'L-Aspartate=beta-Alanine+CO2'
'm107'	'Thymidine'				'262'	'L-Aspartate=beta-Alanine+CO2'
'm108'	'IDP'				'266'	'UDP-D-galactose+D-Glucose=UDP+Lactose'
'm109'	'IDP'				'267'	'UDP-D-galactose+D-Glucose=UDP+Lactose'
'm110'	'IDP'				'268'	'UDP-D-galactose+D-Glucose=UDP+Lactose'
'm111'	'IDP'				'269'	'3''-Phosphoadenylyl sulfate+H2O=Sulfate+Adenosine3'',5''-bisphosphate'
'm112'	'Thioredoxin'				'270'	'3''-Phosphoadenylyl sulfate+H2O=Sulfate+Adenosine3'',5''-bisphosphate'
'm113'	'Thioredoxin'				'273'	'CMP+H2O=Cytidine+Orthophosphate'
'm114'	'Thioredoxin'				'275'	'CMP+H2O=Cytidine+Orthophosphate'
'm115'	'Adenylyl sulfate'				'276'	'CMP+H2O=Cytidine+Orthophosphate'
'm116'	'dAMP'				'277'	'CMP+H2O=Cytidine+Orthophosphate'
'm117'	'dAMP'				'278'	'ATP+CMP=ADP+CDP'
'm118'	'dAMP'				'279'	'ATP+CMP=ADP+CDP'
'm119'	'dAMP'				'281'	'CDP+H2O=CMP+Orthophosphate'
'm120'	'AMP'				'282'	'CDP+H2O=CMP+Orthophosphate'
'm121'	'AMP'				'283'	'CDP+H2O=CMP+Orthophosphate'
'm122'	'AMP'				'284'	'CDP+H2O=CMP+Orthophosphate'
'm123'	'AMP'				'289'	'ATP+Sulfate=Pyrophosphate+Adenylylsulfate'
'm124'	'AMP'				'296'	'NAD++L-Arginine=Nicotinamide +N(omega)-(ADP-D-ribosyl)-L-arginine'
'm125'	'AMP'				'297'	'NAD++L-Arginine=Nicotinamide +N(omega)-(ADP-D-ribosyl)-L-arginine'
'm126'	'dGMP'				'304'	'L-Arginine+Glycine=L-Ornithine+Guanidinoacetate'
'm127'	'dGMP'				'305'	'L-Arginine+Glycine=L-Ornithine+Guanidinoacetate (reversible)'
'm128'	'GMP'				'307'	'CTP+H2O=CDP+Orthophosphate'
'm129'	'GMP'				'308'	'CTP+H2O=CDP+Orthophosphate'
'm130'	'GMP'				'309'	'CTP+H2O=CDP+Orthophosphate'
'm131'	'GMP'				'310'	'CTP+H2O=CDP+Orthophosphate'
'm132'	'GMP'				'312'	'ATP+CDP=ADP+CTP'
'm133'	'Parathion'				'313'	'ATP+CDP=ADP+CTP'
'm134'	'Paraoxon'				'325'	'Methanol+H2O2=Formaldehyde+2 H2O'
'm135'	'dTMP'				'330'	'Sarcosine+H2O+Oxygen=Glycine+Formaldehyde+H2O2'
'm136'	'dTMP'				'333'	'ATP+Thiamin diphosphate=ADP+Thiamin triphosphate'
'm137'	'dTMP'				'336'	'2-Oxoglutarate+Thiamin diphosphate ST = LT 3-Carboxy-1-hydroxypropyl-ThPP+CO2'
'm138'	'dTMP'				'341'	'L-Methionine+H2O+Oxygen=4-Methylthio-2-oxobutanoic acid +NH3+H2O2'
'm139'	'dTMP'				'342'	'L-Methionine+Glyoxylate=4-Methylthio-2-oxobutanoic acid +Glycine (reversible)'
'm140'	'ITP'				'343'	'2-Phospho-D-glycerate=Phosphoenolpyruvate+H2O'
'm141'	'ITP'				'344'	'2-Phospho-D-glycerate=Phosphoenolpyruvate+H2O'
'm142'	'ITP'				'345'	'UTP+Pyruvate=UDP+Phosphoenolpyruvate'
'm143'	'ITP'				'346'	'UTP+H2O=UMP+Pyrophosphate'
'm144'	'1-(5''-Phosphoribosyl)-5-formamido-4-imidazolecarboxamide'				'347'	'L-Ornithine+2-Oxoglutarate=L-Glutamate 5-semialdehyde +L-Glutamate (reversible)'
'm145'	'ADP'				'348'	'L-Ornithine+2-Oxoglutarate=L-Glutamate 5-semialdehyde +L-Glutamate'
'm146'	'ADP'				'350'	'L-Ornithine=Putrescine+CO2'
'm147'	'ADP'				'351'	'L-Ornithine=Putrescine+CO2'
'm148'	'ADP'				'354'	'L-Tryptophan=Tryptamine+CO2'
'm149'	'ADP'				'357'	'L-Phenylalanine+2-Oxoglutarate=Phenylpyruvate+L-Glutamate'
'm150'	'ADP'				'358'	'L-Phenylalanine=2-Phenylacetamide'
'm151'	'Adenosine 3'',5''-bisphosphate'				'360'	'L-Phenylalanine=Phenethylamine+CO2'
'm152'	'Adenosine 3'',5''-bisphosphate'				'362'	'2 trans,trans-Farnesyl diphosphate=Pyrophosphate+Presqualenediphosphate+H+'
'm153'	'Adenosine 3'',5''-bisphosphate'				'364'	'(R)-Lactate+NAD+=Pyruvate+NADH+H+'
'm154'	'dGDP'				'365'	'3-Oxopropanoate+CoA+NAD+=Acetyl-CoA+CO2+NADH+H+'
'm155'	'dGDP'				'366'	'3-Oxopropanoate+CoA+NADP+=Acetyl-CoA+CO2+NADPH+H+'
'm156'	'dGDP'				'367'	'(S)-1-Pyrroline-5-carboxylate+NAD++2 H2O=L-Glutamate+NADH+ H+'
'm157'	'GDP'				'368'	'(S)-1-Pyrroline-5-carboxylate+NADP++2 H2O=L-Glutamate +NADPH+H+'
'm158'	'GDP'				'370'	'Isocitrate+NAD+=2-Oxoglutarate+CO2+NADH+H+'
'm159'	'GDP'				'371'	'Acetaldehyde+NAD++H2O=Acetate+NADH+H+'
'm160'	'GDP'				'372'	'Acetaldehyde+NAD++H2O=Acetate+NADH+H+'
'm161'	'GDP'				'373'	'Acetaldehyde+NADP++H2O=Acetate+NADPH+H+'
'm162'	'GDP'				'374'	'Acetaldehyde+NADP++H2O=Acetate+NADPH+H+'
'm163'	'3''-Phosphoadenylyl sulfate'				'376'	'Succinate semialdehyde+NAD++H2O=Succinate+NADH+H+'
'm164'	'3''-Phosphoadenylyl sulfate'				'377'	'N6-(L-1,3-Dicarboxypropyl)-L-lysine+NAD++H2O=L-Lysine +2-Oxoglutarate+NADH+H+ (reversible)'
'm165'	'3''-Phosphoadenylyl sulfate'				'379'	'Glycolate+NAD+=Glyoxylate+NADH+H+ (reversible)'
'm166'	'dADP'				'380'	'ITP+H2O=IDP+Orthophosphate'
'm167'	'dADP'				'381'	'ITP+H2O=IDP+Orthophosphate'
'm168'	'dADP'				'386'	'ATP+IDP=ADP+ITP'
'm169'	'L-Metanephrine'				'387'	'ATP+IDP=ADP+ITP'
'm170'	'L-Metanephrine'				'388'	'ATP+IDP=ADP+ITP'
'm171'	'dTDP'				'389'	'ITP+D-Glucose=IDP+D-Glucose 6-phosphate'
'm172'	'dTDP'				'391'	'ITP+Oxaloacetate=IDP+Phosphoenolpyruvate+CO2'
'm173'	'dTDP'				'393'	'ITP+Succinate+CoA=IDP+Orthophosphate+Succinyl-CoA'
'm174'	'dTDP'				'398'	'L-Tyrosine+2-Oxoglutarate=3-(4-Hydroxyphenyl)pyruvate +L-Glutamate'
'm175'	'dTDP'				'400'	'L-Tyrosine=Tyramine+CO2'
'm176'	'dTDP'				'403'	'L-Tyrosine=Tyramine+CO2'
'm177'	'dATP'				'404'	'3-Oxopropanoate+CoA+NADP+=Malonyl-CoA+NADPH'
'm178'	'dATP'				'406'	'Ethanol+NADP+=Acetaldehyde+NADPH'
'm179'	'dATP'				'413'	'D-Mannose 6-phosphate=D-Fructose 6-phosphate'
'm180'	'ATP'				'423'	'Succinyl-CoA+Acetyl-CoA=CoA+3-Oxoadipyl-CoA'
'm181'	'ATP'				'425'	'Succinyl-CoA+Glycine=5-Aminolevulinate+CoA+CO2'
'm182'	'ATP'				'426'	'Succinyl-CoA+Glycine=2-Amino-3-oxoadipate+CoA'
'm183'	'ATP'				'427'	'(R)-2-Methyl-3-oxopropanoyl-CoA=Succinyl-CoA'
'm184'	'ATP'				'428'	'1L-myo-Inositol 1-phosphate=D-Glucose 6-phosphate (reversible)'
'm185'	'ATP'				'429'	'sn-Glycerol 3-phosphate+NAD+=Glycerone phosphate+NADH+H+'
'm186'	'ATP'				'430'	'sn-Glycerol 3-phosphate+NAD+=Glycerone phosphate+NADH+H+'
'm187'	'dGTP'				'432'	'ATP+Glycerol=ADP+sn-Glycerol 3-phosphate'
'm188'	'dGTP'				'433'	'sn-Glycerol 3-phosphate+FAD=Glycerone phosphate+FADH2'
'm189'	'dGTP'				'434'	'sn-Glycerol 3-phosphate+FAD=Glycerone phosphate+FADH2'
'm190'	'GTP'				'435'	'sn-Glycerol 3-phosphate+Acceptor=Glycerone phosphate+Reducedacceptor'
'm191'	'GTP'				'436'	'sn-Glycerol 3-phosphate+Acceptor=Glycerone phosphate+Reducedacceptor'
'm192'	'GTP'				'438'	'sn-Glycerol 3-phosphate+Acyl-CoA=1-Acyl-sn-glycerol3-phosphate+CoA'
'm193'	'Aminoparathion'				'440'	'ATP+D-Fructose=ADP+beta-D-Fructose 6-phosphate'
'm194'	'dTTP'				'441'	'D-Sorbitol+NAD+=D-Fructose+NADH+H+ (reversible)'
'm195'	'dTTP'				'442'	'ITP+D-Fructose=IDP+D-Fructose 6-phosphate'
'm196'	'dTTP'				'449'	'L-Cysteine+Oxygen=3-Sulfino-L-alanine'
'm197'	'dTTP'				'450'	'ATP+L-Glutamate+L-Cysteine=ADP+Orthophosphate +gamma-L-Glutamyl-L-cysteine'
'm198'	'dTTP'				'451'	'L-Cysteine+2-Oxoglutarate=Mercaptopyruvate+Glutamate'
'm199'	'dTTP'				'452'	'L-Cysteine+2-Oxoglutarate=Mercaptopyruvate+Glutamate'
'm200'	'Glutathione'				'454'	'beta-Aminopropion aldehyde+NAD++H2O=beta-Alanine+NADH'
'm201'	'Glutathione'				'456'	'beta-Aminopropion aldehyde+NAD++H2O=beta-Alanine+NADH'
'm202'	'Glutathione'				'462'	'Propinol adenylate+CoA=AMP+Propanoyl-CoA'
'm203'	'Glutathione'				'463'	'Propanoyl-CoA+Acetyl-CoA=CoA+2-Methylacetoacetyl-CoA'
'm204'	'N-Acylneuraminate 9-phosphate'				'464'	'(S)-Methylmalonate semialdehyde+CoA+NAD+=Propanoyl-CoA+CO2+ NADH+H+'
'm205'	'Ecgonine methyl ester'				'471'	'10-Formyltetrahydrofolate+NADP++H2O=Tetrahydrofolate+CO2 +NADPH'
'm206'	'N-(L-Arginino)succinate'				'472'	'ATP+Tetrahydrofolate+L-Glutamate=ADP+Orthophosphate +Tetrahydrofolyl-[Glu](2)'
'm207'	'Phosphatidylcholine'				'475'	'Tetrahydrofolate+Formate+ATP=ADP+Orthophosphate +10-Formyltetrahydrofolate'
'm208'	'Phosphatidylcholine'				'476'	'5,10-Methylenetetrahydrofolate+Glycine+H2O=Tetrahydrofolate+ L-Serine'
'm209'	'Phosphatidylcholine'				'477'	'5,10-Methylenetetrahydrofolate+Glycine+H2O=Tetrahydrofolate+ L-Serine'
'm210'	'Phosphatidylcholine'				'480'	'UDPglucose+alpha-D-Galactose 1-phosphate=D-Glucose 1-phosphate+ UDP-D-galactose'
'm211'	'S-Acetyldihydrolipoamide'				'483'	'IDP+H2O=IMP+Orthophosphate'
'm212'	'spermic acid 2'				'489'	'UMP+H2O=Uridine+Orthophosphate'
'm213'	'spermic acid 2'				'492'	'UMP+H2O=Uridine+Orthophosphate'
'm214'	'spermic acid 2'				'493'	'UMP+H2O=Uridine+Orthophosphate'
'm215'	'Geranyl diphosphate'				'507'	'UDPglucose+Dolichyl phosphate=UDP+Dolichyl beta-D-glucosylphosphate'
'm216'	'spermine dialdehyde'				'509'	'UDP-N-acetyl-D-glucosamine+Dolichyl phosphate=UMP +N-Acetyl-D-glucosaminyldiphosphodolichol'
'm217'	'spermine dialdehyde'				'510'	'UDP-N-acetyl-D-glucosamine+Dolichyl phosphate=UMP +N-Acetyl-D-glucosaminyldiphosphodolichol'
'm218'	'spermine dialdehyde'				'516'	'(2R)-2-Hydroxy-3-(phosphonooxy)-propanal=Glycerone phosphate (reversible)'
'm219'	'spermine dialdehyde'				'519'	'Acetyl-CoA+Choline=CoA+Acetylcholine'
'm220'	'2-Acetyl-1-alkyl-sn-glycero-3-phosphocholine'				'522'	'Acetylcholine+H2O=Choline+Acetate'
'm221'	'2-Acetyl-1-alkyl-sn-glycero-3-phosphocholine'				'523'	'Acetylcholine+H2O=Choline+Acetate'
'm222'	'2-Acetyl-1-alkyl-sn-glycero-3-phosphocholine'				'524'	'Acetylcholine+H2O=Choline+Acetate'
'm223'	'spermine monoaldehyde'				'525'	'Acylcholine+H2O=Choline+Carboxylate'
'm224'	'Spermine'				'528'	'Glycerol+NAD+=D-Glyceraldehyde+NADH+H+'
'm225'	'Spermine'				'529'	'Glycerol+NAD+=D-Glyceraldehyde+NADH+H+'
'm226'	'Chlordecone alcohol'				'531'	'Glycerol+NADP+=D-Glyceraldehyde+NADPH+H+'
'm227'	'4-Hydroxy-2-quinolinecarboxylic acid'				'532'	'Glycerol+NADP+=D-Glyceraldehyde+NADPH+H+'
'm228'	'Xanthurenic acid'				'536'	'ADPribose+H2O=AMP+D-Ribose 5-phosphate'
'm229'	'Xanthurenic acid'				'537'	'Uracil+D-Ribose 5-phosphate=Pseudouridine 5''-phosphate+H2O'
'm230'	'Naphthalene'				'543'	'2-Deoxy-D-ribose 5-phosphate ST = LT (2R)-2-Hydroxy-3-(phosphonooxy)-propanal+Acetaldehyde (reversible)'
'm231'	'Naphthalene'				'544'	'beta-D-Fructose 1,6-bisphosphate=Glycerone phosphate +(2R)-2-Hydroxy-3-(phosphonooxy)-propanal'
'm232'	'Naphthalene'				'551'	'(S)-Malate=Fumarate+H2O'
'm233'	'2-Naphthol'				'554'	'L-Leucine+2-Oxoglutarate=4-Methyl-2-oxopentanoate +L-Glutamate'
'm234'	'(1R,2S)-Naphthalene 1,2-oxide'				'555'	'L-Leucine+2-Oxoglutarate=4-Methyl-2-oxopentanoate +L-Glutamate'
'm235'	'(1R,2S)-Naphthalene 1,2-oxide'				'558'	'D-Galactose+NAD+=Galactitol+NADH'
'm236'	'(1R,2S)-Naphthalene 1,2-oxide'				'560'	'D-Galactose+NADP+=Galactitol+NADPH'
'm237'	'(1R,2S)-Naphthalene 1,2-oxide'				'561'	'Lactose+H2O=D-Glucose+D-Galactose'
'm238'	'(1S,2R)-Naphthalene 1,2-oxide'				'565'	'Melibiose+H2O=D-Galactose+D-Glucose'
'm239'	'(1S,2R)-Naphthalene 1,2-oxide'				'569'	'Raffinose+H2O=D-Galactose+Sucrose'
'm240'	'(1S,2R)-Naphthalene 1,2-oxide'				'573'	'3-beta-D-Galactosyl-sn-glycerol+H2O=D-Galactose+Glycerol'
'm241'	'(1S,2R)-Naphthalene 1,2-oxide'				'574'	'3-beta-D-Galactosyl-sn-glycerol+H2O=D-Galactose+Glycerol'
'm242'	'Naphthalene-1,2-diol'				'575'	'3-beta-D-Galactosyl-sn-glycerol+H2O=D-Galactose+Glycerol'
'm243'	'Indole-3-acetaldehyde'				'584'	'Isopentenyl diphosphate=Dimethylallyl diphosphate'
'm244'	'Indole-3-acetaldehyde'				'585'	'IMP+H2O=Inosine+Orthophosphate'
'm245'	'Indole-3-acetate'				'586'	'IMP+H2O=Inosine+Orthophosphate'
'm246'	'Indole-3-acetate'				'587'	'IMP+H2O=Inosine+Orthophosphate'
'm247'	'5-Hydroxyindoleacetaldehyde'				'592'	'IMP+NAD++H2O=Xanthosine 5''-phosphate+NADH+H+'
'm248'	'5-Hydroxyindoleacetaldehyde'				'603'	'ATP+dADP=ADP+dATP'
'm249'	'5-Hydroxyindoleacetate'				'604'	'ATP+dADP=ADP+dATP'
'm250'	'5-Hydroxyindoleacetate'				'605'	'dATP+Pyruvate=dADP+Phosphoenolpyruvate'
'm251'	'4-(2-Aminophenyl)-2,4-dioxobutanoate'				'606'	'dATP+D-Glucose=dADP+D-Glucose 6-phosphate'
'm252'	'4-(2-Amino-3-hydroxyphenyl)-2,4-dioxobutanoate'				'608'	'dATP+D-Fructose=dADP+D-Fructose 6-phosphate'
'm253'	'4-(2-Amino-3-hydroxyphenyl)-2,4-dioxobutanoate'				'612'	'Acetyl-CoA+Putrescine=CoA+N-Acetylputrescine'
'm254'	'L-Tryptophan'				'617'	'L-Histidine=Urocanate+NH3'
'm255'	'L-Tryptophan'				'618'	'Butanoyl-CoA+NAD+=Crotonoyl-CoA+NADH+H+'
'm256'	'L-Tryptophan'				'619'	'Butanoyl-CoA+FAD=FADH2+Crotonoyl-CoA'
'm257'	'5-Hydroxytryptophan'				'621'	'Acetyl-CoA+Butanoyl-CoA=CoA+3-Oxohexanoyl-CoA'
'm258'	'L-Formylkynurenine'				'623'	'1L-myo-Inositol 1-phosphate+H2O=myo-Inositol+Orthophosphate'
'm259'	'Nicotinate D-ribonucleoside'				'624'	'myo-Inositol 4-phosphate+H2O=myo-Inositol+Orthophosphate'
'm260'	'Nicotinate D-ribonucleoside'				'625'	'1D-myo-Inositol 3-phosphate+H2O=myo-Inositol+Orthophosphate'
'm261'	'N-Ribosylnicotinamide'				'629'	'Reduced ferredoxin+NADP+=Oxidized ferredoxin+NADPH+H+'
'm262'	'nicotinamide riboside'				'630'	'N-Acetyl-D-glucosamine+H2O=D-Glucosamine+Acetate'
'm263'	'Nicotinamide D-ribonucleotide'				'633'	'UDP-D-galactose+N-Acetyl-D-glucosamine=UDP +N-Acetyllactosamine'
'm264'	'Nicotinamide D-ribonucleotide'				'634'	'UDP-D-galactose+N-Acetyl-D-glucosamine=UDP +N-Acetyllactosamine'
'm265'	'Nicotinamide D-ribonucleotide'				'635'	'UDP-D-galactose+N-Acetyl-D-glucosamine=UDP +N-Acetyllactosamine'
'm266'	'5''-Methylthioadenosine'				'640'	'3-Methyl-2-oxobutanoic acid+CoA+NAD+=2-Methylpropanoyl-CoA +CO2+NADH'
'm267'	'Nicotinate D-ribonucleotide'				'641'	'L-Valine+2-Oxoglutarate=3-Methyl-2-oxobutanoic acid +L-Glutamate'
'm268'	'Nicotinate D-ribonucleotide'				'642'	'L-Valine+2-Oxoglutarate=3-Methyl-2-oxobutanoic acid +L-Glutamate'
'm269'	'Nicotinate D-ribonucleotide'				'644'	'5,10-Methylenetetrahydrofolate+NAD+ ST = LT 5,10-Methenyltetrahydrofolate+NADH'
'm270'	'Nicotinate D-ribonucleotide'				'646'	'5,10-Methylenetetrahydrofolate+NADP+ ST = LT 5,10-Methenyltetrahydrofolate+NADPH'
'm271'	'1,2-Diacyl-3-beta-D-galactosyl-sn-glycerol'				'648'	'Glycine+Tetrahydrofolate+NAD+=5,10-Methylenetetrahydrofolate+ NH3+CO2+NADH+H+'
'm272'	'S-Formylglutathione'				'651'	'GMP+H2O=Guanosine+Orthophosphate'
'm273'	'1-Phosphatidyl-D-myo-inositol'				'653'	'GMP+H2O=Guanosine+Orthophosphate'
'm274'	'1-Phosphatidyl-D-myo-inositol'				'654'	'GMP+H2O=Guanosine+Orthophosphate'
'm275'	'1-Phosphatidyl-D-myo-inositol'				'666'	'L-Proline+NAD+=(S)-1-Pyrroline-5-carboxylate+NADH+H+'
'm276'	'1-Phosphatidyl-D-myo-inositol'				'667'	'L-Proline+NAD+=(S)-1-Pyrroline-5-carboxylate+NADH+H+'
'm277'	'1-Phosphatidyl-D-myo-inositol'				'669'	'L-Proline+NADP+=(S)-1-Pyrroline-5-carboxylate+NADPH+H+'
'm278'	'1-Phosphatidyl-1D-myo-inositol 4-phosphate'				'671'	'L-Proline+2-Oxoglutarate+Oxygen=trans-4-Hydroxy-L-proline +Succinate+CO2'
'm279'	'1-Phosphatidyl-1D-myo-inositol 4-phosphate'				'673'	'Glutathione+L-Amino acid=Cys-Gly+(5-L-Glutamyl)-L-amino acid'
'm280'	'1-Phosphatidyl-1D-myo-inositol 4-phosphate'				'677'	'Palmitoyl-CoA+H2O=CoA+Hexadecanoic acid'
'm281'	'1-Phosphatidyl-1D-myo-inositol 4-phosphate'				'678'	'Palmitoyl-CoA+NADP+=trans-Hexadec-2-enoyl-CoA+NADPH+H+'
'm282'	'1-Phosphatidyl-1D-myo-inositol 4-phosphate'				'679'	'Palmitoyl-CoA+FAD=trans-Hexadec-2-enoyl-CoA+FADH2'
'm283'	'1-Phosphatidyl-1D-myo-inositol 3-phosphate'				'681'	'Palmitoyl-CoA+L-Serine=3-Dehydrosphinganine+CoA+CO2'
'm284'	'1-Phosphatidyl-1D-myo-inositol 3-phosphate'				'684'	'L-Serine+L-Homocysteine=L-Cystathionine+H2O'
'm285'	'1-Phosphatidyl-1D-myo-inositol 3-phosphate'				'686'	'Phosphatidylcholine+H2O=Phosphatidate+Choline'
'm286'	'1-Phosphatidyl-1D-myo-inositol 3-phosphate'				'689'	'Phosphatidylcholine+H2O=Phosphatidate+Choline'
'm287'	'1-phosphatidyl-1D-myo-inositol 5-phosphate'				'690'	'Phosphatidylcholine+H2O=1-Acyl-sn-glycero-3-phosphocholine +Fatty acid'
'm288'	'S-(Hydroxymethyl)glutathione'				'691'	'Phosphatidylcholine+H2O=1-Acyl-sn-glycero-3-phosphocholine +Fatty acid'
'm289'	'N-Acetyl-D-muramoate'				'702'	'CDPcholine+1,2-Diacyl-sn-glycerol=CMP+Phosphatidylcholine'
'm290'	'N-Acetylneuraminate'				'705'	'Citrate=Isocitrate'
'm291'	'1-Phosphatidyl-D-myo-inositol 4,5-bisphosphate'				'709'	'Citrate=cis-Aconitate+H2O'
'm292'	'1-Phosphatidyl-D-myo-inositol 4,5-bisphosphate'				'711'	'ATP+D-Mannose=ADP+D-Mannose 6-phosphate'
'm293'	'1-Phosphatidyl-D-myo-inositol 4,5-bisphosphate'				'712'	'ITP+D-Mannose=IDP+D-Mannose 6-phosphate'
'm294'	'1-Phosphatidyl-D-myo-inositol 4,5-bisphosphate'				'715'	'Epimelibiose+H2O=D-Mannose+D-Galactose'
'm295'	'1-Phosphatidyl-D-myo-inositol 4,5-bisphosphate'				'718'	'dATP+D-Mannose=dADP+D-Mannose 6-phosphate'
'm296'	'1-Phosphatidyl-1D-myo-inositol 3,4-bisphosphate'				'723'	'Glycerol+Fatty acid=Triacylglycerol'
'm297'	'1-Phosphatidyl-1D-myo-inositol 3,4-bisphosphate'				'727'	'ATP+Propanoate=Pyrophosphate+Propinol adenylate'
'm298'	'1-Phosphatidyl-1D-myo-inositol 3,4-bisphosphate'				'729'	'(S)-3-Hydroxy-3-methylglutaryl-CoA=Acetyl-CoA+Acetoacetate'
'm299'	'1-Phosphatidyl-1D-myo-inositol 3,4-bisphosphate'				'731'	'(R)-3-Hydroxybutanoate+NAD+=Acetoacetate+NADH+H+'
'm300'	'1-Phosphatidyl-1D-myo-inositol 3,5-bisphosphate'				'735'	'Triacylglycerol+H2O=Diacylglycerol+Carboxylate'
'm301'	'1-phosphatidyl-1D-myo-inositol 4,5-bisphosphate'				'737'	'Phenylpyruvate+Oxygen=2-Hydroxyphenylacetate+CO2'
'm302'	'N6-(L-1,3-Dicarboxypropyl)-L-lysine'				'738'	'L-Glutamine+Phenylpyruvate=2-Oxoglutaramate+L-Phenylalanine'
'm303'	'N6-(L-1,3-Dicarboxypropyl)-L-lysine'				'739'	'Phenylpyruvate=enol-Phenylpyruvate'
'm304'	'CDP-ethanolamine'				'748'	'Carbamoyl phosphate+L-Ornithine=Orthophosphate+L-Citrulline'
'm305'	'CDP-ethanolamine'				'750'	'5''-Methylthioadenosine+Orthophosphate=Adenine +S-Methyl-5-thio-D-ribose 1-phosphate'
'm306'	'CDP-ethanolamine'				'755'	'Xylitol+NADP+=D-Xylose+NADPH+H+'
'm307'	'CDP-ethanolamine'				'757'	'Cholesterol+NAD+=Cholesta-5,7-dien-3beta-ol+NADH+H+'
'm308'	'N-Acetylneuraminate 9-phosphate'				'758'	'Cholesterol+NAD+=Cholesta-5,7-dien-3beta-ol+NADH+H+'
'm309'	'Phosphatidylinositol-3,4,5-trisphosphate'				'759'	'Cholesterol+NADPH+H++Oxygen=20alpha-Hydroxycholesterol +NADP++H2O'
'm310'	'Phosphatidylinositol-3,4,5-trisphosphate'				'760'	'Cholesterol+NADPH+H++Oxygen=20alpha-Hydroxycholesterol +NADP++H2O'
'm311'	'1-phosphatidyl-1D-myo-inositol 3,4,5-trisphosphate'				'762'	'Cholesterol+NADP+=Cholesta-5,7-dien-3beta-ol+NADPH+H+'
'm312'	'Pantetheine'				'763'	'Cholesterol+NADP+=Cholesta-5,7-dien-3beta-ol+NADPH+H+'
'm313'	'Pantetheine 4''-phosphate'				'764'	'Acyl-CoA+Cholesterol=CoA+Cholesterol ester'
'm314'	'beta-carboline'				'765'	'Acyl-CoA+Cholesterol=CoA+Cholesterol ester'
'm315'	'1,4-benzothiazine-o-quinonimine'				'767'	'Cholesterol+Oxygen+NADPH+H+=7alpha-Hydroxycholesterol +NADP++H2O'
'm316'	'3,4-dihydro-1,4-benzothiazine-3-carboxylate'				'768'	'Cholesterol+Oxygen+NADPH+H+=7alpha-Hydroxycholesterol +NADP++H2O'
'm317'	'5-(S-L-cysteinyl)-dopaquinone'				'775'	'N-Acylsphingosine+H2O=Carboxylate+Sphingosine'
'm318'	'5-S-cysteinyldopa'				'776'	'N-Acylsphingosine+H2O=Carboxylate+Sphingosine'
'm319'	'Acetyl adenylate'				'777'	'N-Acylsphingosine+H2O=Carboxylate+Sphingosine'
'm320'	'Thiamine'				'778'	'N-Acylsphingosine+H2O=Carboxylate+Sphingosine'
'm321'	'Thiamine'				'780'	'N-Acylsphingosine+H2O=Fatty acid+Sphingosine'
'm322'	'2-(S-Glutathionyl)acetyl chloride'				'781'	'N-Acylsphingosine+H2O=Fatty acid+Sphingosine'
'm323'	'2-(S-Glutathionyl)acetyl chloride'				'783'	'N-Acylsphingosine+H2O=Fatty acid+Sphingosine'
'm324'	'S-(Formylmethyl)glutathione'				'787'	'UDPglucose+N-Acylsphingosine=UDP+Glucosylceramide'
'm325'	'S-(Formylmethyl)glutathione'				'789'	'Glucosylceramide+H2O=D-Glucose+N-Acylsphingosine'
'm326'	'S-(Formylmethyl)glutathione'				'790'	'Glucosylceramide+H2O=D-Glucose+N-Acylsphingosine'
'm327'	'Thiamin diphosphate'				'791'	'Glucosylceramide+H2O=D-Glucose+N-Acylsphingosine'
'm328'	'Thiamin diphosphate'				'793'	'ATP+3-Phospho-D-glycerate=ADP+3-Phospho-D-glyceroylphosphate (reversible)'
'm329'	'Glutathione episulfonium ion'				'797'	'2,3-Bisphospho-D-glycerate+H2O=3-Phospho-D-glycerate +Orthophosphate'
'm330'	'Glutathione episulfonium ion'				'799'	'beta-D-Glucose+NAD+=D-Glucono-1,5-lactone+NADH'
'm331'	'Glutathione episulfonium ion'				'800'	'beta-D-Glucose+NADP+=D-Glucono-1,5-lactone+NADPH'
'm332'	'Thiamin triphosphate'				'803'	'ATP+dAMP=ADP+dADP'
'm333'	'S-(2-Hydroxyethyl)glutathione'				'804'	'ATP+dAMP=ADP+dADP'
'm334'	'S-Succinyldihydrolipoamide'				'805'	'ATP+dAMP=ADP+dADP'
'm335'	'4(R)-hydroxy-dodec-6Z-enoate'				'813'	'N,N-Dimethylglycine+Acceptor+H2O=Sarcosine+Formaldehyde +Reduced acceptor (reversible)'
'm336'	'Sucrose'				'814'	'N,N-Dimethylglycine+Acceptor+H2O=Sarcosine+Formaldehyde +Reduced acceptor'
'm337'	'Lactose'				'815'	'ATP+Thymidine=ADP+dTMP'
'm338'	'Lactose'				'816'	'dTMP+H2O=Thymidine+Orthophosphate'
'm339'	'Lactose'				'818'	'dTMP+H2O=Thymidine+Orthophosphate'
'm340'	'Epimelibiose'				'820'	'dTMP+H2O=Thymidine+Orthophosphate'
'm341'	'(R)-4''-Phosphopantothenoyl-L-cysteine'				'822'	'Thymidine+Orthophosphate=Thymine+2-Deoxy-D-ribose1-phosphate'
'm342'	'6-(alpha-D-Glucosaminyl)-1D-myo-inositol'				'825'	'(5Z,8Z,11Z,14Z)-Icosatetraenoic acid+2 Oxygen=Prostaglandin G2'
'm343'	'S-(2-Methylpropanoyl)-dihydrolipoamide'				'826'	'(5Z,8Z,11Z,14Z)-Icosatetraenoic acid+Oxygen=15(S)-HPETE'
'm344'	'Melibiitol'				'830'	'(5Z,8Z,11Z,14Z)-Icosatetraenoic acid+Oxygen=15(S)-HPETE'
'm345'	'N1-Acetylspermine'				'831'	'(5Z,8Z,11Z,14Z)-Icosatetraenoic acid+Oxygen=5(S)-HPETE'
'm346'	'Melatonin'				'833'	'(5Z,8Z,11Z,14Z)-Icosatetraenoic acid+Oxygen=12(S)-HPETE'
'm347'	'6-Hydroxymelatonin'				'837'	'ATP+beta-D-Glucose=ADP+beta-D-Glucose 6-phosphate'
'm348'	'Propionyladenylate'				'839'	'alpha-D-Glucose=beta-D-Glucose'
'm349'	'1-(5''-Phosphoribosyl)-5-amino-4-(N-succinocarboxamide)-imidazole'				'847'	'4-Methyl-2-oxopentanoate+CoA+NAD+=3-Methylbutanoyl-CoA+CO2+ NADH'
'm350'	'(R)-S-Lactoylglutathione'				'848'	'ATP+10-Formyltetrahydrofolate+L-Glutamate=ADP +Orthophosphate+10-Formyltetrahydrofolyl L-glutamate'
'm351'	'(R)-S-Lactoylglutathione'				'849'	'ATP+10-Formyltetrahydrofolate+L-Glutamate=ADP +Orthophosphate+10-Formyltetrahydrofolyl L-glutamate'
'm352'	'[Dihydrolipoyllysine-residue succinyltransferase] S-glutaryldihydrolipoyllysine'				'851'	'5,10-Methenyltetrahydrofolate+H2O=10-Formyltetrahydrofolate +H+'
'm353'	'[Dihydrolipoyllysine-residue succinyltransferase] S-glutaryldihydrolipoyllysine'				'852'	'Dimethylallyl diphosphate+Isopentenyl diphosphate ST = LT Pyrophosphate+Geranyl diphosphate'
'm354'	'S-(2-Methylbutanoyl)-dihydrolipoamide'				'855'	'dCMP+H2O=Deoxycytidine+Orthophosphate'
'm355'	'S-(3-Methylbutanoyl)-dihydrolipoamide'				'856'	'dCMP+H2O=Deoxycytidine+Orthophosphate'
'm356'	'N6-(1,2-Dicarboxyethyl)-AMP'				'857'	'dCMP+H2O=Deoxycytidine+Orthophosphate'
'm357'	'Ubiquinone'				'862'	'ATP+Deoxycytidine=ADP+dCMP'
'm358'	'Ubiquinone'				'864'	'dCDP+H2O=dCMP+Orthophosphate'
'm359'	'CDP-diacylglycerol'				'866'	'Lactose+H2O=alpha-D-Glucose+D-Galactose'
'm360'	'CDP-diacylglycerol'				'878'	'Dihydrolipoamide+NAD+=Lipoamide+NADH'
'm361'	'CDP-diacylglycerol'				'881'	'3-Methyl-2-oxobutanoic acid+Lipoamide ST = LT S-(2-Methylpropanoyl)-dihydrolipoamide+CO2'
'm362'	'CDP-diacylglycerol'				'883'	'4-Methyl-2-oxopentanoate+Lipoamide ST = LT S-(3-Methylbutanoyl)-dihydrolipoamide+CO2'
'm363'	'S-Adenosyl-L-homocysteine'				'897'	'D-Glyceraldehyde+NAD++H2O=D-Glycerate+NADH+H+'
'm364'	'Ubiquinol'				'898'	'D-Glyceraldehyde+NAD++H2O=D-Glycerate+NADH+H+'
'm365'	'Ubiquinol'				'899'	'D-Glyceraldehyde+NAD++H2O=D-Glycerate+NADH+H+'
'm366'	'6(R)-hydroxy-tetradeca-2E,4E,8Z-trienoate'				'900'	'D-Glyceraldehyde+NAD++H2O=D-Glycerate+NADH+H+'
'm367'	'6(S)-hydroxy-tetradeca-2E,4E,8Z-trienoate'				'902'	'L-Arabitol+NAD+=L-Arabinose+NADH'
'm368'	'UDP-D-xylose'				'903'	'L-Arabitol+NADP+=L-Arabinose+NADPH (reversible)'
'm369'	'UDP-D-xylose'				'904'	'L-Arabitol+NADP+=L-Arabinose+NADPH'
'm370'	'beta-D-Glucuronosyl-(1-_LT_4)-N-acetyl-alpha-D-glucosaminylproteoglycan'				'908'	'Inosine+H2O=Hypoxanthine+D-Ribose'
'm371'	'2-(alpha-Hydroxyethyl)thiamine diphosphate'				'910'	'(3S)-3-Hydroxyacyl-CoA+NAD+=3-Oxoacyl-CoA+NADH'
'm372'	'2-(alpha-Hydroxyethyl)thiamine diphosphate'				'912'	'ATP+alpha-D-Glucose=ADP+alpha-D-Glucose 6-phosphate'
'm373'	'S-Adenosylmethioninamine'				'915'	'alpha-D-Glucose 6-phosphate+H2O=alpha-D-Glucose +Orthophosphate'
'm374'	'6(R)-hydroxy-tetradeca-2E,8Z-dienoate'				'918'	'Dextrin+H2O=alpha-D-Glucose+Dextrin'
'm375'	'6(R)-hydroxy-tetradeca-4E,8Z-dienoate'				'924'	'CTP+Phosphatidate=Pyrophosphate+CDPdiacylglycerol'
'm376'	'6(S)-hydroxy-tetradeca-2E,8Z-dienoate'				'925'	'CTP+Phosphatidate=Pyrophosphate+CDPdiacylglycerol'
'm377'	'6(S)-hydroxy-tetradeca-4E,8Z-dienoate'				'926'	'CTP+Phosphatidate=Pyrophosphate+CDPdiacylglycerol'
'm378'	'3-oxo-6(R)-hydroxy-tetradec-8-cis-enoate'				'927'	'CDPdiacylglycerol+myo-Inositol=CMP +1-Phosphatidyl-D-myo-inositol'
'm379'	'3-oxo-6(S)-hydroxy-tetradec-8Z-enoate'				'928'	'CDPdiacylglycerol+myo-Inositol=CMP +1-Phosphatidyl-D-myo-inositol'
'm380'	'N-Acetylmuramoyl-Ala'				'929'	'CDPdiacylglycerol+myo-Inositol=CMP +1-Phosphatidyl-D-myo-inositol'
'm381'	'beta-D-Galactosyl-1,3-N-acetyl-alpha-D-galactosaminyl-R'				'934'	'Tetrahydrobiopterin+NADP+=6-Lactoyl-5,6,7,8-tetrahydropterin +NADPH'
'm382'	'beta-D-Galactosyl-1,3-N-acetyl-alpha-D-galactosaminyl-R'				'936'	'Tetrahydrobiopterin+L-Tyrosine+Oxygen ST = LT 3,4-Dihydroxy-L-phenylalanine+Dihydrobiopterin+H2O'
'm383'	'beta-D-Galactosyl-1,3-N-acetyl-alpha-D-galactosaminyl-R'				'940'	'Sedoheptulose 1,7-bisphosphate=Glycerone phosphate+D-Erythrose4-phosphate'
'm384'	'N-Acetyllactosamine'				'941'	'Sedoheptulose 1,7-bisphosphate=Glycerone phosphate+D-Erythrose4-phosphate'
'm385'	'N-Acetyllactosamine'				'944'	'5alpha-Androstane-3,17-dione+Acceptor=Androst-4-ene-3,17-dione+ Reduced acceptor (reversible)'
'm386'	'N-Acetyllactosamine'				'946'	'5beta-Androstane-3,17-dione+Acceptor=Androst-4-ene-3,17-dione+ Reduced acceptor'
'm387'	'Glycoprotein N-acetyl-D-glucosaminyl-phospho-D-mannose'				'948'	'3beta-Hydroxyandrost-5-en-17-one+NAD+=Androst-4-ene-3,17-dione+ NADH+H+'
'm388'	'3(S),6(R)-dihydroxy-tetradec-8Z-enoate'				'949'	'3beta-Hydroxyandrost-5-en-17-one+NAD+=Androst-4-ene-3,17-dione+ NADH+H+'
'm389'	'3(S),6(S)-dihydroxy-tetradec-8Z-enoate'				'951'	'3beta-Hydroxyandrost-5-en-17-one+NADP+ ST = LT Androst-4-ene-3,17-dione+NADPH+H+'
'm390'	'CDP-choline'				'952'	'3beta-Hydroxyandrost-5-en-17-one+NADP+ ST = LT Androst-4-ene-3,17-dione+NADPH+H+'
'm391'	'CDP-choline'				'956'	'ATP+dGDP=ADP+dGTP'
'm392'	'N1,N12-Diacetylspermine'				'957'	'ATP+dGDP=ADP+dGTP'
'm393'	'N1,N12-Diacetylspermine'				'958'	'dGTP+Pyruvate=dGDP+Phosphoenolpyruvate'
'm394'	'thyroxine sulfate'				'959'	'ATP+Propanoyl-CoA+HCO3-=ADP+Orthophosphate +(S)-2-Methyl-3-oxopropanoyl-CoA'
'm395'	'O-(4-Hydroxy-3,5-diidophenyl)-3,5-diiodo-L-tyrosine'				'962'	'(S)-Dihydroorotate+Oxygen=Orotate+H2O2'
'm396'	'O-(4-Hydroxy-3,5-diidophenyl)-3,5-diiodo-L-tyrosine'				'963'	'(S)-Dihydroorotate+Oxygen=Orotate+H2O2'
'm397'	'O-(4-Hydroxy-3,5-diidophenyl)-3,5-diiodo-L-tyrosine'				'965'	'Uridine+Orthophosphate=Uracil+alpha-D-Ribose 1-phosphate'
'm398'	'triiodothyronine sulfate'				'967'	'Uridine+Orthophosphate=Uracil+alpha-D-Ribose 1-phosphate'
'm399'	'Triiodothyronine'				'978'	'CTP+Choline phosphate=Pyrophosphate+CDPcholine'
'm400'	'Triiodothyronine'				'979'	'CDPcholine+N-Acylsphingosine=CMP+Sphingomyelin'
'm401'	'Triiodothyronine'				'982'	'CDPcholine+N-Acylsphingosine=CMP+Sphingomyelin'
'm402'	'3,3'',5'' - triiodothyronine'				'984'	'Isocitrate+NADP+=Oxalosuccinate+NADPH+H+'
'm403'	'3,3'',5'' - triiodothyronine'				'985'	'Isocitrate+NADP+=Oxalosuccinate+NADPH+H+'
'm404'	'3,3''-diiodo-L-thyronine 4''-O-sulfate'				'988'	'Isocitrate=cis-Aconitate+H2O'
'm405'	'3,3''-diiodo-L-thyronine 4''-O-sulfate'				'990'	'L-Arabitol+NAD+=L-Xylulose+NADH'
'm406'	'3,3''-diiodo-L-thyronine 4''-O-sulfate'				'991'	'Xylitol+NADP+=L-Xylulose+NADPH'
'm407'	'3,3''-diiodo-L-thyronine'				'995'	'Sphingosine+ATP=Sphingosine 1-phosphate+ADP'
'm408'	'3,3''-diiodo-L-thyronine'				'996'	'Thiosulfate+Hydrogen cyanide=Sulfite+Thiocyanate'
'm409'	'3,3''-diiodo-L-thyronine'				'997'	'2-Oxoadipate+CoA+NAD+=Glutaryl-CoA+CO2+NADH+H+'
'm410'	'3'',5''-diiodo-L-thyronine'				'998'	'L-2-Aminoadipate+2-Oxoglutarate=2-Oxoadipate+L-Glutamate'
'm411'	'3,5-diiodo-L-thyronine'				'999'	'2-Oxoadipate+Lipoamide=S-Glutaryldihydrolipoamide+CO2'
'm412'	'3''-monoiodo-L-thyronine'				'1002'	'L-Kynurenine+2-Oxoglutarate ST = LT 4-(2-Aminophenyl)-2,4-dioxobutanoate+L-Glutamate'
'm413'	'UDP-glucuronate'				'1010'	'ITP+D-Glucosamine=IDP+D-Glucosamine 6-phosphate'
'm414'	'S-Adenosyl-L-methionine'				'1012'	'dATP+D-Glucosamine=dADP+D-Glucosamine 6-phosphate'
'm415'	'S-Adenosyl-L-methionine'				'1015'	'dGMP+H2O=Deoxyguanosine+Orthophosphate'
'm416'	'ADP-ribose'				'1018'	'dGMP+H2O=Deoxyguanosine+Orthophosphate'
'm417'	'ADP-ribose'				'1020'	'Deoxyguanosine+Orthophosphate=Guanine+2-Deoxy-D-ribose1-phosphate'
'm418'	'UDP-glucose'				'1021'	'(S)-3-Hydroxybutanoyl-CoA+NAD+=Acetoacetyl-CoA+NADH'
'm419'	'UDP-glucose'				'1023'	'(S)-3-Hydroxy-3-methylglutaryl-CoA+CoA=Acetyl-CoA+H2O +Acetoacetyl-CoA'
'm420'	'UDP-glucose'				'1024'	'4-Aminobutanal+NADP++H2O=4-Aminobutanoate+NADPH'
'm421'	'UDP-D-galactose'				'1025'	'4-Aminobutanal+NADP++H2O=4-Aminobutanoate+NADPH'
'm422'	'UDP-D-galactose'				'1031'	'Geranyl diphosphate+Isopentenyl diphosphate=Pyrophosphate +trans,trans-Farnesyl diphosphate'
'm423'	'UDP-D-galactose'				'1032'	'Thioredoxin+NADP+=Oxidized thioredoxin+NADPH+H+'
'm424'	'trans,trans-Farnesyl diphosphate'				'1033'	'Thioredoxin+NADP+=Oxidized thioredoxin+NADPH+H+'
'm425'	'trans,trans-Farnesyl diphosphate'				'1034'	'Thioredoxin+NADP+=Oxidized thioredoxin+NADPH+H+'
'm426'	'kinetensin 1-3'				'1037'	'dADP+Oxidized thioredoxin+H2O=Thioredoxin+ADP'
'm427'	'3''-carboxy-alpha-chromanol'				'1039'	'dUDP+Oxidized thioredoxin+H2O=Thioredoxin+UDP'
'm428'	'3''-carboxy-alpha-chromanol'				'1040'	'dGDP+Oxidized thioredoxin+H2O=GDP+Thioredoxin (reversible)'
'm429'	'GDP-4-dehydro-6-deoxy-D-mannose'				'1041'	'dGDP+Oxidized thioredoxin+H2O=GDP+Thioredoxin'
'm430'	'8(R)-hydroxy-hexadeca-2E,4E,6E,10Z-tetraenoate'				'1043'	'dCDP+Oxidized thioredoxin+H2O=Thioredoxin+CDP (reversible)'
'm431'	'8(S)-hydroxy-hexadeca-2E,4E,6E,10Z-tetraenoate'				'1044'	'dCDP+Oxidized thioredoxin+H2O=Thioredoxin+CDP'
'm432'	'3-Carboxy-1-hydroxypropyl-ThPP'				'1048'	'D-Glucono-1,5-lactone 6-phosphate+H2O=6-Phospho-D-gluconate'
'm433'	'GDP-L-fucose'				'1050'	'3-Hydroxy-2-methylpropanoate+NAD+=2-Methyl-3-oxopropanoate +NADH'
'm434'	'GDP-L-fucose'				'1053'	'Phosphatidylethanolamine+H2O=Ethanolamine+Phosphatidate'
'm435'	'GDP-L-fucose'				'1056'	'Phosphatidylethanolamine+H2O=Ethanolamine+Phosphatidate'
'm436'	'GDP-mannose'				'1057'	'Phosphatidylethanolamine+H2O ST = LT 1-Acyl-sn-glycero-3-phosphoethanolamine+Fatty acid'
'm437'	'8(R)-hydroxy-hexadeca-2E,6E,10Z-trienoate'				'1058'	'Phosphatidylethanolamine+H2O ST = LT 1-Acyl-sn-glycero-3-phosphoethanolamine+Fatty acid'
'm438'	'8(R)-hydroxy-hexadeca-4E,6E,10Z-trienoate'				'1060'	'Phosphatidylethanolamine+H2O ST = LT 1-Acyl-sn-glycero-3-phosphoethanolamine+Fatty acid'
'm439'	'8(S)-hydroxy-hexadeca-2E,6E,10Z-trienoate'				'1061'	'Phosphatidylserine=Phosphatidylethanolamine+CO2'
'm440'	'8(S)-hydroxy-hexadeca-4E,6E-10Z-trienoate'				'1067'	'N-Acetyl-D-glucosamine 6-phosphate+H2O=D-Glucosamine6-phosphate+Acetate'
'm441'	'3-oxo-8(R)-hydroxy-hexadeca-6E,10Z-dienoate'				'1068'	'trans,trans-Farnesyl diphosphate+Isopentenyl diphosphate ST = LT Pyrophosphate+Geranylgeranyl diphosphate'
'm442'	'3-oxo-8(S)-hydroxy-hexadeca-6E,10Z-dienoate'				'1078'	'(R)-Mevalonate+CoA+2 NADP+ ST = LT (S)-3-Hydroxy-3-methylglutaryl-CoA+2 NADPH'
'm443'	'3(S),8(R)-dihydroxy-6E,10Z-hexadecadienoate'				'1079'	'(R)-Mevalonate+CoA+2 NADP+ ST = LT (S)-3-Hydroxy-3-methylglutaryl-CoA+2 NADPH'
'm444'	'3(S),8(S)-dihydroxy-6E,10Z-hexadecadienoate'				'1080'	'(S)-3-Hydroxy-3-methylglutaryl-CoA=3-Methylglutaconyl-CoA+H2O'
'm445'	'palmitoleate'				'1082'	'dAMP+H2O=Deoxyadenosine+Orthophosphate'
'm446'	'palmitoleate'				'1083'	'dAMP+H2O=Deoxyadenosine+Orthophosphate'
'm447'	'Hexadecanal'				'1084'	'dAMP+H2O=Deoxyadenosine+Orthophosphate'
'm448'	'Hexadecanal'				'1089'	'dTDP+H2O=dTMP+Orthophosphate'
'm449'	'Hexadecanoic acid'				'1090'	'dTDP+H2O=dTMP+Orthophosphate'
'm450'	'Hexadecanoic acid'				'1091'	'dTDP+H2O=dTMP+Orthophosphate'
'm451'	'Riboflavin'				'1093'	'dTDP+H2O=dTMP+Orthophosphate'
'm452'	'Riboflavin'				'1095'	'ATP+dTDP=ADP+dTTP'
'm453'	'FMN'				'1096'	'ATP+dTDP=ADP+dTTP'
'm454'	'FMN'				'1099'	'dTTP+H2O=dTDP+Orthophosphate'
'm455'	'Cocaine'				'1100'	'dTTP+H2O=dTDP+Orthophosphate'
'm456'	'Reduced riboflavin'				'1101'	'dTTP+H2O=dTDP+Orthophosphate'
'm457'	'Reduced FMN'				'1102'	'dTTP+H2O=dTDP+Orthophosphate'
'm458'	'12-oxo-(5Z,8Z,10E)-heptadecatrienoic acid'				'1105'	'ATP+dUMP=ADP+dUDP'
'm459'	'Digalactosyl-diacylglycerol'				'1107'	'ATP+Deoxyuridine=ADP+dUMP'
'm460'	'UDP-N-acetyl-D-glucosamine'				'1109'	'dUTP+H2O=dUMP+Pyrophosphate'
'm461'	'UDP-N-acetyl-D-glucosamine'				'1110'	'dUTP+H2O=dUMP+Pyrophosphate'
'm462'	'UDP-N-acetyl-D-glucosamine'				'1111'	'dUMP+5,10-Methylenetetrahydrofolate=Dihydrofolate+dTMP'
'm463'	'UDP-N-acetyl-D-glucosamine'				'1114'	'Urate+Oxygen+H2O=5-Hydroxyisourate+H2O2'
'm464'	'UDP-N-acetyl-D-galactosamine'				'1116'	'Starch+H2O=Dextrin+Starch'
'm465'	'UDP-N-acetyl-D-mannosamine'				'1118'	'Starch+H2O=Amylose+alpha-D-Glucose (reversible)'
'm466'	'12S-HHT'				'1119'	'Amylose=Starch (reversible)'
'm467'	'6-(alpha-D-Glucosaminyl)-1-phosphatidyl-1D-myo-inositol'				'1121'	'Phosphatidylcholine+Sterol=1-Acyl-sn-glycero-3-phosphocholine+ Steryl ester'
'm468'	'6-(alpha-D-Glucosaminyl)-1-phosphatidyl-1D-myo-inositol'				'1128'	'Guanosine+Orthophosphate=Guanine+alpha-D-Ribose 1-phosphate'
'm469'	'6-(alpha-D-Glucosaminyl)-1-phosphatidyl-1D-myo-inositol'				'1130'	'1H-Imidazole-4-ethanamine+Oxygen+H2O ST = LT Imidazole-4-acetaldehyde+NH3+H2O2'
'm470'	'Sterol'				'1132'	'Ubiquinone+Succinate=Ubiquinol+Fumarate'
'm471'	'estrone-3,4-quinone'				'1133'	'Ubiquinone+Succinate=Ubiquinol+Fumarate'
'm472'	'estrone-3,4-quinone'				'1135'	'Ubiquinol=Ubiquinone+2 H+'
'm473'	'estrone-3,4-quinone'				'1139'	'Tryptamine+H2O+Oxygen=Indole-3-acetaldehyde+NH3+H2O2'
'm474'	'estrone-3,4-quinone'				'1147'	'L-Isoleucine+2-Oxoglutarate=3-Methyl-2-oxopentanoate +L-Glutamate'
'm475'	'estrone-3,4-semiquinone'				'1148'	'L-Isoleucine+2-Oxoglutarate=3-Methyl-2-oxopentanoate +L-Glutamate'
'm476'	'estrone-3,4-semiquinone'				'1149'	'L-Isoleucine+2-Oxoglutarate=(S)-3-Methyl-2-oxopentanoic acid +L-Glutamate'
'm477'	'estrone-2,3-semiquinone'				'1150'	'L-Isoleucine+2-Oxoglutarate=(S)-3-Methyl-2-oxopentanoic acid +L-Glutamate'
'm478'	'estrone-2,3-semiquinone'				'1153'	'L-Pipecolate+Oxygen=2,3,4,5-Tetrahydropyridine-2-carboxylate +H2O2'
'm479'	'Estrone'				'1154'	'L-Pipecolate+FAD=FADH2 +2,3,4,5-Tetrahydropyridine-2-carboxylate'
'm480'	'Estrone'				'1156'	'20alpha-Hydroxy-4-pregnen-3-one+NAD+=Progesterone+NADH'
'm481'	'Estrone'				'1157'	'20alpha-Hydroxy-4-pregnen-3-one+NAD+=Progesterone+NADH'
'm482'	'2-Hydroxyestrone'				'1159'	'20alpha-Hydroxy-4-pregnen-3-one+NADP+=Progesterone+NADPH'
'm483'	'2-Hydroxyestrone'				'1160'	'20alpha-Hydroxy-4-pregnen-3-one+NADP+=Progesterone+NADPH'
'm484'	'16alpha-Hydroxyestrone'				'1162'	'Progesterone+Reduced acceptor+Oxygen ST = LT 17alpha-Hydroxyprogesterone+Acceptor+H2O'
'm485'	'16alpha-Hydroxyestrone'				'1165'	'5beta-Pregnane-3,20-dione+Acceptor=Progesterone+Reducedacceptor'
'm486'	'4-hydroxyestrone'				'1166'	'5beta-Pregnane-3,20-dione+Acceptor=Progesterone+Reducedacceptor'
'm487'	'4-hydroxyestrone'				'1167'	'5beta-Pregnane-3,20-dione+Acceptor=Progesterone+Reducedacceptor'
'm488'	'17beta-estradiol-3,4-quinone'				'1168'	'Pregnenolone+NAD+=Progesterone+NADH+H+'
'm489'	'17beta-estradiol-3,4-quinone'				'1169'	'Pregnenolone+NAD+=Progesterone+NADH+H+'
'm490'	'17beta-estradiol-3,4-quinone'				'1170'	'Pregnenolone+NAD+=Progesterone+NADH+H+'
'm491'	'17beta-estradiol-3,4-quinone'				'1172'	'Pregnenolone+NADP+=Progesterone+NADPH+H+'
'm492'	'17beta-estradiol-3,4-semiquinone'				'1173'	'Pregnenolone+NADP+=Progesterone+NADPH+H+'
'm493'	'17beta-estradiol-3,4-semiquinone'				'1174'	'Progesterone+Reduced ferredoxin+Oxygen ST = LT 11beta-Hydroxyprogesterone+Oxidized ferredoxin+H2O'
'm494'	'17beta-estradiol-2,3-semiquinone'				'1176'	'Progesterone+NADPH+H+=5beta-Pregnane-3,20-dione+NADP+'
'm495'	'17beta-estradiol-2,3-semiquinone'				'1178'	'Stearoyl-CoA+Reduced acceptor+Oxygen=Oleoyl-CoA+Acceptor +2 H2O'
'm496'	'Estrone 3-sulfate'				'1184'	'Phosphatidate+H2O=1,2-Diacyl-sn-glycerol+Orthophosphate'
'm497'	'Estrone 3-sulfate'				'1186'	'ATP+1,2-Diacyl-sn-glycerol=ADP+Phosphatidate'
'm498'	'Estrone 3-sulfate'				'1187'	'ATP+1,2-Diacyl-sn-glycerol=ADP+Phosphatidate'
'm499'	'5-S-glutathionyl-aminochrome reduced'				'1188'	'ATP+1,2-Diacyl-sn-glycerol=ADP+Phosphatidate'
'm500'	'Estradiol'				'1189'	'Phosphatidate+CoA=1-Acyl-sn-glycerol 3-phosphate+Acyl-CoA'
'm501'	'Estradiol'				'1190'	'Phosphatidate+CoA=1-Acyl-sn-glycerol 3-phosphate+Acyl-CoA'
'm502'	'Estriol'				'1191'	'Phosphatidate+CoA=1-Acyl-sn-glycerol 3-phosphate+Acyl-CoA'
'm503'	'Estriol'				'1198'	'Triacylglycerol+H2O=1,2-Diacyl-sn-glycerol+Fatty acid'
'm504'	'2-Hydroxyestradiol'				'1202'	'Prostaglandin H2=Prostaglandin E2'
'm505'	'2-Hydroxyestradiol'				'1203'	'Prostaglandin H2=Prostaglandin E2'
'm506'	'2-Hydroxyestradiol'				'1204'	'Prostaglandin H2 ST = LT (5Z,13E)-(15S)-9alpha,15-Dihydroxy-11-oxoprosta-5,13-dienoate'
'm507'	'4-hydroxy-17beta-estradiol'				'1205'	'Prostaglandin H2 ST = LT (5Z,13E)-(15S)-9alpha,15-Dihydroxy-11-oxoprosta-5,13-dienoate'
'm508'	'4-hydroxy-17beta-estradiol'				'1206'	'Prostaglandin H2 ST = LT (5Z,13E)-(15S)-9alpha,15-Dihydroxy-11-oxoprosta-5,13-dienoate'
'm509'	'omega-carboxy-trinor-leukotriene B4'				'1207'	'Prostaglandin H2=Prostaglandin I2'
'm510'	'omega-carboxy-trinor-leukotriene B4'				'1208'	'Prostaglandin H2=Prostaglandin I2'
'm511'	'omega-carboxy-trinor-leukotriene B4'				'1209'	'Prostaglandin H2=Thromboxane A2'
'm512'	'5-S-glutathionyl-dopamine'				'1211'	'2-Amino-3-oxoadipate=5-Aminolevulinate+CO2'
'm513'	'Steryl ester'				'1213'	'4-Imidazolone-5-propanoate+H2O=N-Formimino-L-glutamate (reversible)'
'm514'	'3-oxo-10(R)-hydroxy-octadeca-6E,8E,12Z-trienoate'				'1219'	'5-Formyltetrahydrofolate=5,10-Methenyltetrahydrofolate+H2O'
'm515'	'3-oxo-10(R)-hydroxy-octadeca-6E,8E,12Z-trienoate'				'1220'	'ATP+5-Formyltetrahydrofolate=ADP+Orthophosphate +5,10-Methenyltetrahydrofolate'
'm516'	'3-oxo-10(R)-hydroxy-octadeca-6E,8E,12Z-trienoate'				'1223'	'5-Formiminotetrahydrofolate=5,10-Methenyltetrahydrofolate+NH3'
'm517'	'3-oxo-10(S)-hydroxy-octadeca-6E,8E,12Z-trienoate'				'1224'	'N6-(L-1,3-Dicarboxypropyl)-L-lysine+NAD++H2O=L-Glutamate +L-2-Aminoadipate 6-semialdehyde+NADH+H+'
'm518'	'3-oxo-10(S)-hydroxy-octadeca-6E,8E,12Z-trienoate'				'1226'	'Nicotinamide D-ribonucleotide+H2O=N-Ribosylnicotinamide +Orthophosphate'
'm519'	'3-oxo-10(S)-hydroxy-octadeca-6E,8E,12Z-trienoate'				'1230'	'ATP+dCDP=ADP+dCTP'
'm520'	'3(S),10(R)-OH-octadeca-6-trans-4,12-cis-trienoate'				'1231'	'ATP+dCDP=ADP+dCTP'
'm521'	'3(S),10(R)-OH-octadeca-6-trans-4,12-cis-trienoate'				'1234'	'ATP+dUDP=ADP+dUTP'
'm522'	'3(S),10(R)-OH-octadeca-6-trans-4,12-cis-trienoate'				'1235'	'ATP+dUDP=ADP+dUTP'
'm523'	'(6Z,9Z,12Z)-Octadecatrienoic acid'				'1242'	'Estradiol-17beta+NAD+=Estrone+NADH+H+'
'm524'	'(9Z,12Z,15Z)-Octadecatrienoic acid'				'1243'	'Estradiol-17beta+NADP+=Estrone+NADPH+H+ (reversible)'
'm525'	'13-hydroxy-(9Z,11E)-octadecadienoate'				'1244'	'Estradiol-17beta+NADP+=Estrone+NADPH+H+'
'm526'	'13-hydroxy-(9Z,11E)-octadecadienoate'				'1251'	'dCTP+Cytidine=dCDP+CMP'
'm527'	'9-hydroxyoctadecadienoate'				'1255'	'Tyramine+H2O+Oxygen=4-Hydroxyphenylacetaldehyde+NH3+H2O2'
'm528'	'9-hydroxyoctadecadienoate'				'1256'	'Tyramine+H2O+Oxygen=4-Hydroxyphenylacetaldehyde+NH3+H2O2'
'm529'	'9-hydroxyoctadecadienoate'				'1257'	'Tyramine+H2O+Oxygen=4-Hydroxyphenylacetaldehyde+NH3+H2O2'
'm530'	'Raffinose'				'1261'	'Tyramine+Oxygen+NADH+H+=4-(2-Aminoethyl)-1,2-benzenediol +NAD++H2O'
'm531'	'D-Gal alpha 1-_LT_6D-Gal alpha 1-_LT_6D-Glucose'				'1265'	'Bilirubin+NAD+=Biliverdin+NADH+H+'
'm532'	'Linoleate'				'1283'	'Sphinganine 1-phosphate=Ethanolamine phosphate+Hexadecanal'
'm533'	'Linoleate'				'1284'	'Sphinganine 1-phosphate=Ethanolamine phosphate+Hexadecanal'
'm534'	'Linoleate'				'1285'	'3-Sulfino-L-alanine=Hypotaurine+CO2'
'm535'	'Linoleate'				'1286'	'3-Sulfino-L-alanine=Hypotaurine+CO2'
'm536'	'9(10)-EpOME'				'1293'	'Androsterone+NADP+=5alpha-Androstane-3,17-dione+NADPH (reversible)'
'm537'	'12(13)-EpOME'				'1300'	'Deoxyuridine+Orthophosphate=Uracil+2-Deoxy-D-ribose1-phosphate'
'm538'	'(9Z,11E)-(13S)-13-Hydroperoxyoctadeca-9,11-dienoic acid'				'1304'	'Glutaryl-CoA+FAD=FADH2+Crotonoyl-CoA+CO2'
'm539'	'(9Z,11E)-(13S)-13-Hydroperoxyoctadeca-9,11-dienoic acid'				'1305'	'Glutaryl-CoA+Acceptor=Crotonoyl-CoA+Reduced acceptor+CO2'
'm540'	'9(S)-HPODE'				'1306'	'ATP+Pyridoxamine=ADP+Pyridoxamine phosphate'
'm541'	'9(S)-HPODE'				'1307'	'17beta-Hydroxyandrostan-3-one+Acceptor=Testosterone+Reducedacceptor (reversible)'
'm542'	'9(S)-HPODE'				'1309'	'5beta-Dihydrotestosterone+Acceptor=Testosterone+Reducedacceptor (reversible)'
'm543'	'9,10-hydroxyoctadec-12(Z)-enoate'				'1310'	'5beta-Dihydrotestosterone+Acceptor=Testosterone+Reducedacceptor (reversible)'
'm544'	'12,13-hydroxyoctadec-9(Z)-enoate'				'1312'	'Testosterone+H++NADH=Androst-5-ene-3beta,17beta-diol+NAD+'
'm545'	'(9Z)-Octadecenoic acid'				'1313'	'Testosterone+H++NADH=Androst-5-ene-3beta,17beta-diol+NAD+'
'm546'	'Octadecanoic acid'				'1315'	'Testosterone+H++NADPH=Androst-5-ene-3beta,17beta-diol +NADP+'
'm547'	'Octadecanoic acid'				'1316'	'Testosterone+H++NADPH=Androst-5-ene-3beta,17beta-diol +NADP+'
'm548'	'Octadecanoic acid'				'1322'	'3-(4-Hydroxyphenyl)pyruvate+Oxygen=Homogentisate+CO2'
'm549'	'Octadecanoic acid'				'1324'	'Aminoacetone+H2O+Oxygen=Methylglyoxal+NH3+H2O2'
'm550'	'Sphingosine'				'1326'	'(R)-S-Lactoylglutathione=Glutathione+Methylglyoxal'
'm551'	'Sphingosine'				'1328'	'Lactaldehyde+NAD+=Methylglyoxal+NADH+H+'
'm552'	'Sphingosine'				'1329'	'L-Noradrenaline+H2O+Oxygen=3,4-Dihydroxymandelaldehyde+NH3+ H2O2'
'm553'	'Sphingosine'				'1339'	'Sphingomyelin+H2O=N-Acylsphingosine+Choline phosphate'
'm554'	'Sphingosine'				'1341'	'Sphingomyelin+H2O=N-Acylsphingosine+Choline phosphate'
'm555'	'3-Dehydrosphinganine'				'1342'	'Sphingomyelin+H2O=N-Acylsphingosine+Choline phosphate'
'm556'	'3-Dehydrosphinganine'				'1343'	'4-Aminobutanal+NAD++H2O=4-Aminobutanoate+NADH+H+'
'm557'	'3-Dehydrosphinganine'				'1344'	'4-Aminobutanal+NAD++H2O=4-Aminobutanoate+NADH+H+'
'm558'	'Sphingosine 1-phosphate'				'1347'	'Deoxyadenosine+Orthophosphate=Adenine+2-Deoxy-D-ribose1-phosphate'
'm559'	'Sphingosine 1-phosphate'				'1349'	'D-Fructose 1-phosphate=Glycerone phosphate+D-Glyceraldehyde'
'm560'	'Sphingosine 1-phosphate'				'1351'	'Acetyl-CoA+Dihydrolipoamide=CoA+S-Acetyldihydrolipoamide'
'm561'	'Sphingosine 1-phosphate'				'1353'	'Succinyl-CoA+Dihydrolipoamide=CoA+S-Succinyldihydrolipoamide'
'm562'	'Sphinganine'				'1354'	'Glutaryl-CoA+Dihydrolipoamide=CoA+S-Glutaryldihydrolipoamide (reversible)'
'm563'	'Sphinganine'				'1355'	'Glutaryl-CoA+Dihydrolipoamide=CoA+S-Glutaryldihydrolipoamide'
'm564'	'Sphinganine'				'1357'	'Propane-1,2-diol+NADP+=Lactaldehyde+NADPH+H+'
'm565'	'Sphinganine'				'1358'	'Prostaglandin E2+NAD+ ST = LT (5Z,13E)-11alpha-Hydroxy-9,15-dioxoprost-13-enoate+NADH'
'm566'	'Sphinganine'				'1359'	'Prostaglandin F2alpha+NADP+=Prostaglandin E2+NADPH+H+'
'm567'	'Sphinganine'				'1361'	'ATP+Protein tyrosine=ADP+Protein tyrosine phosphate'
'm568'	'Sphinganine 1-phosphate'				'1362'	'ATP+Protein tyrosine=ADP+Protein tyrosine phosphate'
'm569'	'Sphinganine 1-phosphate'				'1363'	'ATP+Protein tyrosine=ADP+Protein tyrosine phosphate'
'm570'	'Sphinganine 1-phosphate'				'1364'	'Protein tyrosine phosphate+H2O=Protein tyrosine +Orthophosphate'
'm571'	'Sphinganine 1-phosphate'				'1365'	'Protein tyrosine phosphate+H2O=Protein tyrosine +Orthophosphate'
'm572'	'Dihydrofolate'				'1367'	'Protein tyrosine phosphate+H2O=Protein tyrosine +Orthophosphate'
'm573'	'Dihydrofolate'				'1379'	'Phenethylamine+Oxygen+H2O=Phenylacetaldehyde+NH3+H2O2'
'm574'	'Tetrahydrofolate'				'1380'	'Phenethylamine+Oxygen+H2O=Phenylacetaldehyde+NH3+H2O2'
'm575'	'Tetrahydrofolate'				'1382'	'2,3-Dehydroacyl-CoA+sn-Glycerol 3-phosphate=CoA +1-Acyl-sn-glycerol 3-phosphate'
'm576'	'Adrenosterone'				'1383'	'3-Sulfino-L-alanine+2-Oxoglutarate=3-Sulfinylpyruvate +Glutamate'
'm577'	'5-S-glutathionyl-L-DOPA'				'1384'	'3-Sulfino-L-alanine+2-Oxoglutarate=3-Sulfinylpyruvate +Glutamate'
'm578'	'5-S-glutathionyl-adrenochrome hydroquinone'				'1388'	'UDP-N-acetyl-D-glucosamine+1-Phosphatidyl-D-myo-inositol=UDP +N-Acetyl-D-glucosaminylphosphatidylinositol'
'm579'	'13E-tetranor-16-carboxy-LTE4'				'1391'	'2-Methylpropanoyl-CoA+Oxygen=2-Methylprop-2-enoyl-CoA+2 H2O'
'm580'	'Androstenedione'				'1392'	'2-Methylpropanoyl-CoA+FAD=2-Methylprop-2-enoyl-CoA+FADH2'
'm581'	'Androstenedione'				'1396'	'Indole-3-acetaldehyde+NAD++H2O=Indole-3-acetate+NADH+H+'
'm582'	'Androstenedione'				'1400'	'1,2-Diacyl-sn-glycerol+H2O=Acylglycerol+Fatty acid'
'm583'	'5-androstene-3,17-dione'				'1403'	'1,2-Diacyl-sn-glycerol+H2O=2-Acylglycerol+Fatty acid'
'm584'	'16alpha-Hydroxyandrost-4-ene-3,17-dione'				'1412'	'Xanthosine 5''-phosphate+H2O=Xanthosine+Orthophosphate'
'm585'	'16alpha-Hydroxyandrost-4-ene-3,17-dione'				'1414'	'Xanthosine 5''-phosphate+H2O=Xanthosine+Orthophosphate'
'm586'	'11beta-Hydroxyandrost-4-ene-3,17-dione'				'1417'	'Cholesterol+NADPH+Oxygen=22beta-Hydroxycholesterol+NADP+ +H2O'
'm587'	'11beta-Hydroxyandrost-4-ene-3,17-dione'				'1418'	'Cholesterol+NADPH+Oxygen=22beta-Hydroxycholesterol+NADP+ +H2O'
'm588'	'omega-COOH-tetranor-LTE3'				'1422'	'D-Fructose 2,6-bisphosphate+H2O=beta-D-Fructose 6-phosphate +Orthophosphate'
'm589'	'5''-carboxy-alpha-chromanol'				'1423'	'ATP+beta-D-Fructose 6-phosphate=ADP+D-Fructose2,6-bisphosphate'
'm590'	'5''-carboxy-alpha-chromanol'				'1426'	'alpha-D-Glucose 6-phosphate=beta-D-Glucose 6-phosphate'
'm591'	'Testosterone'				'1427'	'alpha-D-Glucose 6-phosphate=beta-D-Glucose 6-phosphate (reversible)'
'm592'	'Testosterone'				'1429'	'alpha-D-Glucose 6-phosphate=beta-D-Fructose 6-phosphate'
'm593'	'Testosterone'				'1431'	'1-Acyl-sn-glycero-3-phosphocholine+H2O ST = LT sn-glycero-3-Phosphocholine+Fatty acid'
'm594'	'5alpha-Androstane-3,17-dione'				'1432'	'1-Acyl-sn-glycero-3-phosphocholine+H2O ST = LT sn-glycero-3-Phosphocholine+Fatty acid'
'm595'	'Dehydroepiandrosterone'				'1433'	'1-Acyl-sn-glycero-3-phosphocholine+H2O ST = LT sn-glycero-3-Phosphocholine+Fatty acid'
'm596'	'Dehydroepiandrosterone'				'1435'	'2-Acyl-sn-glycero-3-phosphocholine+H2O ST = LT sn-glycero-3-Phosphocholine+Fatty acid'
'm597'	'Dehydroepiandrosterone'				'1437'	'Deoxyinosine+Orthophosphate=Hypoxanthine+2-Deoxy-D-ribose1-phosphate'
'm598'	'5beta-Androstane-3,17-dione'				'1438'	'Deoxyinosine+Orthophosphate=Hypoxanthine+2-Deoxy-D-ribose1-phosphate'
'm599'	'16alpha-Hydroxydehydroepiandrosterone'				'1441'	'2,3-Dehydroacyl-CoA+1-Acyl-sn-glycerol 3-phosphate=CoA +Phosphatidate'
'm600'	'16alpha-Hydroxydehydroepiandrosterone'				'1443'	'(R)-2-Methyl-3-oxopropanoyl-CoA=(S)-2-Methyl-3-oxopropanoyl-CoA'
'm601'	'Dehydroepiandrosterone sulfate'				'1447'	'N-Acylneuraminate 9-phosphate+Orthophosphate ST = LT N-Acyl-D-mannosamine 6-phosphate+Phosphoenolpyruvate+H2O'
'm602'	'Dehydroepiandrosterone sulfate'				'1457'	'Cortisol+NAD+=Cortisone+NADH+H+'
'm603'	'6-(_ST_i_LT_N_ST_/i_LT_-acetyl-D-glucosaminyl)-1-phosphatidyl-1D-myo-inositol'				'1458'	'Cortisol+NADP+=Cortisone+NADPH+H+'
'm604'	'N-Acetyl-D-glucosaminylphosphatidylinositol'				'1459'	'Cortisol+NADP+=Cortisone+NADPH+H+'
'm605'	'Androsterone'				'1461'	'21-Deoxycortisol+Reduced acceptor+Oxygen=Cortisol+Acceptor+ H2O'
'm606'	'Dihydrotestosterone'				'1463'	'Cortisol+H++NADH=11beta,17alpha,21-Trihydroxypregnenolone +NAD+'
'm607'	'Dihydrotestosterone'				'1464'	'Cortisol+H++NADH=11beta,17alpha,21-Trihydroxypregnenolone +NAD+'
'm608'	'Dihydrotestosterone'				'1465'	'11beta,17alpha,21-Trihydroxy-5beta-pregnane-3,20-dione+NADP+ ST = LT Cortisol+NADPH+H+'
'm609'	'Androst-5-ene-3beta,17beta-diol'				'1467'	'Cortisol+H++NADPH=11beta,17alpha,21-Trihydroxypregnenolone +NADP+'
'm610'	'Androst-5-ene-3beta,17beta-diol'				'1468'	'Cortisol+H++NADPH=11beta,17alpha,21-Trihydroxypregnenolone +NADP+'
'm611'	'5beta-Dihydrotestosterone'				'1469'	'11-Deoxycortisol+Reduced ferredoxin+Oxygen=Cortisol +Oxidized ferredoxin+H2O'
'm612'	'5beta-Dihydrotestosterone'				'1477'	'ATP+D-Sorbitol=ADP+Sorbitol 6-phosphate'
'm613'	'N-Acylsphingosine'				'1479'	'ITP+D-Sorbitol=IDP+Sorbitol 6-phosphate'
'm614'	'N-Acylsphingosine'				'1481'	'dATP+D-Sorbitol=dADP+Sorbitol 6-phosphate'
'm615'	'N-Acylsphingosine'				'1483'	'S-Adenosylmethioninamine+Spermidine=5''-Methylthioadenosine +Spermine'
'm616'	'N-Acylsphingosine'				'1485'	'Presqualene diphosphate+NADPH+H+=Pyrophosphate+Squalene +NADP+'
'm617'	'N-Acylsphingosine'				'1486'	'Squalene+Oxygen+NADPH+H+=(S)-2,3-Epoxysqualene+NADP+ +H2O'
'm618'	'Ceramide 1-phosphate'				'1487'	'Squalene+Oxygen+NADPH+H+=(S)-2,3-Epoxysqualene+NADP+ +H2O'
'm619'	'Ceramide 1-phosphate'				'1488'	'17alpha,21-Dihydroxy-5beta-pregnane-3,11,20-trione+NADP+ ST = LT Cortisone+NADPH+H+'
'm620'	'Ceramide 1-phosphate'				'1495'	'3-(2-Aminoethyl)-1H-indol-5-ol+H2O+Oxygen ST = LT 5-Hydroxyindoleacetaldehyde+NH3+H2O2'
'm621'	'pristanate'				'1499'	'4-Imidazolone-5-propanoate=Urocanate+H2O (reversible)'
'm622'	'pristanate'				'1502'	'L-Adrenaline+H2O+Oxygen=3,4-Dihydroxymandelaldehyde +Methylamine+H2O2'
'm623'	'(2S,6R,10R)-pristanate'				'1503'	'L-Adrenaline+H2O+Oxygen=3,4-Dihydroxymandelaldehyde +Methylamine+H2O2'
'm624'	'Dihydroceramide'				'1508'	'Melibiitol+H2O=D-Sorbitol+D-Galactose'
'm625'	'Dihydroceramide'				'1522'	'ATP+Sphinganine=ADP+Sphinganine 1-phosphate'
'm626'	'Dihydroceramide'				'1524'	'Sphinganine+NADP+=3-Dehydrosphinganine+NADPH+H+'
'm627'	'Dihydroceramide'				'1525'	'Sphinganine+NADP+=3-Dehydrosphinganine+NADPH+H+'
'm628'	'Dihydroceramide'				'1527'	'Deamino-NAD++H2O=AMP+Nicotinate D-ribonucleotide'
'm629'	'2(S)-pristanal'				'1528'	'Deamino-NAD++H2O=AMP+Nicotinate D-ribonucleotide'
'm630'	'2(R)-pristanal'				'1529'	'Deamino-NAD++H2O=AMP+Nicotinate D-ribonucleotide'
'm631'	'Benzo[a]pyrene-9,10-oxide'				'1530'	'ATP+Nicotinate D-ribonucleotide=Pyrophosphate+Deamino-NAD+'
'm632'	'Benzo[a]pyrene-9,10-oxide'				'1531'	'ATP+Nicotinate D-ribonucleotide=Pyrophosphate+Deamino-NAD+'
'm633'	'Benzo[a]pyrene-7,8-oxide'				'1533'	'ATP+Pantothenate=ADP+D-4''-Phosphopantothenate'
'm634'	'Benzo[a]pyrene-7,8-oxide'				'1539'	'(S)-3-Hydroxybutanoyl-CoA=Crotonoyl-CoA+H2O'
'm635'	'Benzo[a]pyrene-4,5-oxide'				'1540'	'(R)-3-Hydroxybutanoyl-CoA=Crotonoyl-CoA+H2O'
'm636'	'Benzo[a]pyrene-4,5-oxide'				'1541'	'ATP+Pantetheine 4''-phosphate=Pyrophosphate+Dephospho-CoA'
'm637'	'Benzo[a]pyrene-7,8-diol'				'1542'	'Dephospho-CoA+H2O=Pantetheine 4''-phosphate+AMP'
'm638'	'Benzo[a]pyrene-7,8-diol'				'1546'	'3-Hydroxypropionyl-CoA=Propenoyl-CoA+H2O'
'm639'	'5,10-Methenyltetrahydrofolate'				'1549'	'Leukotriene A4+H2O=Leukotriene B4'
'm640'	'5,10-Methenyltetrahydrofolate'				'1550'	'5(S)-HPETE=Leukotriene A4+H2O'
'm641'	'5,10-Methenyltetrahydrofolate'				'1551'	'5(S)-HPETE=Leukotriene A4+H2O'
'm642'	'5,10-Methylenetetrahydrofolate'				'1563'	'Mercaptopyruvate+Sulfite=H2S2O3+Pyruvate'
'm643'	'5,10-Methylenetetrahydrofolate'				'1566'	'1,3-Diaminopropane+Oxygen+H2O=beta-Aminopropion aldehyde +NH3+H2O2'
'm644'	'10-Formyltetrahydrofolate'				'1569'	'3-Hydroxypropionyl-CoA+Orthophosphate+ADP ST = LT 3-Hydroxypropanoate+CoA+ATP'
'm645'	'10-Formyltetrahydrofolate'				'1570'	'3-Hydroxypropanoate+CoA=3-Hydroxypropionyl-CoA+H2O'
'm646'	'5-Formyltetrahydrofolate'				'1573'	'alpha-D-Fucoside+H2O=Alcohol+6-Deoxy-L-galactose'
'm647'	'5-Formyltetrahydrofolate'				'1578'	'2-Methylbutanoyl-CoA+Oxygen=2-Methylbut-2-enoyl-CoA+2 H2O'
'm648'	'5-Formyltetrahydrofolate'				'1579'	'3-Methyl-2-oxopentanoate+CoA+NAD+=2-Methylbutanoyl-CoA+CO2+ NADH'
'm649'	'5-Formiminotetrahydrofolate'				'1580'	'2-Methylbutanoyl-CoA+FAD=2-Methylbut-2-enoyl-CoA+FADH2'
'm650'	'5-Formiminotetrahydrofolate'				'1591'	'Coproporphyrinogen III+Oxygen=Protoporphyrinogen IX+2 CO2 +2 H2O'
'm651'	'(1R)-Hydroxy-(2R)-glutathionyl-1,2-dihydronaphthalene'				'1593'	'2 Protoporphyrinogen IX+3 Oxygen=2 Protoporphyrin+6 H2O'
'm652'	'(1R)-Hydroxy-(2R)-glutathionyl-1,2-dihydronaphthalene'				'1607'	'4-Trimethylammoniobutanal+NAD++H2O ST = LT 4-Trimethylammoniobutanoate+NADH+H+'
'm653'	'(1S)-Hydroxy-(2S)-glutathionyl-1,2-dihydronaphthalene'				'1608'	'4-Trimethylammoniobutanal+NAD++H2O ST = LT 4-Trimethylammoniobutanoate+NADH+H+'
'm654'	'(1S)-Hydroxy-(2S)-glutathionyl-1,2-dihydronaphthalene'				'1609'	'4-Trimethylammoniobutanal+Glycine ST = LT 3-Hydroxy-N6,N6,N6-trimethyl-L-lysine'
'm655'	'(1R)-Glutathionyl-(2R)-hydroxy-1,2-dihydronaphthalene'				'1610'	'4-Trimethylammoniobutanal+Glycine ST = LT 3-Hydroxy-N6,N6,N6-trimethyl-L-lysine'
'm656'	'(1R)-Glutathionyl-(2R)-hydroxy-1,2-dihydronaphthalene'				'1612'	'trans-4-Hydroxy-L-proline+NAD+ ST = LT L-1-Pyrroline-3-hydroxy-5-carboxylate+NADH+H+'
'm657'	'(1R)-Glutathionyl-(2R)-hydroxy-1,2-dihydronaphthalene'				'1614'	'trans-4-Hydroxy-L-proline+NADP+ ST = LT L-1-Pyrroline-3-hydroxy-5-carboxylate+NADPH+H+'
'm658'	'5-Methyltetrahydrofolate'				'1615'	'trans-4-Hydroxy-L-proline+FAD ST = LT L-1-Pyrroline-3-hydroxy-5-carboxylate+FADH2'
'm659'	'5-Methyltetrahydrofolate'				'1623'	'5alpha-Cholest-7-en-3beta-ol+Oxygen=Cholesta-5,7-dien-3beta-ol+ H2O2'
'm660'	'12-oxo-20-carboxy-leukotriene B4'				'1624'	'Cholesta-5,7-dien-3beta-ol=Vitamin D3 (reversible)'
'm661'	'12-oxo-20-carboxy-leukotriene B4'				'1626'	'L-Glutamate 5-semialdehyde+Orthophosphate+NADP+=L-Glutamyl5-phosphate+NADPH+H+'
'm662'	'leukotriene A5'				'1628'	'3-Carboxy-1-hydroxypropyl-ThPP+Lipoamide ST = LT S-Succinyldihydrolipoamide+Thiamin diphosphate'
'm663'	'5-oxo-EPE'				'1631'	'beta-D-Glucose 6-phosphate=beta-D-Fructose 6-phosphate'
'm664'	'5(S),6(S)-epoxy-15(R)-HEPE'				'1632'	'17alpha,20alpha-Dihydroxypregn-4-en-3-one+NAD+ ST = LT 17alpha-Hydroxyprogesterone+NADH (reversible)'
'm665'	'Retinal'				'1634'	'17alpha-Hydroxyprogesterone+Reduced acceptor+Oxygen ST = LT 11-Deoxycortisol+Acceptor+H2O'
'm666'	'Retinoate'				'1637'	'17alpha-Hydroxypregnenolone+NAD+=17alpha-Hydroxyprogesterone +NADH+H+'
'm667'	'20-carboxy-leukotriene-B4'				'1638'	'17alpha-Hydroxypregnenolone+NAD+=17alpha-Hydroxyprogesterone +NADH+H+'
'm668'	'20-carboxy-leukotriene-B4'				'1640'	'17alpha-Hydroxypregnenolone+NADP+=17alpha-Hydroxyprogesterone+ NADPH+H+'
'm669'	'20-carboxy-leukotriene-B4'				'1641'	'17alpha-Hydroxypregnenolone+NADP+=17alpha-Hydroxyprogesterone+ NADPH+H+'
'm670'	'20-carboxy-leukotriene-B4'				'1642'	'17alpha-Hydroxyprogesterone+NADPH+H++Oxygen ST = LT 21-Deoxycortisol+NADP++H2O'
'm671'	'12-oxo-10,11-dihydro-20-COOH-LTB4'				'1643'	'17alpha-Hydroxyprogesterone+NADPH+H++Oxygen ST = LT 21-Deoxycortisol+NADP++H2O'
'm672'	'timnodonate'				'1644'	'sn-glycero-3-Phospho-1-inositol+H2O=Glycerol+1L-myo-Inositol1-phosphate (reversible)'
'm673'	'timnodonate'				'1645'	'3-(4-Hydroxyphenyl)pyruvate ST = LT 2-Hydroxy-3-(4-hydroxyphenyl)propenoate'
'm674'	'timnodonate'				'1648'	'Nicotinate D-ribonucleotide+H2O=Nicotinate D-ribonucleoside +Orthophosphate'
'm675'	'5-oxo-(6E,8Z,11Z,14Z)-eicosatetraenoic acid'				'1650'	'Nicotinate D-ribonucleotide+H2O=Nicotinate D-ribonucleoside +Orthophosphate'
'm676'	'15(R)-HEPE'				'1653'	'beta-D-Galactosyl-1,4-beta-D-glucosylceramide+H2O ST = LT Glucosylceramide+beta-D-Galactose'
'm677'	'5-HEPE'				'1655'	'beta-D-Galactosyl-1,4-beta-D-glucosylceramide+H2O ST = LT Glucosylceramide+beta-D-Galactose'
'm678'	'5-HEPE'				'1656'	'ATP+1-Phosphatidyl-D-myo-inositol=ADP +1-Phosphatidyl-1D-myo-inositol 4-phosphate'
'm679'	'11R-HEPE'				'1657'	'ATP+1-Phosphatidyl-D-myo-inositol=ADP +1-Phosphatidyl-1D-myo-inositol 4-phosphate'
'm680'	'18R-HEPE'				'1659'	'ATP+1-Phosphatidyl-D-myo-inositol=ADP +1-Phosphatidyl-1D-myo-inositol 4-phosphate'
'm681'	'5(S),6(S)-epoxy-15(R)-hydroxyeicosatetraenoate'				'1660'	'ATP+1-Phosphatidyl-D-myo-inositol=ADP +1-Phosphatidyl-1D-myo-inositol 3-phosphate'
'm682'	'5(S),6(S)-epoxy-15(S)-hydroxy-7E,9E,11Z,13E-eicosatetraenoic acid anion'				'1661'	'ATP+1-Phosphatidyl-D-myo-inositol=ADP +1-Phosphatidyl-1D-myo-inositol 3-phosphate'
'm683'	'5(S),6(S)-epoxy-15(S)-hydroxy-7E,9E,11Z,13E-eicosatetraenoic acid anion'				'1662'	'ATP+1-Phosphatidyl-D-myo-inositol=ADP +1-Phosphatidyl-1D-myo-inositol 3-phosphate'
'm684'	'5(S),6(S)-epoxy-15(S)-hydroxy-7E,9E,11Z,13E-eicosatetraenoic acid anion'				'1663'	'ATP+1-Phosphatidyl-D-myo-inositol=ADP +1-Phosphatidyl-1D-myo-inositol 3-phosphate'
'm685'	'delta12-Prostaglandin J2'				'1665'	'(S)-Methylmalonate semialdehyde+CoA+NAD+ ST = LT (R)-2-Methyl-3-oxopropanoyl-CoA+NADH'
'm686'	'delta12-Prostaglandin J2'				'1666'	'1D-myo-Inositol 1,4-bisphosphate+H2O=myo-Inositol 4-phosphate+ Orthophosphate'
'm687'	'12-oxo-leukotriene B4'				'1675'	'1-Acyl-sn-glycero-3-phosphoethanolamine+H2O=Fatty acid +sn-glycero-3-Phosphoethanolamine'
'm688'	'12-oxo-leukotriene B4'				'1676'	'1-Acyl-sn-glycero-3-phosphoethanolamine+H2O=Fatty acid +sn-glycero-3-Phosphoethanolamine'
'm689'	'12-oxo-leukotriene B4'				'1677'	'1-Acyl-sn-glycero-3-phosphoethanolamine+H2O=Fatty acid +sn-glycero-3-Phosphoethanolamine'
'm690'	'12-oxo-leukotriene B4'				'1679'	'2-Acyl-sn-glycero-3-phosphoethanolamine+H2O=Fatty acid +sn-glycero-3-Phosphoethanolamine'
'm691'	'5-oxo-6-trans-leukotriene B4'				'1684'	'Glycine+Lipoylprotein=S-Aminomethyldihydrolipoylprotein+CO2'
'm692'	'5-oxo-6-trans-leukotriene B4'				'1685'	'1D-myo-Inositol 1,3,4-trisphosphate+H2O=D-myo-Inositol3,4-bisphosphate+Orthophosphate'
'm693'	'5-oxo-6-trans-leukotriene B4'				'1691'	'ATP+D-myo-Inositol 1,4,5-trisphosphate=ADP+1D-myo-Inositol1,3,4,5-tetrakisphosphate'
'm694'	'5-oxo-6-trans-leukotriene B4'				'1692'	'1D-myo-Inositol 1,3,4,5-tetrakisphosphate+H2O=D-myo-Inositol1,4,5-trisphosphate+Orthophosphate'
'm695'	'5-oxo-6E-12-epi-LTB4'				'1693'	'1-Phosphatidyl-D-myo-inositol 4,5-bisphosphate+H2O ST = LT D-myo-Inositol 1,4,5-trisphosphate+1,2-Diacyl-sn-glycerol'
'm696'	'5-hydroperoxy-EPA'				'1694'	'1-Phosphatidyl-D-myo-inositol 4,5-bisphosphate+H2O ST = LT D-myo-Inositol 1,4,5-trisphosphate+1,2-Diacyl-sn-glycerol'
'm697'	'15(S)-hydroperoxy-EPE'				'1695'	'1-Phosphatidyl-D-myo-inositol 4,5-bisphosphate+H2O ST = LT D-myo-Inositol 1,4,5-trisphosphate+1,2-Diacyl-sn-glycerol'
'm698'	'leukotriene B5'				'1696'	'1-Phosphatidyl-D-myo-inositol 4,5-bisphosphate+H2O ST = LT D-myo-Inositol 1,4,5-trisphosphate+1,2-Diacyl-sn-glycerol'
'm699'	'leukotriene B5'				'1697'	'ATP+[Pyruvate dehydrogenase (lipoamide)]=ADP+[Pyruvatedehydrogenase (lipoamide)] phosphate'
'm700'	'15(R)-hydroperoxy-EPE'				'1699'	'[Pyruvate dehydrogenase (lipoamide)] phosphate+H2O=[Pyruvatedehydrogenase (lipoamide)]+Orthophosphate'
'm701'	'15(R)-hydroperoxy-EPE'				'1701'	'ATP+1-Phosphatidyl-1D-myo-inositol 4-phosphate=ADP +1-Phosphatidyl-D-myo-inositol 4,5-bisphosphate'
'm702'	'5-oxo-12(S)-hydroxy-eicosa-6E,8Z,10E,14Z-tetraenoate'				'1702'	'ATP+1-Phosphatidyl-1D-myo-inositol 4-phosphate=ADP +1-Phosphatidyl-D-myo-inositol 4,5-bisphosphate'
'm703'	'20-oxo-leukotriene B4'				'1707'	'G00143+H2O=G00144+Acetate'
'm704'	'20-oxo-leukotriene B4'				'1709'	'UDP-D-galactose+Lactosylceramide=UDP+Globotriaosylceramide'
'm705'	'20-oxo-leukotriene B4'				'1711'	'CMP-N-acetylneuraminate +beta-D-Galactosyl-1,4-beta-D-glucosylceramide=CMP+GM3'
'm706'	'12-oxo-20-hydroxy-leukotriene B4'				'1727'	'2-Hydroxyglutarate+FAD=2-Oxoglutarate+FADH2 (reversible)'
'm707'	'15-oxo-lipoxin A4'				'1739'	'Calcidiol+Oxygen+NADPH=Calcitriol+NADP++H2O'
'm708'	'PGH3'				'1740'	'3-beta-D-Galactosyl-sn-glycerol+H2O=Galactose+Glycerol'
'm709'	'15-epi-lipoxin A5'				'1742'	'3-beta-D-Galactosyl-sn-glycerol+H2O=Galactose+Glycerol'
'm710'	'15-epi-lipoxin B5'				'1745'	'Linoleate+Oxygen ST = LT (9Z,11E)-(13S)-13-Hydroperoxyoctadeca-9,11-dienoic acid'
'm711'	'20-hydroxy-leukotriene B5'				'1747'	'Linoleate+Oxygen ST = LT (9Z,11E)-(13S)-13-Hydroperoxyoctadeca-9,11-dienoic acid'
'm712'	'12-oxo-20-dihydroxy-leukotriene B4'				'1750'	'ATP+Phytanate+CoA=AMP+Pyrophosphate+Phytanoyl-CoA'
'm713'	'11-dehydro-15-keto-TXB2'				'1753'	'ATP+Protamine=ADP+O-Phosphoprotamine'
'm714'	'12-oxo-20-trihydroxy-leukotriene B4'				'1759'	'Stachyose+H2O=Raffinose+D-Galactose'
'm715'	'12-oxo-20-trihydroxy-leukotriene B4'				'1808'	'11beta,21-Dihydroxy-3,20-oxo-5beta-pregnan-18-al+NADP+ ST = LT Aldosterone+NADPH'
'm716'	'Retinol'				'1809'	'11beta,21-Dihydroxy-3,20-oxo-5beta-pregnan-18-al+Acceptor ST = LT Aldosterone+Reduced acceptor'
'm717'	'13-cis-retinol'				'1810'	'Chlordecone alcohol+NADP+=Chlordecone+NADPH (reversible)'
'm718'	'13-cis-retinol'				'1811'	'Choloyl-CoA+Glycine=CoA+Glycocholate'
'm719'	'Leukotriene A4'				'1812'	'Choloyl-CoA+Glycine=CoA+Glycocholate'
'm720'	'Leukotriene A4'				'1813'	'Propanoyl-CoA+Choloyl-CoA=CoA +3alpha,7alpha,12alpha-Trihydroxy-5beta-24-oxocholestanoyl-CoA'
'm721'	'Prostaglandin A2'				'1814'	'Choloyl-CoA+Taurine=CoA+Taurocholate'
'm722'	'Prostaglandin A2'				'1816'	'O-(4-Hydroxy-3,5-diidophenyl)-3,5-diiodo-L-tyrosine+Reducedacceptor=Triiodothyronine+Iodide+Acceptor+H+'
'm723'	'Prostaglandin A2'				'1817'	'O-(4-Hydroxy-3,5-diidophenyl)-3,5-diiodo-L-tyrosine+Reducedacceptor=Triiodothyronine+Iodide+Acceptor+H+'
'm724'	'Prostaglandin J2'				'1819'	'Octanoyl-CoA+NADP+=trans-Oct-2-enoyl-CoA+NADPH+H+'
'm725'	'Prostaglandin J2'				'1820'	'Octanoyl-CoA+FAD=trans-Oct-2-enoyl-CoA+FADH2'
'm726'	'11-peroxy-5Z,8Z,12E,14Z-eicosatetraenoate'				'1821'	'Octanoyl-CoA+Acetyl-CoA=CoA+3-Oxodecanoyl-CoA'
'm727'	'(5Z,13E)-11alpha-Hydroxy-9,15-dioxoprost-13-enoate'				'1830'	'Linoleoyl-CoA+Reduced acceptor+Oxygen=gamma-Linolenoyl-CoA +Acceptor+2 H2O'
'm728'	'20-COOH-10,11-dihydro-LTB4'				'1831'	'Linoleoyl-CoA+Reduced acceptor+Oxygen=gamma-Linolenoyl-CoA +Acceptor+2 H2O'
'm729'	'CMP-N-acetylneuraminate'				'1833'	'Dihydrolipoylprotein+NADP+=Lipoylprotein+NADPH'
'm730'	'CMP-N-acetylneuraminate'				'1836'	'Corticosterone+NAD+=11-Dehydrocorticosterone+NADH+H+'
'm731'	'CMP-N-acetylneuraminate'				'1837'	'Corticosterone+NAD+=11-Dehydrocorticosterone+NADH+H+'
'm732'	'12-hydroxyeicosatetraenoate'				'1839'	'Corticosterone+NADP+=11-Dehydrocorticosterone+NADPH+H+'
'm733'	'12-hydroxyeicosatetraenoate'				'1841'	'11beta-Hydroxyprogesterone+Reduced acceptor+Oxygen ST = LT Corticosterone+Acceptor+H2O'
'm734'	'11-hydroxyeicosatetraenoate'				'1842'	'11beta,21-Dihydroxy-5beta-pregnane-3,20-dione+Acceptor ST = LT Corticosterone+Reduced acceptor'
'm735'	'15(R)-Hydroxy-(5Z,8Z,11Z,13E)-eicosatetraenoate'				'1843'	'11-Deoxycorticosterone+Reduced ferredoxin+Oxygen ST = LT Corticosterone+Oxidized ferredoxin+H2O'
'm736'	'8-hydroxyeicosatetraenoate'				'1844'	'Lauroyl-CoA+NADP+=2-trans-Dodecenoyl-CoA+NADPH+H+'
'm737'	'13-HETE'				'1845'	'Lauroyl-CoA+FAD=2-trans-Dodecenoyl-CoA+FADH2'
'm738'	'7-HETE'				'1846'	'Lauroyl-CoA+Acetyl-CoA=CoA+3-Oxotetradecanoyl-CoA'
'm739'	'10-HETE'				'1850'	'Leukotriene B4+NADPH+H++Oxygen=20-OH-Leukotriene B4 +NADP++H2O'
'm740'	'18-HETE'				'1851'	'Leukotriene C4+H2O=Leukotriene D4+Glutamate'
'm741'	'17-HETE'				'1852'	'(S)-Methylmalonate semialdehyde+NAD++H2O=Methylmalonate +NADH'
'm742'	'6-trans-leukotriene B4'				'1853'	'(S)-Methylmalonate semialdehyde+NAD++H2O=Methylmalonate +NADH'
'm743'	'11,12-dihydroxy-5(E),7(E),9(E),14(Z)-eicosatetraenoate'				'1860'	'N1-Acetylspermine+Oxygen+H2O=N1-Acetylspermidine +3-Aminopropanal+H2O2'
'm744'	'6,7-dihydro-5-oxo-leukotriene B4'				'1872'	'20alpha,22beta-Dihydroxycholesterol+Ferredoxin+Oxygen ST = LT 4-Methylpentanal+Pregnenolone+Ferredoxin'
'm745'	'6,7-dihydro-5-oxo-leukotriene B4'				'1873'	'20alpha,22beta-Dihydroxycholesterol+Ferredoxin+Oxygen ST = LT 4-Methylpentanal+Pregnenolone+Ferredoxin'
'm746'	'6,7-dihydro-5-oxo-leukotriene B4'				'1884'	'Estrone 3-sulfate+H2O=Sulfate+Estrone'
'm747'	'6,7-dihydro-5-oxo-leukotriene B4'				'1886'	'Estrone 3-sulfate+H2O=Sulfate+Estrone'
'm748'	'6,7-dihydro-5-oxo-12-epi-LTB4'				'1893'	'Tetradecanoyl-CoA+NADP+=trans-Tetradec-2-enoyl-CoA+NADPH +H+'
'm749'	'6,7-dihydro-5-oxo-12-epi-LTB4'				'1894'	'Tetradecanoyl-CoA+FAD=trans-Tetradec-2-enoyl-CoA+FADH2'
'm750'	'6,7-dihydro-5-oxo-12-epi-LTB4'				'1895'	'Tetradecanoyl-CoA+Acetyl-CoA=CoA+3-Oxopalmitoyl-CoA'
'm751'	'6,7-dihydro-5-oxo-12-epi-LTB4'				'1901'	'3''-Phosphoadenylyl sulfate+Galactosylceramide=Adenosine3'',5''-bisphosphate+Sulfatide'
'm752'	'20-hydroxy-5S-HETE'				'1902'	'3''-Phosphoadenylyl sulfate+Galactosylceramide=Adenosine3'',5''-bisphosphate+Sulfatide'
'm753'	'10,11-dihydro-12-oxo-LTB4'				'1907'	'Digalactosylceramide+H2O=Galactosylceramide+Galactose'
'm754'	'10,11-dihydro-12-oxo-LTB4'				'1908'	'Digalactosylceramide+H2O=Galactosylceramide+Galactose'
'm755'	'10,11-dihydro-12-oxo-LTB4'				'1909'	'Digalactosylceramide+H2O=Galactosylceramide+Galactose'
'm756'	'9-deoxy-delta12-PGD2'				'1910'	'N-Acetylputrescine+H2O+Oxygen=N4-Acetylaminobutanal+NH3 +H2O2'
'm757'	'9-deoxy-delta12-PGD2'				'1911'	'N-Acetylputrescine+H2O+Oxygen=N4-Acetylaminobutanal+NH3 +H2O2'
'm758'	'5,12-DiHETE'				'1913'	'N-Methylputrescine+Oxygen=1-Methylpyrrolinium+H2O2+NH3'
'm759'	'5,12-DiHETE'				'1920'	'Imidazole-4-acetaldehyde+NAD++H2O=Imidazole-4-acetate+NADH+ H+'
'm760'	'12,20-DiHETE'				'1921'	'Imidazole-4-acetaldehyde+NAD++H2O=Imidazole-4-acetate+NADH+ H+'
'm761'	'14,15-DiHETE'				'1928'	'3-Methylbutanoyl-CoA+FAD=3-Methylcrotonyl-CoA+FADH2'
'm762'	'15-epi-lipoxin A4'				'1929'	'3-Methylbutanoyl-CoA+Acceptor=3-Methylcrotonyl-CoA+Reducedacceptor (reversible)'
'm763'	'15-epi-lipoxin B4'				'1931'	'N-Acetylmuramoyl-Ala+H2O=N-Acetyl-D-muramoate+L-Alanine'
'm764'	'13,14-dihydro-15-oxo-lipoxin A4'				'1934'	'Tetrahydrofolate+S-Aminomethyldihydrolipoylprotein ST = LT 5,10-Methylenetetrahydrofolate+NH3+Dihydrolipoylprotein'
'm765'	'5,12,20-TriHETE'				'1935'	'3-Hydroxyisovaleryl-CoA=3-Methylcrotonyl-CoA+H2O (reversible)'
'm766'	'15-oxo-PGE1'				'1938'	'21-Hydroxypregnenolone+NAD+=11-Deoxycorticosterone+NADH+H+'
'm767'	'(5Z,13E)-(15S)-11-_AND_alpha;,15-dihydroxy-9-oxoprosta-5,13-dienoate'				'1939'	'21-Hydroxypregnenolone+NADP+=11-Deoxycorticosterone+NADPH +H+'
'm768'	'11-dehydrothromboxane B2'				'1940'	'(S)-3-Hydroxydodecanoyl-CoA=2-trans-Dodecenoyl-CoA+H2O'
'm769'	'20-dihydroxyleukotriene B4'				'1941'	'3-Hydroxy-L-kynurenine+2-Oxoglutarate ST = LT 4-(2-Amino-3-hydroxyphenyl)-2,4-dioxobutanoate+L-Glutamate'
'm770'	'11-dehydro-13,14-dihydro-15-oxo-TXB2'				'1942'	'3-Hydroxy-L-kynurenine+2-Oxoglutarate ST = LT 4-(2-Amino-3-hydroxyphenyl)-2,4-dioxobutanoate+L-Glutamate'
'm771'	'20-trihydroxy-leukotriene-B4'				'1949'	'H2O+IV3GalNAca-Gb4Cer=N-Acetyl-D-galactosamine+Globoside'
'm772'	'Glutathione disulfide'				'1952'	'H2O+Globoside=N-Acetyl-D-galactosamine+Globotriaosylceramide'
'm773'	'Glutathione disulfide'				'1958'	'(2S,3S)-3-Hydroxy-2-methylbutanoyl-CoA+NAD+ ST = LT 2-Methylacetoacetyl-CoA+NADH'
'm774'	'Glutathione disulfide'				'1959'	'(2S,3S)-3-Hydroxy-2-methylbutanoyl-CoA=2-Methylbut-2-enoyl-CoA +H2O'
'm775'	'(5Z,8Z,11Z,14Z)-Icosatetraenoic acid'				'1967'	'2-Methylprop-2-enoyl-CoA+H2O=(S)-3-Hydroxyisobutyryl-CoA'
'm776'	'(5Z,8Z,11Z,14Z)-Icosatetraenoic acid'				'1969'	'3-Methyl-2-oxopentanoate+Lipoamide ST = LT S-(2-Methylbutanoyl)-dihydrolipoamide+CO2'
'm777'	'(5Z,8Z,11Z,14Z)-Icosatetraenoic acid'				'1981'	'Peptidylproline (omega=180)=Peptidylproline (omega=0)'
'm778'	'(15S)-15-Hydroxy-5,8,11-cis-13-trans-eicosatetraenoate'				'1988'	'2-Amino-4-hydroxy-6-(erythro-1,2,3-trihydroxypropyl)dihydropteridinetriphosphate+H2O=6-Pyruvoyltetrahydropterin+Triphosphate'
'm779'	'5(S)-HETE'				'1994'	'4-(2-Aminoethyl)-1,2-benzenediol+H2O+Oxygen ST = LT 3,4-Dihydroxyphenylacetaldehyde+NH3+H2O2'
'm780'	'5(S)-HETE'				'1996'	'4-(2-Aminoethyl)-1,2-benzenediol+H2O+Oxygen ST = LT 3,4-Dihydroxyphenylacetaldehyde+NH3+H2O2'
'm781'	'5(S)-HETE'				'2011'	'5alpha-Cholest-8-en-3beta-ol+CO2+4 H2O+3 NADP+=Methostenol+ 3 Oxygen+3 NADPH+3 H+'
'm782'	'20-HETE'				'2020'	'D-myo-Inositol 3,4-bisphosphate+H2O=1D-myo-Inositol3-phosphate+Orthophosphate'
'm783'	'19(S)-HETE'				'2021'	'Glycoprotein N-acetyl-D-glucosaminyl-phospho-D-mannose+H2O ST = LT N-Acetyl-D-glucosamine+Glycoprotein phospho-D-mannose'
'm784'	'5,6-EET'				'2031'	'1-Phosphatidyl-D-myo-inositol 4,5-bisphosphate+H2O ST = LT 1-Phosphatidyl-1D-myo-inositol 4-phosphate+Orthophosphate'
'm785'	'5,6-EET'				'2036'	'Electron-transferring flavoprotein+Propanoyl-CoA=Reducedelectron-transferring flavoprotein+Propenoyl-CoA'
'm786'	'5,6-EET'				'2038'	'Reduced electron-transferring flavoprotein+Ubiquinone ST = LT Electron-transferring flavoprotein+Ubiquinol'
'm787'	'8,9-EET'				'2040'	'L-1-Pyrroline-3-hydroxy-5-carboxylate+NAD++2 H2O ST = LT L-erythro-4-Hydroxyglutamate+NADH+H+'
'm788'	'8,9-EET'				'2041'	'L-1-Pyrroline-3-hydroxy-5-carboxylate+NADP++2 H2O ST = LT L-erythro-4-Hydroxyglutamate+NADPH+H+'
'm789'	'8,9-EET'				'2043'	'1-Alkyl-2-acetyl-sn-glycero-3-phosphocholine+H2O ST = LT 1-Organyl-2-lyso-sn-glycero-3-phosphocholine+Acetate'
'm790'	'11,12-EET'				'2044'	'1-Alkyl-2-acetyl-sn-glycero-3-phosphocholine+H2O ST = LT 1-Organyl-2-lyso-sn-glycero-3-phosphocholine+Acetate'
'm791'	'11,12-EET'				'2048'	'Digalactosyl-diacylglycerol+H2O ST = LT 1,2-Diacyl-3-beta-D-galactosyl-sn-glycerol+Galactose'
'm792'	'11,12-EET'				'2052'	'3beta-Hydroxy-4beta-methyl-5alpha-cholest-7-ene-4alpha-carboxylate +NAD+=4alpha-Methyl-5alpha-cholest-7-en-3-one+CO2+NADH'
'm793'	'14,15-EET'				'2054'	'UDP-N-acetyl-D-glucosamine+Lactosylceramide=UDP+Lc3Cer'
'm794'	'14,15-EET'				'2064'	'3alpha,7alpha-Dihydroxy-5beta-cholestan-26-al+NAD++H2O ST = LT 3alpha,7alpha-Dihydroxy-5beta-cholestanate+NADH+H+'
'm795'	'14,15-EET'				'2065'	'3alpha,7alpha-Dihydroxy-5beta-cholestan-26-al+NAD++H2O ST = LT 3alpha,7alpha-Dihydroxy-5beta-cholestanate+NADH+H+'
'm796'	'16(R)-HETE'				'2066'	'3alpha,7alpha-Dihydroxy-5beta-cholestan-26-al+NAD++H2O ST = LT 3alpha,7alpha-Dihydroxy-5beta-cholestanate+NADH+H+'
'm797'	'9(S)-HETE'				'2069'	'Phosphatidylinositol-3,4,5-trisphosphate+H2O ST = LT 1-Phosphatidyl-D-myo-inositol 4,5-bisphosphate+Orthophosphate'
'm798'	'Leukotriene B4'				'2080'	'ATP+1-Phosphatidyl-D-myo-inositol 4,5-bisphosphate=ADP +Phosphatidylinositol-3,4,5-trisphosphate'
'm799'	'Leukotriene B4'				'2081'	'Propanoyl-CoA+Chenodeoxycholoyl-CoA=CoA +3alpha,7alpha-Dihydroxy-5beta-cholestanoyl-CoA'
'm800'	'(13E)-(15S)-15-Hydroxy-9-oxoprosta-10,13-dienoate'				'2082'	'Alprostadil+NADP+ ST = LT (13E)-11alpha-Hydroxy-9,15-dioxoprost-13-enoate+NADPH'
'm801'	'(13E)-(15S)-15-Hydroxy-9-oxoprosta-10,13-dienoate'				'2083'	'(5Z)-(15S)-11alpha-Hydroxy-9,15-dioxoprostanoate+NAD+ ST = LT (5Z)-(15S)-11alpha-Hydroxy-9,15-dioxoprosta-13-enoate+NADH (reversible)'
'm802'	'(13E)-(15S)-15-Hydroxy-9-oxoprosta-10,13-dienoate'				'2095'	'ATP+3alpha,7alpha,12alpha-Trihydroxy-5beta-cholestanoate+CoA ST = LT AMP+Pyrophosphate +3alpha,7alpha,12alpha-Trihydroxy-5beta-cholestanoyl-CoA'
'm803'	'(5Z,9E,14Z)-(8xi,11R,12S)-11,12-Epoxy-8-hydroxyicosa-5,9,14-trienoic acid'				'2099'	'CMP-N-acetylneuraminate+GM3=CMP+GD3'
'm804'	'(5Z,9E,14Z)-(8xi,11R,12S)-11,12-Epoxy-8-hydroxyicosa-5,9,14-trienoic acid'				'2102'	'GM2+H2O=GM3+N-Acetyl-D-galactosamine'
'm805'	'5(S)-HPETE'				'2103'	'GM2+H2O=GM3+N-Acetyl-D-galactosamine'
'm806'	'5(S)-HPETE'				'2104'	'CMP-N-acetylneuraminate+T antigen=CMP+G00026'
'm807'	'5(S)-HPETE'				'2105'	'CMP-N-acetylneuraminate+T antigen=CMP+G00026'
'm808'	'5(S)-HPETE'				'2106'	'CMP-N-acetylneuraminate+T antigen=CMP+G00026'
'm809'	'12(S)-HPETE'				'2116'	'GM1+H2O=GM2+Galactose'
'm810'	'12(S)-HPETE'				'2118'	'GM1+H2O=GM2+Galactose'
'm811'	'15(S)-HPETE'				'2123'	'CMP-N-acetylneuraminate +D-Galactosyl-N-acetyl-D-galactosaminyl-(N-acetylneuraminyl)-D-galactosyl-D-glucosylceramide=CMP +N-Acetylneuraminyl-D-galactosyl-N-acetyl-D-galactosaminyl-(N-acetylneuraminyl)-D-galactosyl-D-glucosylceramide'
'm812'	'15(S)-HPETE'				'2125'	'CMP-N-acetylneuraminate+Paragloboside=CMP +Sialyl-3-paragloboside'
'm813'	'15H-11,12-EETA'				'2126'	'CMP-N-acetylneuraminate+Paragloboside=CMP +Sialyl-3-paragloboside'
'm814'	'11H-14,15-EETA'				'2131'	'14-Demethyllanosterol+6 Oxygen+6 NADPH+6 H+=Zymosterol+2CO2+8 H2O+6 NADP+'
'm815'	'Prostaglandin H2'				'2132'	'14-Demethyllanosterol+6 Oxygen+6 NADPH+6 H+=Zymosterol+2CO2+8 H2O+6 NADP+'
'm816'	'Prostaglandin H2'				'2133'	'4alpha-Methylcholesta-8-en-3beta-ol=Methostenol (reversible)'
'm817'	'Prostaglandin H2'				'2135'	'(S)-2-Acetolactate+Thiamin diphosphate ST = LT 2-(alpha-Hydroxyethyl)thiamine diphosphate+Pyruvate'
'm818'	'Prostaglandin H2'				'2138'	'N-Methylhistamine+H2O+Oxygen=Methylimidazole acetaldehyde +NH3+H2O2'
'm819'	'Prostaglandin E2'				'2140'	'17alpha-Hydroxypregnenolone+NADPH+H++Oxygen ST = LT 17alpha,21-Dihydroxypregnenolone+NADP++H2O'
'm820'	'Prostaglandin E2'				'2142'	'17alpha,20alpha-Dihydroxycholesterol+NADPH+H++Oxygen ST = LT 17alpha-Hydroxypregnenolone+4-Methylpentanal+NADP++H2O'
'm821'	'Prostaglandin E2'				'2144'	'16alpha-Hydroxyandrost-4-ene-3,17-dione+H++NADH ST = LT 16alpha-Hydroxydehydroepiandrosterone+NAD+'
'm822'	'Prostaglandin E2'				'2145'	'16alpha-Hydroxyandrost-4-ene-3,17-dione+H++NADH ST = LT 16alpha-Hydroxydehydroepiandrosterone+NAD+'
'm823'	'Prostaglandin D2'				'2147'	'16alpha-Hydroxyandrost-4-ene-3,17-dione+H++NADPH ST = LT 16alpha-Hydroxydehydroepiandrosterone+NADP+'
'm824'	'Prostaglandin D2'				'2148'	'16alpha-Hydroxyandrost-4-ene-3,17-dione+H++NADPH ST = LT 16alpha-Hydroxydehydroepiandrosterone+NADP+'
'm825'	'Prostaglandin D2'				'2150'	'Estriol+NAD+=16alpha-Hydroxyestrone+NADH+H+'
'm826'	'Prostaglandin I2'				'2151'	'Estriol+NADP+=16alpha-Hydroxyestrone+NADPH+H+ (reversible)'
'm827'	'Prostaglandin I2'				'2152'	'Estriol+NADP+=16alpha-Hydroxyestrone+NADPH+H+'
'm828'	'Thromboxane A2'				'2169'	'(S)-3-Hydroxyhexadecanoyl-CoA+NAD+=3-Oxopalmitoyl-CoA+NADH'
'm829'	'(13E)-11alpha-Hydroxy-9,15-dioxoprost-13-enoate'				'2170'	'(S)-3-Hydroxyhexadecanoyl-CoA=trans-Hexadec-2-enoyl-CoA+H2O'
'm830'	'(5Z)-(15S)-11alpha-Hydroxy-9,15-dioxoprostanoate'				'2171'	'(S)-3-Hydroxytetradecanoyl-CoA+NAD+=3-Oxotetradecanoyl-CoA +NADH'
'm831'	'20-OH-Leukotriene B4'				'2172'	'(S)-3-Hydroxytetradecanoyl-CoA=trans-Tetradec-2-enoyl-CoA+H2O'
'm832'	'20-OH-Leukotriene B4'				'2173'	'(S)-3-Hydroxydodecanoyl-CoA+NAD+=3-Oxododecanoyl-CoA+NADH'
'm833'	'Lipoxin A4'				'2174'	'Decanoyl-CoA+Acetyl-CoA=CoA+3-Oxododecanoyl-CoA'
'm834'	'Lipoxin A4'				'2175'	'(S)-Hydroxydecanoyl-CoA+NAD+=3-Oxodecanoyl-CoA+NADH'
'm835'	'Lipoxin A4'				'2176'	'(S)-Hydroxydecanoyl-CoA=trans-Dec-2-enoyl-CoA+H2O'
'm836'	'Lipoxin B4'				'2177'	'(S)-Hydroxyoctanoyl-CoA+NAD+=3-Oxooctanoyl-CoA+NADH'
'm837'	'Lipoxin B4'				'2178'	'(S)-Hydroxyoctanoyl-CoA=trans-Oct-2-enoyl-CoA+H2O'
'm838'	'Lipoxin B4'				'2179'	'Hexanoyl-CoA+Acetyl-CoA=CoA+3-Oxooctanoyl-CoA'
'm839'	'Prostaglandin G2'				'2180'	'(S)-Hydroxyhexanoyl-CoA+NAD+=3-Oxohexanoyl-CoA+NADH'
'm840'	'ganglioside GM4'				'2181'	'(S)-Hydroxyhexanoyl-CoA=trans-Hex-2-enoyl-CoA+H2O'
'm841'	'12-HETrE'				'2182'	'Hexanoyl-CoA+FAD=trans-Hex-2-enoyl-CoA+FADH2'
'm842'	'10,11-dihydro-leukotriene B4'				'2183'	'Decanoyl-CoA+NADP+=trans-Dec-2-enoyl-CoA+NADPH+H+'
'm843'	'10,11-dihydro-leukotriene B4'				'2184'	'Decanoyl-CoA+FAD=trans-Dec-2-enoyl-CoA+FADH2'
'm844'	'10,11-dihydro-leukotriene B4'				'2186'	'11beta-Hydroxyandrost-4-ene-3,17-dione+NAD+=Adrenosterone +NADH+H+'
'm845'	'10,11-dihydro-leukotriene B4'				'2188'	'11beta-Hydroxyandrost-4-ene-3,17-dione+NADP+=Adrenosterone +NADPH+H+'
'm846'	'10,11-dihydro-12-epi-leukotriene B4'				'2192'	'ATP+beta-D-Fructose 6-phosphate=ADP+beta-D-Fructose1,6-bisphosphate'
'm847'	'10,11-dihydro-12-epi-leukotriene B4'				'2197'	'Zymosterol=5alpha-Cholesta-7,24-dien-3beta-ol'
'm848'	'6,7-dihydro-12-epi-LTB4'				'2198'	'Zymosterol=5alpha-Cholesta-7,24-dien-3beta-ol'
'm849'	'6,7-dihydro-12-epi-LTB4'				'2199'	'3alpha,7alpha,26-Trihydroxy-5beta-cholestane+NAD+ ST = LT 3alpha,7alpha-Dihydroxy-5beta-cholestan-26-al+NADH'
'm850'	'6,7-dihydro-leukotriene B4'				'2201'	'3alpha,7alpha-Dihydroxy-5beta-cholestane+NADPH+Oxygen+H+ ST = LT 3alpha,7alpha,26-Trihydroxy-5beta-cholestane+NADP++H2O'
'm851'	'6,7-dihydro-leukotriene B4'				'2202'	'3alpha,7alpha-Dihydroxy-5beta-cholestane+NADPH+Oxygen+H+ ST = LT 3alpha,7alpha,26-Trihydroxy-5beta-cholestane+NADP++H2O'
'm852'	'20-OH-10,11-dihydro-leukotriene B4'				'2203'	'3alpha,7alpha,12alpha-Trihydroxy-5beta-cholestane+Oxygen+NADPH +H+=3alpha,7alpha,12alpha,26-Tetrahydroxy-5beta-cholestane +NADP++H2O'
'm853'	'20-OH-10,11-dihydro-leukotriene B4'				'2204'	'3alpha,7alpha,12alpha-Trihydroxy-5beta-cholestane+Oxygen+NADPH +H+=3alpha,7alpha,12alpha,26-Tetrahydroxy-5beta-cholestane +NADP++H2O'
'm854'	'13,14-dihydro- lipoxin A4'				'2205'	'Propanoyl-CoA+Chenodeoxyglycocholoyl-CoA=CoA +3alpha,7alpha-Dihydroxy-5beta-24-oxocholestanoyl-CoA'
'm855'	'prostaglandin H1'				'2206'	'7alpha-Hydroxy-5beta-cholestan-3-one+NADP+ ST = LT 7alpha-Hydroxycholest-4-en-3-one+NADPH+H+'
'm856'	'prostaglandin H1'				'2207'	'3alpha,7alpha-Dihydroxy-5beta-cholestane+NAD+ ST = LT 7alpha-Hydroxy-5beta-cholestan-3-one+NADH+H+ (reversible)'
'm857'	'13,14-dihydro-15-oxo-PGE1'				'2209'	'7alpha,12alpha-Dihydroxy-5beta-cholestan-3-one+NADP+ ST = LT 7alpha,12alpha-Dihydroxycholest-4-en-3-one+NADPH+H+'
'm858'	'10,11-dihydro-20-dihydroxy-LTB4'				'2211'	'3alpha,7alpha,12alpha-Trihydroxy-5beta-cholestane+NADP+ ST = LT 7alpha,12alpha-Dihydroxy-5beta-cholestan-3-one+NADPH+H+ (reversible)'
'm859'	'10,11-dihydro-20-dihydroxy-LTB4'				'2225'	'Tetrahydrocorticosterone+NAD+ ST = LT 3alpha,21-Dihydroxy-5beta-pregnane-11,20-dione+NADH+H+'
'm860'	'prostaglandin G1'				'2227'	'Tetrahydrocorticosterone+NADP+ ST = LT 3alpha,21-Dihydroxy-5beta-pregnane-11,20-dione+NADPH+H+'
'm861'	'10,11-dihydro-20-trihydroxy-leukotriene B4'				'2228'	'21-Hydroxy-5beta-pregnane-3,11,20-trione+Acceptor ST = LT 11-Dehydrocorticosterone+Reduced acceptor'
'm862'	'10,11-dihydro-20-trihydroxy-leukotriene B4'				'2234'	'11-Deoxycortisol+H++NADH=17alpha,21-Dihydroxypregnenolone +NAD+'
'm863'	'trans,trans,cis-geranyl-geranyl-PP'				'2235'	'11-Deoxycortisol+H++NADH=17alpha,21-Dihydroxypregnenolone +NAD+'
'm864'	'5,6-DHET'				'2239'	'11-Deoxycortisol+H++NADPH=17alpha,21-Dihydroxypregnenolone +NADP+'
'm865'	'5,6-DHET'				'2240'	'11-Deoxycortisol+H++NADPH=17alpha,21-Dihydroxypregnenolone +NADP+'
'm866'	'5,6-DHET'				'2241'	'21-Deoxycortisol+Acceptor+H2O=11beta-Hydroxyprogesterone +Reduced acceptor+Oxygen'
'm867'	'8,9-DHET'				'2246'	'20alpha-Hydroxycholesterol+NADPH+H++Oxygen ST = LT 17alpha,20alpha-Dihydroxycholesterol+NADP++H2O'
'm868'	'8,9-DHET'				'2249'	'22beta-Hydroxycholesterol+NADPH+H++Oxygen ST = LT 20alpha,22beta-Dihydroxycholesterol+NADP++H2O'
'm869'	'8,9-DHET'				'2250'	'22beta-Hydroxycholesterol+NADPH+H++Oxygen ST = LT 20alpha,22beta-Dihydroxycholesterol+NADP++H2O'
'm870'	'11,12-DHET'				'2251'	'Sulfatide+H2O=Galactosylceramide+Sulfate'
'm871'	'11,12-DHET'				'2252'	'Sulfatide+H2O=Galactosylceramide+Sulfate'
'm872'	'11,12-DHET'				'2253'	'Sulfatide+H2O=Galactosylceramide+Sulfate'
'm873'	'14,15-DHET'				'2278'	'3-Methoxytyramine+H2O+Oxygen ST = LT 3-Methoxy-4-hydroxyphenylacetaldehyde+H2O2+NH3'
'm874'	'14,15-DHET'				'2279'	'3-Methoxy-4-hydroxyphenylglycolaldehyde+NAD++H2O ST = LT 3-Methoxy-4-hydroxymandelate+NADH+H+'
'm875'	'Prostaglandin F2alpha'				'2280'	'3-Methoxy-4-hydroxyphenylglycolaldehyde+NAD++H2O ST = LT 3-Methoxy-4-hydroxymandelate+NADH+H+'
'm876'	'Alprostadil'				'2282'	'3-Methoxy-4-hydroxyphenylglycolaldehyde+NADP++H2O ST = LT 3-Methoxy-4-hydroxymandelate+NADPH+H+'
'm877'	'Alprostadil'				'2283'	'L-Normetanephrine+H2O+Oxygen ST = LT 3-Methoxy-4-hydroxyphenylglycolaldehyde+NH3+H2O2'
'm878'	'Alprostadil'				'2284'	'L-Normetanephrine+H2O+Oxygen ST = LT 3-Methoxy-4-hydroxyphenylglycolaldehyde+NH3+H2O2'
'm879'	'(5Z,9E,14Z)-(8xi,11xi,12S)-8,11,12-Trihydroxyicosa-5,9,14-trienoate'				'2286'	'L-Metanephrine+H2O+Oxygen ST = LT 3-Methoxy-4-hydroxyphenylglycolaldehyde+H2O2+Methylamine'
'm880'	'11,12,15-THETA'				'2287'	'5-Hydroxyindoleacetaldehyde+NAD++H2O=5-Hydroxyindoleacetate+ H++NADH'
'm881'	'11,14,15-THETA'				'2324'	'Uroporphyrinogen I=Coproporphyrinogen I+4 CO2'
'm882'	'Thromboxane B2'				'2340'	'N4-Acetylaminobutanal+NAD++H2O=4-Acetamidobutanoate+NADH +H+'
'm883'	'13,14-dihydro-PGE1'				'2341'	'N4-Acetylaminobutanal+NAD++H2O=4-Acetamidobutanoate+NADH +H+'
'm884'	'Dolichol'				'2343'	'L-erythro-4-Hydroxyglutamate+NAD+=L-4-Hydroxyglutamatesemialdehyde+NADH+H2O'
'm885'	'Geranylgeranyl diphosphate'				'2345'	'L-erythro-4-Hydroxyglutamate+2-Oxoglutarate ST = LT D-4-Hydroxy-2-oxoglutarate+L-Glutamate'
'm886'	'trans,trans,cis-Geranylgeranyl diphosphate'				'2346'	'(S)-3-Hydroxyisobutyryl-CoA+H2O=CoA+(S)-3-Hydroxyisobutyrate'
'm887'	'Dehydrodolichol diphosphate'				'2347'	'(S)-3-Hydroxyisobutyrate+NAD+=(S)-Methylmalonate semialdehyde+ NADH+H+'
'm888'	'Dolichyl phosphate'				'2359'	'CMP-N-acetylneuraminate+GD1b=CMP+GT1b'
'm889'	'Dolichyl phosphate'				'2368'	'n-1 ATP+10-Formyltetrahydrofolyl L-glutamate+n-1 L-Glutamate ST = LT n-1 ADP+n-1 Orthophosphate+10-Formyltetrahydrofolylpolyglutamate'
'm890'	'arachidate'				'2369'	'n-1 ATP+10-Formyltetrahydrofolyl L-glutamate+n-1 L-Glutamate ST = LT n-1 ADP+n-1 Orthophosphate+10-Formyltetrahydrofolylpolyglutamate'
'm891'	'arachidate'				'2372'	'Diacylglycerol+H2O=Acylglycerol+Carboxylate'
'm892'	'arachidate'				'2383'	'4,8,12-Trimethyltridecanoyl-CoA+Propanoyl-CoA ST = LT 3-Oxopristanoyl-CoA+CoA'
'm893'	'Phytanate'				'2386'	'2-Deoxy-5-keto-D-gluconic acid 6-phosphate=3-Oxopropanoate +Glycerone phosphate (reversible)'
'm894'	'Phytanate'				'2387'	'2-Deoxy-5-keto-D-gluconic acid 6-phosphate=3-Oxopropanoate +Glycerone phosphate (reversible)'
'm895'	'Icosanoic acid'				'2388'	'2-Deoxy-5-keto-D-gluconic acid 6-phosphate=3-Oxopropanoate +Glycerone phosphate (reversible)'
'm896'	'Deamino-NAD+'				'2390'	'Parathion+H2O=Diethylthiophosphoric acid+4-Nitrophenol'
'm897'	'Deamino-NAD+'				'2392'	'Paraoxon+H2O=Diethylphosphoric acid+4-Nitrophenol'
'm898'	'Deamino-NAD+'				'2394'	'D-Gal alpha 1- LT 6D-Gal alpha 1- LT 6D-Glucose+H2O=D-Galactose +Melibiose'
'm899'	'NAD+'				'2398'	'trans,trans-Farnesyl diphosphate+Isopentenyl diphosphate ST = LT trans,trans,cis-Geranylgeranyl diphosphate+Pyrophosphate'
'm900'	'NAD+'				'2399'	'trans,trans,cis-Geranylgeranyl diphosphate+Isopentenyl diphosphate ST = LT Dehydrodolichol diphosphate+Pyrophosphate'
'm901'	'NAD+'				'2408'	'Crotonoyl-CoA+H2O=3-Hydroxybutanoyl-CoA'
'm902'	'NAD+'				'2412'	'14-Demethyllanosterol+NADP+ ST = LT 4,4-Dimethyl-5alpha-cholesta-8,14,24-trien-3beta-ol+NADPH+H+ (reversible)'
'm903'	'NAD+'				'2417'	'Reduced riboflavin+NADP+=Riboflavin+NADPH+H+ (reversible)'
'm904'	'NAD+'				'2418'	'Phytanoyl-CoA+2-Oxoglutarate+Oxygen=2-Hydroxyphytanoyl-CoA +Succinate+CO2'
'm905'	'11-Dehydrocorticosterone'				'2435'	'ATP+1-Phosphatidyl-1D-myo-inositol 4-phosphate=ADP +1-Phosphatidyl-1D-myo-inositol 3,4-bisphosphate'
'm906'	'11-Dehydrocorticosterone'				'2436'	'ATP+1-Phosphatidyl-1D-myo-inositol 4-phosphate=ADP +1-Phosphatidyl-1D-myo-inositol 3,4-bisphosphate'
'm907'	'Cortisone'				'2437'	'ATP+1-Phosphatidyl-1D-myo-inositol 4-phosphate=ADP +1-Phosphatidyl-1D-myo-inositol 3,4-bisphosphate'
'm908'	'Cortisone'				'2438'	'ATP+1-Phosphatidyl-1D-myo-inositol 4-phosphate=ADP +1-Phosphatidyl-1D-myo-inositol 3,4-bisphosphate'
'm909'	'Aldosterone'				'2441'	'ATP+myo-Inositol hexakisphosphate=ADP+1-Diphosinositolpentakisphosphate'
'm910'	'NADH'				'2444'	'ATP+D-myo-Inositol 1,4,5-trisphosphate=ADP+1D-myo-Inositol1,4,5,6-tetrakisphosphate'
'm911'	'NADH'				'2445'	'ATP+1D-myo-Inositol 1,4,5,6-tetrakisphosphate=ADP +1D-myo-Inositol 1,3,4,5,6-pentakisphosphate'
'm912'	'NADH'				'2454'	'UDP-N-acetyl-D-galactosamine+Protein serine=UDP+Tn antigen'
'm913'	'NADH'				'2473'	'UDP-D-xylose+Protein serine=UDP+G00154'
'm914'	'NADH'				'2474'	'UDP-D-galactose+G00154=UDP+G00155'
'm915'	'NADH'				'2475'	'UDP-D-galactose+G00154=UDP+G00155'
'm916'	'NADP+'				'2476'	'UDP-D-galactose+G00155=UDP+G00156'
'm917'	'NADP+'				'2477'	'UDP-D-galactose+G00155=UDP+G00156'
'm918'	'NADP+'				'2489'	'CMP-N-acetylneuraminate+GD3=CMP+GT3'
'm919'	'NADP+'				'2498'	'CMP-N-acetylneuraminate+GA1=CMP+GM1b'
'm920'	'NADP+'				'2499'	'CMP-N-acetylneuraminate+GA1=CMP+GM1b'
'm921'	'NADP+'				'2502'	'H2O+Globotriaosylceramide=alpha-D-Galactose+Lactosylceramide'
'm922'	'18-carboxy-dinor-LTE4'				'2503'	'H2O+Globotriaosylceramide=alpha-D-Galactose+Lactosylceramide'
'm923'	'Retinyl ester'				'2504'	'H2O+Globotriaosylceramide=alpha-D-Galactose+Lactosylceramide'
'm924'	'NADPH'				'2505'	'H2O+Globotriaosylceramide=alpha-D-Galactose+Lactosylceramide'
'm925'	'NADPH'				'2509'	'CMP-N-acetylneuraminate+Galactosylgloboside=CMP +Monosialylgalactosylgloboside'
'm926'	'NADPH'				'2517'	'UDP-D-galactose+Lc3Cer=UDP+Paragloboside'
'm927'	'NADPH'				'2522'	'H2O+G00171=D-Glucose+G00010'
'm928'	'NADPH'				'2523'	'H2O+G00171=D-Glucose+G00010'
'm929'	'NADPH'				'2525'	'H2O+G00010=D-Glucose+G00011'
'm930'	'Progesterone'				'2526'	'H2O+G00010=D-Glucose+G00011'
'm931'	'Progesterone'				'2528'	'G00011+4 H2O=G00012+4 D-Mannose'
'm932'	'Progesterone'				'2533'	'G00013+2 H2O=G00014+2 D-Mannose'
'm933'	'pregn-5-ene-3,20-dione'				'2542'	'GDP-L-fucose+G00015=GDP+G00016'
'm934'	'17alpha-Hydroxyprogesterone'				'2544'	'2 UDP-D-galactose+G00016=2 UDP+G00017'
'm935'	'17alpha-Hydroxyprogesterone'				'2555'	'GDP-L-fucose+Paragloboside=GDP+IV2Fuc-nLc4Cer'
'm936'	'17alpha-Hydroxyprogesterone'				'2556'	'GDP-L-fucose+Paragloboside=GDP+IV2Fuc-nLc4Cer'
'm937'	'11-Deoxycorticosterone'				'2564'	'GDP-L-fucose+G00057=GDP+Type IIIH glycolipid'
'm938'	'11-Deoxycorticosterone'				'2569'	'GDP-L-fucose+nLc6Cer=GDP+VI2Fuc-nLc6'
'm939'	'11-Deoxycorticosterone'				'2573'	'GDP-L-fucose+nLc6Cer=GDP+V3Fuc-nLc6Cer'
'm940'	'11beta-Hydroxyprogesterone'				'2574'	'GDP-L-fucose+nLc8Cer=GDP+G00084 (reversible)'
'm941'	'11beta-Hydroxyprogesterone'				'2575'	'GDP-L-fucose+nLc8Cer=GDP+G00084'
'm942'	'11beta-Hydroxyprogesterone'				'2577'	'GDP-L-fucose+G00073=GDP+G00074'
'm943'	'Corticosterone'				'2581'	'GDP-L-fucose+VI2Fuc-nLc6=GDP+G00081'
'm944'	'Corticosterone'				'2591'	'CMP-N-acetylneuraminate+Lc4Cer=CMP+3''-isoLM1 (reversible)'
'm945'	'Corticosterone'				'2592'	'CMP-N-acetylneuraminate+Lc4Cer=CMP+3''-isoLM1'
'm946'	'21-Hydroxy-5beta-pregnane-3,11,20-trione'				'2593'	'CMP-N-acetylneuraminate+Lc4Cer=CMP+3''-isoLM1'
'm947'	'11-Deoxycortisol'				'2595'	'GDP-L-fucose+Lc4Cer=GDP+Fuc-Lc4Cer'
'm948'	'11-Deoxycortisol'				'2597'	'GDP-L-fucose+Lc4Cer=GDP+IV2Fuc-Lc4Cer'
'm949'	'11-Deoxycortisol'				'2599'	'GDP-L-fucose+Lc4Cer=GDP+IV2Fuc-Lc4Cer'
'm950'	'21-Deoxycortisol'				'2601'	'GDP-L-fucose+Type IA glycolipid=GDP+G00043'
'm951'	'21-Deoxycortisol'				'2604'	'GDP-L-fucose+IV2Fuc-Lc4Cer=GDP+IV2Fuc,III4Fuc-Lc4Cer'
'm952'	'21-Deoxycortisol'				'2607'	'GDP-L-fucose+Type IB glycolipid=GDP+G00040'
'm953'	'Cortisol'				'2608'	'GDP-L-fucose+Type IB glycolipid=GDP+G00040'
'm954'	'Cortisol'				'2609'	'GDP-L-fucose+3''-isoLM1=GDP+Fuc-3''-isoLM1 (reversible)'
'm955'	'Cortisol'				'2610'	'GDP-L-fucose+3''-isoLM1=GDP+Fuc-3''-isoLM1'
'm956'	'18-Hydroxycorticosterone'				'2615'	'UDP-D-galactose+IV2Fuc-Lc4Cer=UDP+Type IB glycolipid'
'm957'	'17alpha,21-Dihydroxy-5beta-pregnane-3,11,20-trione'				'2619'	'GDP-L-fucose+G00038=GDP+Type IB glycolipid (reversible)'
'm958'	'11beta,21-Dihydroxy-3,20-oxo-5beta-pregnan-18-al'				'2620'	'GDP-L-fucose+G00038=GDP+Type IB glycolipid'
'm959'	'7''-carboxy-alpha-chromanol'				'2644'	'GDP-L-fucose+G00084=GDP+G00085 (reversible)'
'm960'	'7''-carboxy-alpha-chromanol'				'2645'	'GDP-L-fucose+G00085=GDP+G00086 (reversible)'
'm961'	'Pregnenolone'				'2651'	'Dolichyl phosphate D-mannose+G00006=Dolichyl phosphate +G10595'
'm962'	'Pregnenolone'				'2655'	'Dolichyl phosphate D-mannose+G10596=Dolichyl phosphate +G10597'
'm963'	'Pregnenolone'				'2657'	'Dolichyl phosphate D-mannose+G10597=Dolichyl phosphate +G00007'
'm964'	'20alpha-Hydroxy-4-pregnen-3-one'				'2670'	'Sphingosine 1-phosphate=Ethanolamine phosphate+Hexadecanal'
'm965'	'20alpha-Hydroxy-4-pregnen-3-one'				'2672'	'Dihydroceramide+H2O=Fatty acid+Sphinganine'
'm966'	'5beta-Pregnane-3,20-dione'				'2673'	'Dihydroceramide+H2O=Fatty acid+Sphinganine'
'm967'	'5beta-Pregnane-3,20-dione'				'2674'	'Dihydroceramide+H2O=Fatty acid+Sphinganine'
'm968'	'5beta-Pregnane-3,20-dione'				'2675'	'Dihydroceramide+H2O=Fatty acid+Sphinganine'
'm969'	'17alpha,20alpha-Dihydroxypregn-4-en-3-one'				'2676'	'Sphinganine 1-phosphate+H2O=Sphinganine+Orthophosphate'
'm970'	'17alpha-Hydroxypregnenolone'				'2677'	'Sphinganine 1-phosphate+H2O=Sphinganine+Orthophosphate'
'm971'	'17alpha-Hydroxypregnenolone'				'2680'	'Sphingosine 1-phosphate+H2O=Sphingosine+Orthophosphate (reversible)'
'm972'	'21-Hydroxypregnenolone'				'2681'	'Sphingosine 1-phosphate+H2O=Sphingosine+Orthophosphate (reversible)'
'm973'	'17-_AND_alpha;-hydroxypregnenolone'				'2682'	'Ceramide 1-phosphate+H2O=N-Acylsphingosine+Orthophosphate (reversible)'
'm974'	'11beta,21-Dihydroxy-5beta-pregnane-3,20-dione'				'2683'	'Ceramide 1-phosphate+H2O=N-Acylsphingosine+Orthophosphate'
'm975'	'3alpha,21-Dihydroxy-5beta-pregnane-11,20-dione'				'2684'	'Ceramide 1-phosphate+H2O=N-Acylsphingosine+Orthophosphate'
'm976'	'17alpha,21-Dihydroxypregnenolone'				'2693'	'Cocaine+H2O=Ecgonine methyl ester+Benzoate'
'm977'	'17alpha,21-Dihydroxypregnenolone'				'2697'	'Cadaverine+H2O+Oxygen=5-Aminopentanal+NH3+H2O2'
'm978'	'11beta,17alpha,21-Trihydroxy-5beta-pregnane-3,20-dione'				'2699'	'Ethanolamine phosphate+H2O=Ethanolamine+Orthophosphate'
'm979'	'11beta,17alpha,21-Trihydroxypregnenolone'				'2700'	'Choline phosphate+H2O=Choline+Orthophosphate (reversible)'
'm980'	'11beta,17alpha,21-Trihydroxypregnenolone'				'2702'	'4-Hydroxyphenyl acetate+H2O=Hydroquinone+Acetate'
'm981'	'3-beta-D-Galactosyl-4-beta-D-galactosyl-O-beta-D-xylosylprotein'				'2704'	'(3S)-3-Hydroxyadipyl-CoA+NAD+=3-Oxoadipyl-CoA+NADH+H+'
'm982'	'3-beta-D-Galactosyl-4-beta-D-galactosyl-O-beta-D-xylosylprotein'				'2706'	'5-Carboxy-2-pentenoyl-CoA+H2O=(3S)-3-Hydroxyadipyl-CoA (reversible)'
'm983'	'Tetrahydrocorticosterone'				'2708'	'S-(Hydroxymethyl)glutathione+NAD+=S-Formylglutathione+NADH +H+'
'm984'	'Dephospho-CoA'				'2709'	'trans-Hex-2-enoyl-CoA+NADPH+H+=Hexanoyl-CoA+NADP+'
'm985'	'N(omega)-(ADP-D-ribosyl)-L-arginine'				'2711'	'Naphthalene+NADPH+Oxygen+H+=(1R,2S)-Naphthalene 1,2-oxide+ NADP++H2O'
'm986'	'N(omega)-(ADP-D-ribosyl)-L-arginine'				'2713'	'Naphthalene+NADPH+Oxygen+H+=(1S,2R)-Naphthalene 1,2-oxide+ NADP++H2O'
'm987'	'CoA'				'2715'	'(1R,2S)-Naphthalene 1,2-oxide+Glutathione ST = LT (1R)-Hydroxy-(2R)-glutathionyl-1,2-dihydronaphthalene'
'm988'	'CoA'				'2716'	'(1R,2S)-Naphthalene 1,2-oxide+Glutathione ST = LT (1R)-Hydroxy-(2R)-glutathionyl-1,2-dihydronaphthalene'
'm989'	'CoA'				'2718'	'(1S,2R)-Naphthalene 1,2-oxide+Glutathione ST = LT (1R)-Glutathionyl-(2R)-hydroxy-1,2-dihydronaphthalene'
'm990'	'CoA'				'2719'	'(1S,2R)-Naphthalene 1,2-oxide+Glutathione ST = LT (1R)-Glutathionyl-(2R)-hydroxy-1,2-dihydronaphthalene'
'm991'	'CoA'				'2721'	'(1S,2R)-Naphthalene 1,2-oxide+Glutathione ST = LT (1S)-Hydroxy-(2S)-glutathionyl-1,2-dihydronaphthalene'
'm992'	'CoA'				'2722'	'(1S,2R)-Naphthalene 1,2-oxide+Glutathione ST = LT (1S)-Hydroxy-(2S)-glutathionyl-1,2-dihydronaphthalene'
'm993'	'CoA'				'2729'	'(1R,2S)-Naphthalene 1,2-oxide=beta-Naphthol'
'm994'	'IsoGlobotriasyl ceramide'				'2731'	'(1R,2S)-Naphthalene 1,2-oxide+H2O ST = LT 1,2-Dihydronaphthalene-1,2-diol'
'm995'	'2-(S-Glutathionyl)acetyl glutathione'				'2732'	'(1R,2S)-Naphthalene 1,2-oxide+H2O ST = LT 1,2-Dihydronaphthalene-1,2-diol'
'm996'	'2-(S-Glutathionyl)acetyl glutathione'				'2733'	'(1R,2S)-Naphthalene 1,2-oxide+H2O ST = LT 1,2-Dihydronaphthalene-1,2-diol'
'm997'	'N-arachidonoylglycine'				'2734'	'(1S,2R)-Naphthalene 1,2-oxide+H2O ST = LT 1,2-Dihydronaphthalene-1,2-diol'
'm998'	'N-Acetyl-alpha-D-glucosaminyl-(1-_LT_4)-beta-D-glucuronosyl-(1-_LT_4)-N- acetyl-alpha-D-glucosaminylproteoglycan'				'2736'	'(1S,2R)-Naphthalene 1,2-oxide+H2O ST = LT 1,2-Dihydronaphthalene-1,2-diol'
'm999'	'Acyl-CoA'				'2740'	'1,2-Dihydronaphthalene-1,2-diol+NADPH+Oxygen+H+ ST = LT 1,2-Dihydroxy-3,4-epoxy-1,2,3,4-tetrahydronaphthalene+NADP++H2O'
'm1000'	'Acyl-CoA'				'2745'	'beta-Naphthol+NADPH+Oxygen+H+=Naphthalene-1,2-diol+NADP++ H2O'
'm1001'	'Acyl-CoA'				'2768'	'2 Glutathione+5(S)-HPETE=Oxidized glutathione+5(S)-HETE +H2O'
'm1002'	'15-oxo-Prostaglandin E2 ethanolamide'				'2770'	'2 Glutathione+5(S)-HPETE=Oxidized glutathione+5(S)-HETE +H2O'
'm1003'	'Formyl-CoA'				'2772'	'2 Glutathione+15(S)-HPETE=Oxidized glutathione +(15S)-15-Hydroxy-5,8,11-cis-13-trans-eicosatetraenoate+H2O'
'm1004'	'beta-D-Galactosyl-1,3-(N-acetyl-beta-D-glucosaminyl-1,6)-N-acetyl-D- galactosaminyl-R'				'2777'	'(5Z,8Z,11Z,14Z)-Icosatetraenoic acid+Oxygen+NADPH+H+ ST = LT 20-HETE+NADP++H2O'
'm1005'	'Anandamide'				'2779'	'15(S)-HPETE=15H-11,12-EETA'
'm1006'	'Anandamide'				'2781'	'15(S)-HPETE=11H-14,15-EETA'
'm1007'	'12(S)-hydroxyarachidonylethanolamide'				'2783'	'15H-11,12-EETA+H2O=11,12,15-THETA'
'm1008'	'15(S)-hydroxyarachidonylethanolamide'				'2785'	'11H-14,15-EETA+H2O=11,14,15-THETA'
'm1009'	'Prostaglandin E2 ethanolamide'				'2787'	'(5Z,8Z,11Z,14Z)-Icosatetraenoic acid+Oxygen+NADPH+H+ ST = LT 19(S)-HETE+NADP++H2O'
'm1010'	'Prostaglandin E2 ethanolamide'				'2789'	'(5Z,8Z,11Z,14Z)-Icosatetraenoic acid+Oxygen+NADPH+H+ ST = LT 14,15-EET+NADP++H2O'
'm1011'	'20-COOH-leukotriene E4'				'2791'	'(5Z,8Z,11Z,14Z)-Icosatetraenoic acid+Oxygen+NADPH+H+ ST = LT 11,12-EET+NADP++H2O'
'm1012'	'20-oxo-leukotriene E4'				'2793'	'(5Z,8Z,11Z,14Z)-Icosatetraenoic acid+Oxygen+NADPH+H+ ST = LT 8,9-EET+NADP++H2O'
'm1013'	'Leukotriene E4'				'2794'	'(5Z,8Z,11Z,14Z)-Icosatetraenoic acid+Oxygen+NADPH+H+ ST = LT 5,6-EET+NADP++H2O'
'm1014'	'Leukotriene E4'				'2795'	'(5Z,8Z,11Z,14Z)-Icosatetraenoic acid+Oxygen+NADPH+H+ ST = LT 5,6-EET+NADP++H2O'
'm1015'	'20-Hydroxyleukotriene E4'				'2797'	'(5Z,8Z,11Z,14Z)-Icosatetraenoic acid+Oxygen+NADPH+H+ ST = LT 16(R)-HETE+NADP++H2O'
'm1016'	'1-lyso-2-arachidonoyl-phosphatidate'				'2798'	'Linoleate+Oxygen+NADPH+H+=9(10)-EpOME+NADP++H2O'
'm1017'	'1-lyso-2-arachidonoyl-phosphatidate'				'2800'	'Linoleate+Oxygen+NADPH+H+=12(13)-EpOME+NADP++H2O'
'm1018'	'1-lyso-2-arachidonoyl-phosphatidate'				'2804'	'Linoleate+Oxygen=9(S)-HPODE'
'm1019'	'Acetyl-CoA'				'2808'	'Linoleate+Reduced acceptor+Oxygen ST = LT (6Z,9Z,12Z)-Octadecatrienoic acid+Acceptor+2 H2O'
'm1020'	'Acetyl-CoA'				'2824'	'Bromobenzene-3,4-oxide+H2O=Bromobenzene-3,4-dihydrodiol'
'm1021'	'Acetyl-CoA'				'2825'	'Bromobenzene-3,4-oxide+H2O=Bromobenzene-3,4-dihydrodiol'
'm1022'	'2-Arachidonoylglycerol'				'2826'	'Bromobenzene-3,4-oxide+H2O=Bromobenzene-3,4-dihydrodiol'
'm1023'	'2-Arachidonoylglycerol'				'2830'	'Bromobenzene-3,4-oxide=4-Bromophenol'
'm1024'	'2-Arachidonoylglycerol'				'2833'	'4-Bromophenol+NADPH+Oxygen+H+=4-Bromophenol-2,3-epoxide +NADP++H2O'
'm1025'	'12-hydroperoxyeicosatetraenoate glyceryl ester'				'2834'	'4-Bromophenol-2,3-epoxide=4-Bromocatechol'
'm1026'	'L-Palmitoylcarnitine'				'2836'	'Bromobenzene-3,4-dihydrodiol=4-Bromocatechol (reversible)'
'm1027'	'tetrahydrofolate-L-glutamate'				'2843'	'Benzo[a]pyrene-7,8-oxide+H2O=Benzo[a]pyrene-7,8-diol'
'm1028'	'Tetrahydrofolyl-[Glu](2)'				'2845'	'Benzo[a]pyrene-7,8-oxide+H2O=Benzo[a]pyrene-7,8-diol'
'm1029'	'9''-carboxy-alpha-tocotrienol'				'2865'	'1,1-Dichloroethylene epoxide+Glutathione ST = LT 2-(S-Glutathionyl)acetyl chloride+HCl'
'm1030'	'nisinate'				'2866'	'1,1-Dichloroethylene epoxide+Glutathione ST = LT 2-(S-Glutathionyl)acetyl chloride+HCl'
'm1031'	'2,3-Dehydroacyl-CoA'				'2871'	'2-(S-Glutathionyl)acetyl chloride+Glutathione ST = LT 2-(S-Glutathionyl)acetyl glutathione+HCl'
'm1032'	'trans-2,3-Dehydroacyl-CoA'				'2872'	'2-(S-Glutathionyl)acetyl chloride+Glutathione ST = LT 2-(S-Glutathionyl)acetyl glutathione+HCl'
'm1033'	'3-Oxoacyl-CoA'				'2893'	'14,15-EET+H2O=14,15-DHET'
'm1034'	'9''-carboxy-alpha-chromanol'				'2895'	'14,15-EET+H2O=14,15-DHET'
'm1035'	'9''-carboxy-alpha-chromanol'				'2896'	'11,12-EET+H2O=11,12-DHET'
'm1036'	'Propenoyl-CoA'				'2897'	'11,12-EET+H2O=11,12-DHET'
'm1037'	'Malonyl-CoA'				'2898'	'11,12-EET+H2O=11,12-DHET'
'm1038'	'Malonyl-CoA'				'2899'	'8,9-EET+H2O=8,9-DHET'
'm1039'	'Malonyl-CoA'				'2900'	'8,9-EET+H2O=8,9-DHET'
'm1040'	'Malonyl-CoA'				'2901'	'8,9-EET+H2O=8,9-DHET'
'm1041'	'Malonyl-CoA'				'2902'	'5,6-EET+H2O=5,6-DHET'
'm1042'	'Malonyl-CoA'				'2903'	'5,6-EET+H2O=5,6-DHET'
'm1043'	'(3S)-3-Hydroxyacyl-CoA'				'2904'	'5,6-EET+H2O=5,6-DHET'
'm1044'	'Propanoyl-CoA'				'2906'	'1,2-Dibromoethane+NADPH+Oxygen+H+=2-Bromoacetaldehyde +NADP++H2O+Hydrobromic acid'
'm1045'	'Propanoyl-CoA'				'2908'	'1,2-Dibromoethane+Glutathione=Glutathione episulfonium ion+2Hydrobromic acid'
'm1046'	'Propanoyl-CoA'				'2909'	'1,2-Dibromoethane+Glutathione=Glutathione episulfonium ion+2Hydrobromic acid'
'm1047'	'3-Hydroxypropionyl-CoA'				'2913'	'2-Bromoacetaldehyde+Glutathione=S-(Formylmethyl)glutathione +Hydrobromic acid'
'm1048'	'3alpha-Hydroxy-5beta-cholanate'				'2914'	'2-Bromoacetaldehyde+Glutathione=S-(Formylmethyl)glutathione +Hydrobromic acid'
'm1049'	'Chenodeoxycholate'				'2915'	'Glutathione episulfonium ion+H2O=S-(2-Hydroxyethyl)glutathione (reversible)'
'm1050'	'Chenodeoxycholate'				'2918'	'S-(Formylmethyl)glutathione=S-(2-Hydroxyethyl)glutathione'
'm1051'	'Chenodeoxycholate'				'2922'	'UDP-N-acetyl-D-glucosamine+G00157=UDP+G00162'
'm1052'	'3alpha,12alpha-Dihydroxy-5beta-cholanate'				'2924'	'G00144+H2O=6-(alpha-D-glucosaminyl)-1D-myo-inositol +Phosphatidate'
'm1053'	'3alpha,12alpha-Dihydroxy-5beta-cholanate'				'2925'	'O(,2)+L-tyrosine+L-dopa=H(,2)O+L-dopa+Dopaquinone'
'm1054'	'3alpha,7alpha,12alpha-Trihydroxy-5beta-cholanate'				'2926'	'O(,2)+L-tyrosine+L-dopa=H(,2)O+L-dopa+Dopaquinone'
'm1055'	'3alpha,7alpha,12alpha-Trihydroxy-5beta-cholanate'				'2930'	'acetyl-CoA+D-glucosamine 1-phosphate=CoA+`N`-acetyl-D-glucosamine 1-phosphate (reversible)'
'm1056'	'3alpha,7alpha,12alpha-Trihydroxy-5beta-cholanate'				'2932'	'ATP+D-gluconate=ADP+6-phospho-D-gluconate+H(''+) (reversible)'
'm1057'	'3alpha,7alpha,12alpha-Trihydroxy-5beta-cholanate'				'2934'	'cyanide+H(''+)+3-mercaptopyruvate=pyruvate+thiocyanate'
'm1058'	'3alpha,7alpha,12alpha-Trihydroxy-5beta-cholanate'				'2937'	'arachidonate+ATP+CoA=AMP+arachidonoyl-CoA+PP(,i)'
'm1059'	'Stachyose'				'2938'	'H(,2)O+stearoyl-CoA=CoA+H(''+)+stearate'
'm1060'	'lignocerate'				'2939'	'H(,2)O+stearoyl-CoA=CoA+H(''+)+stearate'
'm1061'	'lignocerate'				'2940'	'H(,2)O+stearoyl-CoA=CoA+H(''+)+stearate'
'm1062'	'lignocerate'				'2942'	'H(,2)O+b-D-glucopyranose-6-phosphate=b-D-glucose+Pi'
'm1063'	'Sphingomyelin'				'2943'	'CoA+a-ketoglutarate+NAD(''+)=CO(,2)+NADH+succinyl-CoA'
'm1064'	'Sphingomyelin'				'2944'	'CoA+a-ketoglutarate+NAD(''+)=CO(,2)+NADH+succinyl-CoA'
'm1065'	'Sphingomyelin'				'2945'	'L-gulonate+NADP(''+)=D-glucuronate+NADPH+H(''+)'
'm1066'	'10-Formyltetrahydrofolyl L-glutamate'				'2952'	'dATP+TDP=dADP+TTP (reversible)'
'm1067'	'10-Formyltetrahydrofolyl L-glutamate'				'2953'	'dATP+TDP=dADP+TTP'
'm1068'	'10-Formyltetrahydrofolylpolyglutamate'				'2954'	'dATP+TDP=dADP+TTP'
'm1069'	'10-Formyltetrahydrofolylpolyglutamate'				'2955'	'UTP+reduced thioredoxin=dUTP+H(,2)O+oxidized thioredoxin (reversible)'
'm1070'	'(_ST_i_LT_S_ST_/i_LT_)-3-hydroxy-isobutyryl-CoA'				'2956'	'UTP+reduced thioredoxin=dUTP+H(,2)O+oxidized thioredoxin'
'm1071'	'simvastatin'				'2957'	'`cis`-3-decenoyl-CoA=`trans`-deca-2-enoyl-CoA'
'm1072'	'Leukotriene D4'				'2958'	'`cis`-3-decenoyl-CoA=`trans`-deca-2-enoyl-CoA'
'm1073'	'Crotonoyl-CoA'				'2960'	'NAD(''+)+(3`S`)-3-hydroxylinoleoyl-CoA=3-oxolinoleoyl-CoA+NADH+H(''+)'
'm1074'	'2-Methylprop-2-enoyl-CoA'				'2961'	'NAD(''+)+(3`S`)-3-hydroxylinoleoyl-CoA=3-oxolinoleoyl-CoA+NADH+H(''+)'
'm1075'	'Acetoacetyl-CoA'				'2963'	'2-amino-3-carboxymuconate-6-semialdehyde=H(,2)O+H(''+)+quinolinate'
'm1076'	'Acetoacetyl-CoA'				'2965'	'malonyl-CoA+H(''+)+stearoyl-CoA=CO(,2)+CoA+3-oxoeicosanoyl-CoA'
'm1077'	'Succinyl-CoA'				'2966'	'NADPH+H(''+)+3-oxoeicosanoyl-CoA=NADP(''+)+3-hydroxyeicosanoyl-CoA'
'm1078'	'Succinyl-CoA'				'2967'	'3-hydroxyeicosanoyl-CoA=H(,2)O+`trans`-eicos-2-enoyl-CoA'
'm1079'	'(S)-Methylmalonyl-CoA'				'2968'	'NADPH+H(''+)+`trans`-eicos-2-enoyl-CoA=NADP(''+)+eicosanoyl-CoA'
'm1080'	'(S)-Methylmalonyl-CoA'				'2969'	'malonyl-CoA+H(''+)+eicosanoyl-CoA=CO(,2)+CoA+3-oxodocosanoyl-CoA'
'm1081'	'(R)-Methylmalonyl-CoA'				'2970'	'malonyl-CoA+H(''+)+eicosanoyl-CoA=CO(,2)+CoA+3-oxodocosanoyl-CoA'
'm1082'	'(R)-Methylmalonyl-CoA'				'2971'	'NADPH+H(''+)+3-oxodocosanoyl-CoA=NADP(''+)+3-hydroxydocosanoyl-CoA'
'm1083'	'simvastatin acid'				'2972'	'3-hydroxydocosanoyl-CoA=H(,2)O+`trans`-docos-2-enoyl-CoA'
'm1084'	'alpha-N-Acetylneuraminyl-2,3-beta-D-galactosyl-1,3-N-acetyl-alpha-D- galactosaminyl-R'				'2973'	'NADPH+H(''+)+`trans`-docos-2-enoyl-CoA=NADP(''+)+docosanoyl-CoA'
'm1085'	'alpha-N-Acetylneuraminyl-2,3-beta-D-galactosyl-1,3-N-acetyl-alpha-D- galactosaminyl-R'				'2974'	'malonyl-CoA+H(''+)+docosanoyl-CoA=CO(,2)+CoA+3-oxotetracosanoyl-CoA'
'm1086'	'alpha-N-Acetylneuraminyl-2,3-beta-D-galactosyl-1,3-N-acetyl-alpha-D- galactosaminyl-R'				'2975'	'NADPH+H(''+)+3-oxotetracosanoyl-CoA=NADP(''+)+3-hydroxytetracosanoyl-CoA'
'm1087'	'alpha-N-Acetylneuraminyl-2,6-beta-D-galactosyl-1,4-N-acetyl-beta-D- glucosamine'				'2976'	'3-hydroxytetracosanoyl-CoA=H(,2)O+`trans`-tetracos-2-enoyl-CoA'
'm1088'	'Butanoyl-CoA'				'2977'	'NADPH+H(''+)+`trans`-tetracos-2-enoyl-CoA=NADP(''+)+tetracosanoyl-CoA'
'm1089'	'2-Methylpropanoyl-CoA'				'2978'	'H(,2)O+eicosanoyl-CoA=arachidate+CoA+H(''+)'
'm1090'	'2-Methylpropanoyl-CoA'				'2979'	'H(,2)O+eicosanoyl-CoA=arachidate+CoA+H(''+)'
'm1091'	'(S)-3-Hydroxybutanoyl-CoA'				'2980'	'H(,2)O+eicosanoyl-CoA=arachidate+CoA+H(''+)'
'm1092'	'(R)-3-Hydroxybutanoyl-CoA'				'2984'	'H(,2)O+tetracosanoyl-CoA=CoA+H(''+)+lignocerate'
'm1093'	'3-Hydroxybutanoyl-CoA'				'2985'	'H(,2)O+tetracosanoyl-CoA=CoA+H(''+)+lignocerate'
'm1094'	'(S)-3-Hydroxyisobutyryl-CoA'				'2986'	'H(,2)O+tetracosanoyl-CoA=CoA+H(''+)+lignocerate'
'm1095'	'all-trans-Pentaprenyl diphosphate'				'2987'	'palmitoyl-CoA+malonyl-CoA+H(''+)=CO(,2)+CoA+3-oxooctadecanoyl-CoA'
'm1096'	'Sulfatide'				'2988'	'palmitoyl-CoA+malonyl-CoA+H(''+)=CO(,2)+CoA+3-oxooctadecanoyl-CoA'
'm1097'	'Sulfatide'				'2990'	'NADPH+H(''+)+3-oxooctadecanoyl-CoA=NADP(''+)+3-hydroxyoctadecanoyl-CoA'
'm1098'	'Sulfatide'				'2991'	'3-hydroxyoctadecanoyl-CoA=H(,2)O+`trans`-octadec-2-enoyl-CoA'
'm1099'	'Glucosylceramide'				'2993'	'NADPH+H(''+)+`trans`-octadec-2-enoyl-CoA=NADP(''+)+stearoyl-CoA'
'm1100'	'Glucosylceramide'				'2994'	'H(,2)O+leukotriene D(,4)=glycine+leukotriene E(,4)'
'm1101'	'Glucosylceramide'				'2996'	'H(,2)O+O(,2)+spermine=H(,2)O(,2)+NH(,4)(''+)+spermine monoaldehyde'
'm1102'	'Galactosylceramide'				'2999'	'H(,2)O+O(,2)+spermidine=H(,2)O(,2)+NH(,4)(''+)+H(''+)+spermidine monoaldehyde 2'
'm1103'	'Galactosylceramide'				'3002'	'H(,2)O+O(,2)+H(''+)+spermidine monoaldehyde 2=H(,2)O(,2)+NH(,4)(''+)+spermidine dialdehyde'
'm1104'	'Galactosylceramide'				'3004'	'4-aminobutyraldehyde=H(,2)O+H(''+)+1-pyrroline'
'm1105'	'Galactosylceramide'				'3011'	'H(,2)O+O(,2)+spermine monoaldehyde=H(,2)O(,2)+NH(,4)(''+)+spermine dialdehyde'
'm1106'	'11''-carboxy-alpha-tocotrienol'				'3014'	'H(,2)O+O(,2)+spermidine=H(,2)O(,2)+NH(,4)(''+)+spermidine monoaldehyde 1'
'm1107'	'Glutaconyl-1-CoA'				'3017'	'tetrahydrobiopterin-4a-carbinolamine=H(,2)O+quinonoid dihydrobiopterin'
'm1108'	'11''-carboxy-alpha-chromanol'				'3024'	'2 glutathione+3,5,3'' - triiodothyronine=H(''+)+iodide+Oxidized glutathione+3,3''-diiodo-L-thyronine'
'm1109'	'11''-carboxy-alpha-chromanol'				'3025'	'2 glutathione+3,5,3'' - triiodothyronine=H(''+)+iodide+Oxidized glutathione+3,3''-diiodo-L-thyronine'
'm1110'	'3-Methylcrotonyl-CoA'				'3027'	'H(,2)O+3,3''-diiodo-L-thyronine 4''-`O`-sulfate=H(''+)+SO4+3,3''-diiodo-L-thyronine (reversible)'
'm1111'	'2-Methylbut-2-enoyl-CoA'				'3028'	'H(,2)O+3,3''-diiodo-L-thyronine 4''-`O`-sulfate=H(''+)+SO4+3,3''-diiodo-L-thyronine'
'm1112'	'2-Methylacetoacetyl-CoA'				'3030'	'2 glutathione+L-Thyroxine=H(''+)+iodide+Oxidized glutathione+3,5,3'' - triiodothyronine'
'm1113'	'2-Methylacetoacetyl-CoA'				'3036'	'2 glutathione+3,3'',5'' - triiodothyronine=H(''+)+iodide+Oxidized glutathione+3'',5''-diiodo-L-thyronine'
'm1114'	'2-Methylacetoacetyl-CoA'				'3044'	'2 glutathione+3'',5''-diiodo-L-thyronine=H(''+)+iodide+Oxidized glutathione+3''-monoiodo-L-thyronine'
'm1115'	'Glutaryl-CoA'				'3092'	'prostaglandin H(,2)=malonic dialdehyde+12`S`-HHT'
'm1116'	'Glutaryl-CoA'				'3093'	'H(,2)O+thromboxane A(,2)=thromboxane B(,2)'
'm1117'	'Glycolithocholate'				'3097'	'NADPH+O(,2)+17a-hydroxyprogesterone=acetate+D(''4)-androstenedione+H(,2)O+NADP(''+)'
'm1118'	'Glycochenodeoxycholate'				'3098'	'NADPH+O(,2)+17a-hydroxyprogesterone=acetate+D(''4)-androstenedione+H(,2)O+NADP(''+)'
'm1119'	'Glycocholate'				'3111'	'NADPH+O(,2)+17a-hydroxypregnenolone=acetate+dehydroepiandrosterone+H(,2)O+NADP(''+)'
'm1120'	'Glycocholate'				'3121'	'a-ketoglutarate+L-kynurenine=L-glutamate+H(,2)O+kynurenate+H(''+)'
'm1121'	'2-Methylbutanoyl-CoA'				'3127'	'acetyl-CoA+`N`(''1)-acetylspermine=CoA+H(''+)+`N`(''1),`N`(''12)-diacetylspermine'
'm1122'	'2-Methylbutanoyl-CoA'				'3128'	'H(,2)O+H(''+)+D1-piperideine 6-carboxylate=2-aminoadipate semialdehyde (reversible)'
'm1123'	'3-Methylbutanoyl-CoA'				'3130'	'H(''+)+L-2-amino-3-oxobutanoate=CO(,2)+aminoacetone'
'm1124'	'(2S,3S)-3-Hydroxy-2-methylbutanoyl-CoA'				'3135'	'NADPH+O(,2)+H(''+)+vitamin D(,3)=H(,2)O+NADP(''+)+25-hydroxyvitamin D(,3)'
'm1125'	'(2S,3S)-3-Hydroxy-2-methylbutanoyl-CoA'				'3137'	'NADH+O(,2)+H(''+)+1a,25-dihydroxyvitamin D(,3)=H(,2)O+NAD(''+)+1a,24`R`,25-trihydroxyvitamin D(,3)'
'm1126'	'3-Hydroxyisovaleryl-CoA'				'3139'	'NADH+O(,2)+H(''+)+24,25-Dihydroxyvitamin D(,3)=H(,2)O+NAD(''+)+1a,24`R`,25-trihydroxyvitamin D(,3)'
'm1127'	'Taurolithocholate'				'3141'	'NADPH+O(,2)+H(''+)+25-hydroxyvitamin D(,3)=H(,2)O+NADP(''+)+23`S`,25-dihydroxyvitamin D(,3)'
'm1128'	'Taurodeoxycholate'				'3143'	'NADH+O(,2)+H(''+)+23`S`,25-dihydroxyvitamin D(,3)=H(,2)O+NAD(''+)+23`S`,25,26-trihydroxyvitamin D(,3)'
'm1129'	'Taurochenodeoxycholate'				'3145'	'O(,2)+23`S`,25,26-trihydroxyvitamin D(,3)=H(,2)O(,2)+25-hydroxyvitamin D(,3)-26,23-lactol'
'm1130'	'Taurochenodeoxycholate'				'3147'	'O(,2)+25-hydroxyvitamin D(,3)-26,23-lactol=H(,2)O(,2)+25-hydroxyvitamin D(,3)-26,23-lactone'
'm1131'	'Taurocholate'				'3150'	'ATP+D-xylulose=ADP+H(''+)+D-xylulose-1-phosphate'
'm1132'	'Dolichyl beta-D-glucosyl phosphate'				'3151'	'D-xylulose-1-phosphate=glycolaldehyde+glycerone phosphate'
'm1133'	'Dolichyl phosphate D-mannose'				'3154'	'ATP+L-a-Phosphatidylinositol=ADP+H(''+)+1-phosphatidyl-`myo`-inositol 5-phosphate'
'm1134'	'Glucosyl-Ceramides'				'3155'	'ATP+L-a-Phosphatidylinositol=ADP+H(''+)+1-phosphatidyl-`myo`-inositol 5-phosphate'
'm1135'	'FAD'				'3158'	'H(,2)O+1-phosphatidyl-D-`myo`-inositol 4,5-bisphosphate=Pi+1-phosphatidyl-`myo`-inositol 5-phosphate'
'm1136'	'FAD'				'3159'	'H(,2)O+1-phosphatidyl-D-`myo`-inositol 4,5-bisphosphate=Pi+1-phosphatidyl-`myo`-inositol 5-phosphate'
'm1137'	'FAD'				'3160'	'H(,2)O+1-phosphatidyl-`myo`-inositol 5-phosphate=L-a-Phosphatidylinositol+Pi'
'm1138'	'FAD'				'3161'	'H(,2)O+1-phosphatidyl-`myo`-inositol 5-phosphate=L-a-Phosphatidylinositol+Pi'
'm1139'	'FADH2'				'3167'	'ATP+CoA+linoleate=AMP+PP(,i)+linoleoyl-CoA'
'm1140'	'FADH2'				'3168'	'ATP+CoA+linoleate=AMP+PP(,i)+linoleoyl-CoA'
'm1141'	'FADH2'				'3169'	'UDP+reduced glutaredoxin=dUDP+H(,2)O+glutaredoxin (reversible)'
'm1142'	'4-methyl-trans-2-pentenoyl-CoA'				'3170'	'UDP+reduced glutaredoxin=dUDP+H(,2)O+glutaredoxin'
'm1143'	'3-oxo-4-methyl-pentanoyl-CoA'				'3171'	'FAD+linoleoyl-CoA=FADH(,2)+`trans`,`cis`,`cis`-2,9,12-octadecatrienoyl-CoA'
'm1144'	'25-hydroxyvitamin D3-26,23-lactone'				'3172'	'FAD+linoleoyl-CoA=FADH(,2)+`trans`,`cis`,`cis`-2,9,12-octadecatrienoyl-CoA'
'm1145'	'7alpha-hydroxy-3-oxo-4-cholestenoic acid anion'				'3173'	'FAD+`cis`,`cis`-palmito-7,10-dienoyl-CoA=FADH(,2)+`trans`,`cis`,`cis`-2,7,10-hexadecatrienoyl-CoA'
'm1146'	'3-beta-D-Glucuronosyl-3-beta-D-galactosyl-4-beta-D-galactosyl-O- beta-D-xylosylprotein'				'3174'	'FAD+`cis`,`cis`-palmito-7,10-dienoyl-CoA=FADH(,2)+`trans`,`cis`,`cis`-2,7,10-hexadecatrienoyl-CoA'
'm1147'	'4-methyl-pentanoyl-CoA'				'3175'	'FAD+`cis`,`cis`-myristo-5,8-dienoyl-CoA=FADH(,2)+`trans`-2-`cis`,`cis`-5,8-tetradecatrienoyl-CoA'
'm1148'	'3(S)-hydroxy-4-methyl-pentanoyl-CoA'				'3176'	'FAD+`cis`,`cis`-myristo-5,8-dienoyl-CoA=FADH(,2)+`trans`-2-`cis`,`cis`-5,8-tetradecatrienoyl-CoA'
'm1149'	'3-Methylglutaconyl-CoA'				'3177'	'FAD+`cis`-deca-4-enoyl-CoA=FADH(,2)+`trans`,`cis`-deca-2,4-dienoyl-CoA'
'm1150'	'5-Carboxy-2-pentenoyl-CoA'				'3178'	'FAD+`cis`-deca-4-enoyl-CoA=FADH(,2)+`trans`,`cis`-deca-2,4-dienoyl-CoA'
'm1151'	'7-Dehydrodesmosterol'				'3179'	'H(,2)O+`trans`,`cis`-dodeca-2,6-dienoyl-CoA=(3`S`)-3-hydroxydodec-`cis`-6-enoyl-CoA'
'm1152'	'cholesta-5,7,24-trien-3beta-ol'				'3180'	'H(,2)O+`trans`,`cis`-dodeca-2,6-dienoyl-CoA=(3`S`)-3-hydroxydodec-`cis`-6-enoyl-CoA'
'm1153'	'cholesta-5,7,24-trien-3beta-ol'				'3181'	'H(,2)O+`trans`-2-`cis`,`cis`-5,8-tetradecatrienoyl-CoA=3(`S`)-hydroxy-5`Z`,8`Z`-tetradecadienoyl-CoA'
'm1154'	'5_AND_alpha;-cholesta-8,24-dien-3-one'				'3182'	'H(,2)O+`trans`-2-`cis`,`cis`-5,8-tetradecatrienoyl-CoA=3(`S`)-hydroxy-5`Z`,8`Z`-tetradecadienoyl-CoA'
'm1155'	'25-hydroxyvitamin D3-26,23-lactol'				'3183'	'H(,2)O+`trans`,`cis`,`cis`-2,7,10-hexadecatrienoyl-CoA=(3`S`)-3-hydroxy-`cis`,`cis`-palmito-7,10-dienoyl-CoA'
'm1156'	'24-oxo-1alpha,25-dihydroxyvitamin D3'				'3184'	'H(,2)O+`trans`,`cis`,`cis`-2,7,10-hexadecatrienoyl-CoA=(3`S`)-3-hydroxy-`cis`,`cis`-palmito-7,10-dienoyl-CoA'
'm1157'	'24-oxo-1alpha,23,25-trihydroxyvitamin D3'				'3185'	'H(,2)O+`trans`,`cis`,`cis`-2,9,12-octadecatrienoyl-CoA=(3`S`)-3-hydroxylinoleoyl-CoA'
'm1158'	'3beta-hydroxy-5-cholestene-27-oate'				'3186'	'H(,2)O+`trans`,`cis`,`cis`-2,9,12-octadecatrienoyl-CoA=(3`S`)-3-hydroxylinoleoyl-CoA'
'm1159'	'trans-Hex-2-enoyl-CoA'				'3188'	'NAD(''+)+(3`S`)-3-hydroxy-`cis`,`cis`-palmito-7,10-dienoyl-CoA=NADH+H(''+)+3-oxo-`cis`,`cis`-7,10-hexadecadienoyl-CoA'
'm1160'	'3-Oxohexanoyl-CoA'				'3189'	'NAD(''+)+(3`S`)-3-hydroxy-`cis`,`cis`-palmito-7,10-dienoyl-CoA=NADH+H(''+)+3-oxo-`cis`,`cis`-7,10-hexadecadienoyl-CoA'
'm1161'	'(S)-3-Hydroxy-3-methylglutaryl-CoA'				'3191'	'NAD(''+)+3(`S`)-hydroxy-5`Z`,8`Z`-tetradecadienoyl-CoA=NADH+H(''+)+3-oxo-`cis`,`cis`-5,8-tetradecadienoyl-CoA'
'm1162'	'(S)-3-Hydroxy-3-methylglutaryl-CoA'				'3192'	'NAD(''+)+3(`S`)-hydroxy-5`Z`,8`Z`-tetradecadienoyl-CoA=NADH+H(''+)+3-oxo-`cis`,`cis`-5,8-tetradecadienoyl-CoA'
'm1163'	'(S)-3-Hydroxy-3-methylglutaryl-CoA'				'3194'	'NAD(''+)+(3`S`)-3-hydroxydodec-`cis`-6-enoyl-CoA=3-oxolaur-6-`cis`-enoyl-CoA+NADH+H(''+)'
'm1164'	'(S)-3-Hydroxy-3-methylglutaryl-CoA'				'3195'	'NAD(''+)+(3`S`)-3-hydroxydodec-`cis`-6-enoyl-CoA=3-oxolaur-6-`cis`-enoyl-CoA+NADH+H(''+)'
'm1165'	'(3S)-3-Hydroxyadipyl-CoA'				'3196'	'dGTP+2''-deoxyuridine=dGDP+dUMP+H(''+) (reversible)'
'm1166'	'Cholesta-5,7-dien-3beta-ol'				'3197'	'dGTP+2''-deoxyuridine=dGDP+dUMP+H(''+)'
'm1167'	'Cholesta-5,7-dien-3beta-ol'				'3198'	'CoA+3-oxolinoleoyl-CoA=acetyl-CoA+`cis`,`cis`-palmito-7,10-dienoyl-CoA'
'm1168'	'Cholesta-5,7-dien-3beta-ol'				'3199'	'CoA+3-oxolinoleoyl-CoA=acetyl-CoA+`cis`,`cis`-palmito-7,10-dienoyl-CoA'
'm1169'	'Desmosterol'				'3200'	'CoA+3-oxo-`cis`,`cis`-7,10-hexadecadienoyl-CoA=acetyl-CoA+`cis`,`cis`-myristo-5,8-dienoyl-CoA'
'm1170'	'Desmosterol'				'3201'	'CoA+3-oxo-`cis`,`cis`-7,10-hexadecadienoyl-CoA=acetyl-CoA+`cis`,`cis`-myristo-5,8-dienoyl-CoA'
'm1171'	'Desmosterol'				'3202'	'CoA+3-oxo-`cis`,`cis`-5,8-tetradecadienoyl-CoA=acetyl-CoA+`cis`,`cis`-3,6-dodecadienoyl-CoA'
'm1172'	'Zymosterol'				'3203'	'CoA+3-oxo-`cis`,`cis`-5,8-tetradecadienoyl-CoA=acetyl-CoA+`cis`,`cis`-3,6-dodecadienoyl-CoA'
'm1173'	'Zymosterol'				'3204'	'CoA+3-oxolaur-6-`cis`-enoyl-CoA=acetyl-CoA+`cis`-deca-4-enoyl-CoA'
'm1174'	'5alpha-Cholesta-7,24-dien-3beta-ol'				'3205'	'CoA+3-oxolaur-6-`cis`-enoyl-CoA=acetyl-CoA+`cis`-deca-4-enoyl-CoA'
'm1175'	'5alpha-Cholesta-7,24-dien-3beta-ol'				'3209'	'H(,2)O+O(,2)+`N`(''1)-acetylspermidine=H(,2)O(,2)+putrescine+acetamidopropanal'
'm1176'	'Vitamin D3'				'3211'	'H(,2)O+O(,2)+`N`(''1),`N`(''12)-diacetylspermine=H(,2)O(,2)+`N`(''1)-acetylspermidine+acetamidopropanal'
'm1177'	'Vitamin D3'				'3214'	'2-oxo-6-aminocaproate=H(,2)O+H(''+)+D1-piperideine 2-carboxylate'
'm1178'	'Vitamin D3'				'3216'	'`cis`,`cis`-3,6-dodecadienoyl-CoA=`trans`,`cis`-dodeca-2,6-dienoyl-CoA'
'm1179'	'5_AND_alpha;-cholesta-8-en-3-one'				'3217'	'`cis`,`cis`-3,6-dodecadienoyl-CoA=`trans`,`cis`-dodeca-2,6-dienoyl-CoA'
'm1180'	'Calcidiol'				'3223'	'CDP+reduced glutaredoxin=dCDP+H(,2)O+glutaredoxin'
'm1181'	'Calcidiol'				'3225'	'NADPH+O(,2)+H(''+)+estrone=H(,2)O+NADP(''+)+4-hydroxyestrone'
'm1182'	'Calcidiol'				'3228'	'NADPH+O(,2)+H(''+)+estrone=2-hydroxyestrone+H(,2)O+NADP(''+)'
'm1183'	'7alpha-Hydroxycholest-4-en-3-one'				'3237'	'17b-estradiol+NADPH+O(,2)+H(''+)=H(,2)O+NADP(''+)+4-hydroxy-17b-estradiol'
'm1184'	'7alpha-Hydroxycholest-4-en-3-one'				'3245'	'cyanide+H(''+)+thiosulfate=thiocyanate+sulfite'
'm1185'	'7alpha-Hydroxycholest-4-en-3-one'				'3246'	'H(,2)O(,2)+4-hydroxyestrone=2 H(,2)O+estrone-3,4-semiquinone'
'm1186'	'3beta-hydroxy-5-cholestenal'				'3247'	'H(,2)O(,2)+4-hydroxyestrone=2 H(,2)O+estrone-3,4-semiquinone (reversible)'
'm1187'	'Calcitriol'				'3248'	'2-hydroxyestrone+H(,2)O(,2)=2 H(,2)O+estrone-2,3-semiquinone'
'm1188'	'Calcitriol'				'3249'	'2-hydroxyestrone+H(,2)O(,2)=2 H(,2)O+estrone-2,3-semiquinone (reversible)'
'm1189'	'7alpha,12alpha-Dihydroxycholest-4-en-3-one'				'3250'	'2-hydroxy-17b-estradiol+H(,2)O(,2)=2 H(,2)O+17b-estradiol-2,3-semiquinone'
'm1190'	'7alpha,12alpha-Dihydroxycholest-4-en-3-one'				'3251'	'2-hydroxy-17b-estradiol+H(,2)O(,2)=2 H(,2)O+17b-estradiol-2,3-semiquinone'
'm1191'	'24,25-Dihydroxyvitamin D3'				'3252'	'H(,2)O(,2)+4-hydroxy-17b-estradiol=2 H(,2)O+17b-estradiol-3,4-semiquinone'
'm1192'	'23S,25-dihydroxyvitamin D3'				'3253'	'H(,2)O(,2)+4-hydroxy-17b-estradiol=2 H(,2)O+17b-estradiol-3,4-semiquinone'
'm1193'	'7_AND_alpha;,12_AND_alpha;-dihydroxycholest-4-en-3-one'				'3255'	'O(,2)+estrone-3,4-semiquinone=superoxide radical+estrone-3,4-quinone'
'm1194'	'23S,25,26-trihydroxyvitamin D3'				'3257'	'O(,2)+17b-estradiol-3,4-semiquinone=superoxide radical+17b-estradiol-3,4-quinone'
'm1195'	'1alpha,24R,25-trihydroxyvitamin D3'				'3260'	'tetrahydrobiopterin-4a-carbinolamine=H(,2)O+`O`2''-4a-cyclic-tetrahydrobiopterin'
'm1196'	'3beta,7alpha-dihydroxy-5-cholestenoate'				'3263'	'5-cholestene-3b,7a-diol+NAD(''+)=NADH+H(''+)+7a-hydroxy-4-cholesten-3-one'
'm1197'	'calcitetrol'				'3264'	'5-cholestene-3b,7a-diol+NAD(''+)=NADH+H(''+)+7a-hydroxy-4-cholesten-3-one'
'm1198'	'Hexanoyl-CoA'				'3265'	'5-cholestene-3b,7a-diol+NAD(''+)=NADH+H(''+)+7a-hydroxy-4-cholesten-3-one'
'm1199'	'(S)-Hydroxyhexanoyl-CoA'				'3267'	'NADPH+O(,2)+H(''+)+7a-hydroxy-4-cholesten-3-one=H(,2)O+NADP(''+)+7a,12a-dihydroxy-4-cholesten-3-one'
'm1200'	'Cholesterol'				'3269'	'NADPH+O(,2)+H(''+)+27-hydroxycholesterol=H(,2)O+NADP(''+)+7a,27-dihydroxycholesterol'
'm1201'	'Cholesterol'				'3271'	'5b-cholestane-3a,7a,27-triol+NAD(''+)=NADH+H(''+)+3a,7a-dihydroxy-5b-cholestan-27-al'
'm1202'	'Cholesterol'				'3272'	'5b-cholestane-3a,7a,12a-triol+NADPH+O(,2)+H(''+)=5b-cholestane-3a,7a,12a,27-tetraol+H(,2)O+NADP(''+)'
'm1203'	'Cholesterol'				'3273'	'5b-cholestane-3a,7a,12a-triol+NADPH+O(,2)+H(''+)=5b-cholestane-3a,7a,12a,27-tetraol+H(,2)O+NADP(''+)'
'm1204'	'Cholesterol'				'3277'	'H(,2)O+NADP(''+)+3a,7a-dihydroxy-5b-cholestan-27-al=NADPH+2 H(''+)+3a,7a-dihydroxy-5b-cholestanoate'
'm1205'	'5alpha-Cholest-7-en-3beta-ol'				'3281'	'5b-cholestane-3a,7a-diol+NADP(''+)=NADPH+3 H(''+)+7a-hydroxy-4-cholesten-3-one (reversible)'
'm1206'	'5alpha-Cholest-7-en-3beta-ol'				'3286'	'O(,2)+3a,7a,12a-trihydroxy-5b-cholestanoyl-CoA=H(,2)O(,2)+24-`trans`-trihydroxycoprostenoyl-CoA'
'm1207'	'5alpha-Cholest-8-en-3beta-ol'				'3292'	'glutathione+17b-estradiol-3,4-quinone=4-hydroxy-17b-estradiol-2-`S`-glutathione'
'm1208'	'cholesta-8(9)-en-3beta-ol'				'3293'	'glutathione+17b-estradiol-3,4-quinone=4-hydroxy-17b-estradiol-2-`S`-glutathione'
'm1209'	'7alpha-Hydroxycholesterol'				'3294'	'glutathione+17b-estradiol-3,4-quinone=4-hydroxy-17b-estradiol-2-`S`-glutathione'
'm1210'	'7alpha-Hydroxycholesterol'				'3296'	'glutathione+estrone-3,4-quinone=4-hydroxyestrone-2-S-glutathione'
'm1211'	'7alpha-Hydroxycholesterol'				'3297'	'glutathione+estrone-3,4-quinone=4-hydroxyestrone-2-S-glutathione'
'm1212'	'7alpha-Hydroxy-5beta-cholestan-3-one'				'3298'	'glutathione+estrone-3,4-quinone=4-hydroxyestrone-2-S-glutathione'
'm1213'	'20alpha-Hydroxycholesterol'				'3299'	'glutathione+12-oxo-leukotriene B(,4)=12-oxo-c-LTB(,3)'
'm1214'	'20alpha-Hydroxycholesterol'				'3300'	'glutathione+12-oxo-leukotriene B(,4)=12-oxo-c-LTB(,3)'
'm1215'	'22beta-Hydroxycholesterol'				'3301'	'glutathione+12-oxo-leukotriene B(,4)=12-oxo-c-LTB(,3)'
'm1216'	'22beta-Hydroxycholesterol'				'3302'	'glutathione+12-oxo-leukotriene B(,4)=12-oxo-c-LTB(,3)'
'm1217'	'Cerebrosterol'				'3303'	'NADPH+H(''+)+12-oxo-c-LTB(,3)=NADP(''+)+10,11-dihydro-12`R`-hydroxy-leukotriene C(,4)'
'm1218'	'27-Hydroxycholesterol'				'3305'	'NADPH+H(''+)+12-oxo-c-LTB(,3)=NADP(''+)+10,11-dihydro-12`R`-hydroxy-leukotriene C(,4) (reversible)'
'm1219'	'27-Hydroxycholesterol'				'3309'	'5b-cholestane-3a,7a-diol+NADPH+O(,2)+H(''+)=5b-cholestane-3a,7a,27-triol+H(,2)O+NADP(''+)'
'm1220'	'3alpha,7alpha-Dihydroxy-5beta-cholestan-26-al'				'3311'	'NADP(''+)+27-hydroxycholesterol=NADPH+H(''+)+3b-hydroxy-5-cholestenal'
'm1221'	'3alpha,7alpha-Dihydroxy-5beta-cholestan-26-al'				'3315'	'NADP(''+)+3b,7a-dihydroxy-5-cholestenoate=NADPH+H(''+)+7a-hydroxy-3-oxo-4-cholestenoic acid anion'
'm1222'	'3alpha,7alpha-Dihydroxy-5beta-cholestan-26-al'				'3317'	'H(,2)O+NADP(''+)+3b-hydroxy-5-cholestenal=NADPH+2 H(''+)+3b-hydroxy-5-cholestene-27-oate'
'm1223'	'7alpha,12alpha-Dihydroxy-5beta-cholestan-3-one'				'3318'	'H(,2)O+24-`trans`-trihydroxycoprostenoyl-CoA=3a,7a,12a,24-tetrahydroxy-5b-cholestanoyl-CoA'
'm1224'	'17alpha,20alpha-Dihydroxycholesterol'				'3319'	'FAD+3a,7a,12a,24-tetrahydroxy-5b-cholestanoyl-CoA=FADH(,2)+3a,7a,12a-trihydroxy-24-oxo-5b-cholestanoyl-CoA'
'm1225'	'20alpha,22beta-Dihydroxycholesterol'				'3320'	'H(,2)O+choloyl-CoA=3a,7a,12a-trihydroxy-5b-cholanoic acid+CoA+H(''+)'
'm1226'	'20alpha,22beta-Dihydroxycholesterol'				'3321'	'H(,2)O+choloyl-CoA=3a,7a,12a-trihydroxy-5b-cholanoic acid+CoA+H(''+)'
'm1227'	'7alpha,27-Dihydroxycholesterol'				'3322'	'H(,2)O+choloyl-CoA=3a,7a,12a-trihydroxy-5b-cholanoic acid+CoA+H(''+)'
'm1228'	'(24S)-Cholest-5-ene-3beta,7alpha,24-triol'				'3323'	'H(,2)O+chenodeoxycholoyl-CoA=CoA+H(''+)+3a,7a-dihydroxy-5b-cholanoic acid'
'm1229'	'3alpha,7alpha-dihydroxy-5beta-cholestan-27-al'				'3324'	'H(,2)O+chenodeoxycholoyl-CoA=CoA+H(''+)+3a,7a-dihydroxy-5b-cholanoic acid'
'm1230'	'7alpha,27-dihydroxycholesterol'				'3325'	'H(,2)O+chenodeoxycholoyl-CoA=CoA+H(''+)+3a,7a-dihydroxy-5b-cholanoic acid'
'm1231'	'7alpha,27-dihydroxycholesterol'				'3327'	'CoA+O(,2)+3a,7a-dihydroxy-5b-cholestanoyl-CoA=H(,2)O+propionyl-CoA+chenodeoxycholoyl-CoA'
'm1232'	'3alpha,7alpha,12alpha-Trihydroxy-5beta-cholestan-26-al'				'3328'	'CoA+O(,2)+3a,7a-dihydroxy-5b-cholestanoyl-CoA=H(,2)O+propionyl-CoA+chenodeoxycholoyl-CoA'
'm1233'	'3alpha,7alpha-Dihydroxy-5beta-cholestanate'				'3329'	'taurine+chenodeoxycholoyl-CoA=CoA+H(''+)+3a,7a-dihydroxy-5b-cholan-24-oyl-taurine'
'm1234'	'3alpha,7alpha-Dihydroxy-5beta-cholestanate'				'3331'	'taurine+deoxycholoyl-CoA=CoA+H(''+)+3a,12a-dihydroxy-5b-cholan-24-oyl-taurine'
'm1235'	'3alpha,7alpha-Dihydroxy-5beta-cholestanate'				'3336'	'2'',3''-cyclic UMP+H(,2)O=H(''+)+3''-UMP'
'm1236'	'3alpha,7alpha,12alpha-trihydroxy-5beta-cholestan-27-al'				'3337'	'NAD(''+)+spermidine=NADH+2 H(''+)+dehydrospermidine (reversible)'
'm1237'	'3alpha,7alpha,12alpha-trihydroxy-5beta-cholestan-27-al'				'3338'	'dehydrospermidine=1,3-diaminopropane+1-pyrroline (reversible)'
'm1238'	'3alpha,7alpha,12alpha-trihydroxy-5beta-cholestan-27-al'				'3353'	'L-cysteine+Dopaquinone=5-S-cysteinyldopa'
'm1239'	'3alpha,7alpha,12alpha-Trihydroxy-5beta-cholestanoate'				'3355'	'glutathione+Dopaquinone=5-S-glutathionyl-L-DOPA'
'm1240'	'3alpha,7alpha,12alpha-Trihydroxy-5beta-cholestanoate'				'3356'	'Dopaquinone+5-S-cysteinyldopa=L-dopa+5-(S-L-cysteinyl)-dopaquinone'
'm1241'	'3alpha,7alpha,12alpha-Trihydroxy-5beta-cholestanoate'				'3385'	'H(,2)O+5(`S`),6(`S`)-epoxy-15(`R`)-hydroxyeicosatetraenoate=15-epi-lipoxin A(,4)'
'm1242'	'3alpha,7alpha-Dihydroxy-5beta-cholestane'				'3387'	'NAD(''+)+lipoxin A(,4)=NADH+H(''+)+15-oxo-lipoxin A(,4)'
'm1243'	'3alpha,7alpha-Dihydroxy-5beta-cholestane'				'3388'	'NADPH+H(''+)+15-oxo-lipoxin A(,4)=NADP(''+)+13,14-dihydro-15-oxo-lipoxin A(,4)'
'm1244'	'3alpha,7alpha,26-Trihydroxy-5beta-cholestane'				'3389'	'NADPH+H(''+)+13,14-dihydro-15-oxo-lipoxin A(,4)=NADP(''+)+13,14-dihydro- lipoxin A(,4)'
'm1245'	'3alpha,7alpha,26-Trihydroxy-5beta-cholestane'				'3391'	'H(,2)O+5(`S`),6(`S`)-epoxy-15(`R`)-hydroxyeicosatetraenoate=15-`epi`-lipoxin B(,4)'
'm1246'	'3alpha,7alpha,12alpha-Trihydroxy-5beta-cholestane'				'3396'	'H(,2)O+anandamide=arachidonate+ethanolamine'
'm1247'	'3alpha,7alpha,12alpha-Trihydroxy-5beta-cholestane'				'3397'	'2 O(,2)+reduced acceptor+anandamide=acceptor+H(,2)O+Prostaglandin E(,2) ethanolamide'
'm1248'	'3alpha,7alpha,12alpha-Trihydroxy-5beta-cholestane'				'3398'	'2 O(,2)+reduced acceptor+anandamide=acceptor+H(,2)O+Prostaglandin E(,2) ethanolamide'
'm1249'	'5beta-cholestane-3alpha,7alpha,27-triol'				'3399'	'5-(S-L-cysteinyl)-dopaquinone=H(,2)O+H(''+)+1,4-benzothiazine-`o`-quinonimine'
'm1250'	'3alpha,7alpha,12alpha,26-Tetrahydroxy-5beta-cholestane'				'3400'	'5-S-cysteinyldopa+1,4-benzothiazine-`o`-quinonimine=5-(S-L-cysteinyl)-dopaquinone+3,4-dihydro-1,4-benzothiazine-3-carboxylate'
'm1251'	'3alpha,7alpha,12alpha,26-Tetrahydroxy-5beta-cholestane'				'3403'	'acetyl-CoA+L-methionine=CoA+H(''+)+`N`-acetyl-L-methionine'
'm1252'	'3alpha,7alpha,12alpha,26-Tetrahydroxy-5beta-cholestane'				'3404'	'acetyl-CoA+L-alanine=CoA+H(''+)+`N`-acetyl-L-alanine'
'm1253'	'5beta-cholestane-3alpha,7alpha,12alpha,27-tetraol'				'3405'	'acetyl-CoA+L-asparagine=CoA+H(''+)+`N`-acetyl-L-asparagine'
'm1254'	'5beta-cholestane-3alpha,7alpha,12alpha,27-tetraol'				'3410'	'O(,2)+15(`R`)-Hydroxy-(5`Z`,8`Z`,11`Z`,13`E`)-eicosatetraenoate=H(,2)O+5(`S`),6(`S`)-epoxy-15(`R`)-hydroxyeicosatetraenoate'
'm1255'	'5beta-cholestane-3alpha,7alpha,12alpha,27,27-pentaol'				'3413'	'O(,2)+2-arachidonoylglycerol=12-hydroperoxyeicosatetraenoate glyceryl ester'
'm1256'	'4-hydroxyestrone-2-S-glutathione'				'3414'	'H(,2)O+1-lyso-2-arachidonoyl-phosphatidate=Pi+2-arachidonoylglycerol (reversible)'
'm1257'	'4-hydroxyestrone-2-S-glutathione'				'3415'	'H(,2)O+1-lyso-2-arachidonoyl-phosphatidate=Pi+2-arachidonoylglycerol (reversible)'
'm1258'	'4-hydroxyestrone-2-S-glutathione'				'3416'	'H(,2)O+1-lyso-2-arachidonoyl-phosphatidate=Pi+2-arachidonoylglycerol (reversible)'
'm1259'	'4-hydroxy-17beta-estradiol-2-S-glutathione'				'3418'	'O(,2)+reduced acceptor+anandamide=acceptor+H(,2)O+12(`S`)-hydroxyarachidonylethanolamide'
'm1260'	'4-hydroxy-17beta-estradiol-2-S-glutathione'				'3419'	'O(,2)+reduced acceptor+anandamide=acceptor+H(,2)O+15(`S`)-hydroxyarachidonylethanolamide'
'm1261'	'4-hydroxy-17beta-estradiol-2-S-glutathione'				'3423'	'tryptamine+formaldehyde=propionaldehyde+1,2,3,4-tetrahydroisoquinoline'
'm1262'	'4_AND_alpha;-carboxy-5_AND_alpha;-cholesta-8,24-dien-3_AND_beta;-ol'				'3424'	'NAD(''+)+Prostaglandin E(,2) ethanolamide=NADH+H(''+)+15-oxo-Prostaglandin E(,2) ethanolamide'
'm1263'	'3-Keto-4-methylzymosterol'				'3429'	'prostaglandin E(,2)=H(,2)O+prostaglandin A(,2)'
'm1264'	'4_AND_alpha;-formyl-5_AND_alpha;-cholesta-8,24-dien-3_AND_beta;-ol'				'3430'	'prostaglandin D(,2)=H(,2)O+prostaglandin J(,2)'
'm1265'	'Cholesterol ester'				'3433'	'3-methylcrotonyl-Coa+glycine=CoA+H(''+)+3-methylcrotonoylglycine'
'm1266'	'Cholesterol ester'				'3434'	'3a,7a,12a-trihydroxy-5b-cholanoic acid+H(,2)O+NADP(''+)=NADPH+O(,2)+H(''+)+3a,12a-dihydroxy-5b-cholanoic acid'
'm1267'	'Cholesterol ester'				'3435'	'3a,7a,12a-trihydroxy-5b-cholanoic acid+H(,2)O+NADP(''+)=NADPH+O(,2)+H(''+)+3a,12a-dihydroxy-5b-cholanoic acid'
'm1268'	'4_AND_alpha;-carboxy-5_AND_alpha;-cholesta-8-en-3_AND_beta;-ol'				'3436'	'arachidonoyl-CoA+glycine=CoA+H(''+)+N-arachidonoylglycine'
'm1269'	'4alpha-Methyl-5alpha-cholest-7-en-3-one'				'3466'	'acetyl-CoA+L-cystathionine=CoA+H(''+)+`N`-acetyl-L-cystathionine'
'm1270'	'4alpha-Methylzymosterol'				'3473'	'acetyl-CoA+L-cysteine=CoA+H(''+)+`N`-acetyl-L-cysteine'
'm1271'	'4_AND_alpha;-hydroxymethyl-5_AND_alpha;-cholesta-8,24-dien-3_AND_beta;-ol'				'3474'	'NADPH+O(,2)+H(''+)+estrone=H(,2)O+NADP(''+)+16a-hydroxyestrone'
'm1272'	'4_AND_alpha;-formyl-5_AND_alpha;-cholesta-8-en-3_AND_beta;-ol'				'3475'	'NADPH+O(,2)+H(''+)+estrone=H(,2)O+NADP(''+)+16a-hydroxyestrone'
'm1273'	'4alpha-Methylcholesta-8-en-3beta-ol'				'3477'	'NADPH+O(,2)+H(''+)+25-hydroxyvitamin D(,3)=H(,2)O+NADP(''+)+24,25-Dihydroxyvitamin D(,3)'
'm1274'	'Methostenol'				'3483'	'12-hydroperoxyeicosatetraenoate+2 glutathione=12-hydroxyeicosatetraenoate+H(,2)O+Oxidized glutathione'
'm1275'	'4_AND_alpha;-hydroxymethyl-5_AND_alpha;-cholesta-8-en-3_AND_beta;-ol'				'3499'	'glutathione+dopamine `o`-quinone=5-S-glutathionyl-dopamine'
'm1276'	'N-Acetyl-D-glucosaminyldiphosphodolichol'				'3500'	'2 H(,2)O+kinetensin=L-leucine+kinetensin 1-3+kinetensin 4-8'
'm1277'	'N-Acetyl-D-glucosaminyldiphosphodolichol'				'3523'	'a-ketoglutarate+L-3-hydroxykynurenine=L-glutamate+H(,2)O+H(''+)+xanthurenate'
'm1278'	'13''-carboxy-alpha-tocotrienol'				'3524'	'a-ketoglutarate+L-3-hydroxykynurenine=L-glutamate+H(,2)O+H(''+)+xanthurenate'
'm1279'	'13''-carboxy-alpha-tocotrienol'				'3534'	'2 NADPH+2 O(,2)+H(''+)+13''-hydroxy-a-tocopherol=3 H(,2)O+2 NADP(''+)+13''-carboxy-a-tocopherol'
'm1280'	'alpha-Tocotrienol'				'3538'	'NADPH+O(,2)+H(''+)+`RRR`-a-tocopherol=H(,2)O+NADP(''+)+13''-hydroxy-a-tocopherol'
'm1281'	'alpha-Tocotrienol'				'3543'	'ATP+CoA+2 H(,2)O+NAD(''+)+O(,2)+9''-carboxy-a-chromanol=AMP+H(,2)O(,2)+NADH+PP(,i)+propionyl-CoA+2 H(''+)+7''-carboxy-a-chromanol'
'm1282'	'alpha-Tocotrienol'				'3544'	'ATP+CoA+2 H(,2)O+NAD(''+)+O(,2)+9''-carboxy-a-chromanol=AMP+H(,2)O(,2)+NADH+PP(,i)+propionyl-CoA+2 H(''+)+7''-carboxy-a-chromanol'
'm1283'	'13''-hydroxy-alpha-tocotrienol'				'3545'	'ATP+CoA+2 H(,2)O+NAD(''+)+O(,2)+5''-carboxy-a-chromanol=AMP+H(,2)O(,2)+NADH+PP(,i)+propionyl-CoA+2 H(''+)+3''-carboxy-a-chromanol'
'm1284'	'13''-hydroxy-alpha-tocotrienol'				'3546'	'ATP+CoA+2 H(,2)O+NAD(''+)+O(,2)+5''-carboxy-a-chromanol=AMP+H(,2)O(,2)+NADH+PP(,i)+propionyl-CoA+2 H(''+)+3''-carboxy-a-chromanol'
'm1285'	'4,4-Dimethyl-5alpha-cholesta-8,14,24-trien-3beta-ol'				'3553'	'lanosterol+NADPH+H(''+)=NADP(''+)+24,25-dihydrolanosterol'
'm1286'	'4,4-Dimethyl-5alpha-cholesta-8,14,24-trien-3beta-ol'				'3555'	'NADPH+H(''+)+cholesta-5,7,24-trien-3b-ol=desmosterol+NADP(''+)'
'm1287'	'4_AND_alpha;-formyl-4_AND_beta;-methyl-5_AND_alpha;-cholesta-8,24-dien-3_AND_beta;-ol'				'3556'	'NADPH+H(''+)+cholesta-5,7,24-trien-3b-ol=desmosterol+NADP(''+)'
'm1288'	'4alpha-Methylzymosterol-4-carboxylate'				'3558'	'melatonin+hydroxyl radical=H(''+)+6-hydroxymelatonin'
'm1289'	'13''-carboxy-alpha-tocopherol'				'3559'	'3-methylbutanoyl-CoA+glycine=CoA+H(''+)+isovalerylglycine'
'm1290'	'13''-carboxy-alpha-tocopherol'				'3560'	'2`S`-methylbutyryl-CoA+glycine=CoA+H(''+)+2-methylbutyrylglycine'
'm1291'	'trans-Oct-2-enoyl-CoA'				'3561'	'glycine+isobutyryl-CoA=CoA+H(''+)+isobutyrylglycine'
'm1292'	'3-Oxooctanoyl-CoA'				'3580'	'L-tryptophan=2 H(,2)O+b-carboline'
'm1293'	'14-Demethyllanosterol'				'3584'	'2,3-diketo-L-gulonate+H(,2)O=oxalate+H(''+)+L-threose'
'm1294'	'14-Demethyllanosterol'				'3585'	'Cl(''-)+H(,2)O(,2)=H(,2)O+hypochlorite'
'm1295'	'4,4-dimethylcholesta-8(9),14-dien-3beta-ol'				'3596'	'glutathione+adrenochrome=5-`S`-glutathionyl-adrenochrome hydroquinone'
'm1296'	'4,4-dimethylcholesta-8(9),14-dien-3beta-ol'				'3602'	'glutathione+dopaminochrome=5-`S`-glutathionyl-aminochrome reduced'
'm1297'	'4_AND_alpha;-hydroxymethyl-4_AND_beta;-methyl-5_AND_alpha;-cholesta-8,24-dien-3_AND_beta;-ol'				'3605'	'phosphoadenosinephosphosulfate+dopamine=adenosine 3'',5''-bisphosphate+H(''+)+dopamine sulfate'
'm1298'	'3beta-Hydroxy-4beta-methyl-5alpha-cholest-7-ene-4alpha-carboxylate'				'3612'	'H(,2)O+2-arachidonoylglycerol=arachidonate+glycerol+H(''+) (reversible)'
'm1299'	'Octanoyl-CoA'				'3620'	'H(''+)+urate+3 hydroxyl radical=allantoate+CO(,2) (reversible)'
'm1300'	'Octanoyl-CoA'				'3625'	'2 glutathione+3,3'',5'' - triiodothyronine=H(''+)+iodide+Oxidized glutathione+3,3''-diiodo-L-thyronine'
'm1301'	'(S)-Hydroxyoctanoyl-CoA'				'3627'	'2 glutathione+3,5,3'' - triiodothyronine=H(''+)+iodide+Oxidized glutathione+3,5-diiodo-L-thyronine'
'm1302'	'4,4-dimethylcholesta-8(9)-en-3beta-ol'				'3632'	'5b-cholestane-3a,7a,12a,27-tetraol+NAD(''+)=NADH+H(''+)+3a,7a,12a-trihydroxy-5b-cholestan-27-al'
'm1303'	'alpha-Tocopherol'				'3633'	'5b-cholestane-3a,7a,12a,27-tetraol+NAD(''+)=NADH+H(''+)+3a,7a,12a-trihydroxy-5b-cholestan-27-al'
'm1304'	'alpha-Tocopherol'				'3635'	'H(,2)O+NADP(''+)+3a,7a,12a-trihydroxy-5b-cholestan-27-al=NADPH+2 H(''+)+3a,7a,12a-trihydroxy-5b-cholestanoic acid anion'
'm1305'	'13''-hydroxy-alpha-tocopherol'				'3637'	'2 NADPH+2 O(,2)+H(''+)+7a,27-dihydroxycholesterol=3 H(,2)O+2 NADP(''+)+3b,7a-dihydroxy-5-cholestenoate'
'm1306'	'13''-hydroxy-_AND_alpha;-tocopherol'				'3640'	'ATP+CoA+3a,12a-dihydroxy-5b-cholanoic acid=AMP+PP(,i)+deoxycholoyl-CoA'
'm1307'	'mannosealpha1-6(ethanolaminephosphate-2)mannosealpha1-4(acyl)glucosaminylphosphatidylinositol'				'3644'	'ATP+CoA+taurine+lithocholate=AMP+CoA+PP(,i)+H(''+)+taurolithocholate'
'm1308'	'1,1-Dichloroethylene epoxide'				'3646'	'ATP+CoA+glycine+lithocholate=AMP+CoA+PP(,i)+H(''+)+glycolithocholate'
'm1309'	'1,1-Dichloroethylene epoxide'				'3650'	'H(,2)O+`N`-acetyl-L-asparagine=acetate+L-asparagine (reversible)'
'm1310'	'Glyoxylate'				'3652'	'H(,2)O+propionyl-CoA=CoA+propionate+H(''+)'
'm1311'	'Glyoxylate'				'3653'	'H(,2)O+propionyl-CoA=CoA+propionate+H(''+)'
'm1312'	'Oxalate'				'3654'	'H(,2)O+propionyl-CoA=CoA+propionate+H(''+)'
'm1313'	'2-Bromoacetaldehyde'				'3662'	'retinol=13-`cis`-retinol (reversible)'
'm1314'	'2-Bromoacetaldehyde'				'3668'	'`O`2''-4a-cyclic-tetrahydrobiopterin=quinonoid dihydrobiopterin'
'm1315'	'1,2-Dibromoethane'				'3669'	'UDP-galactose+galactosylceramide=H(''+)+UDP+Digalactosylceramide'
'm1316'	'1,2-Dibromoethane'				'3670'	'UDP-galactose+galactosylceramide=H(''+)+UDP+Digalactosylceramide'
'm1317'	'L-Amino acid'				'3673'	'acyl-CoA+retinol=CoA+vitamin-A-ester'
'm1318'	'Acetaldehyde'				'3680'	'UDP-galactose+ceramide=H(''+)+UDP+galactosylceramide'
'm1319'	'Acetaldehyde'				'3682'	'UDP-galactose+ceramide=H(''+)+UDP+galactosylceramide'
'm1320'	'Acetate'				'3686'	'CMP-`N`-acetylneuraminate+galactosylceramide=CMP+H(''+)+ganglioside GM4'
'm1321'	'Acetate'				'3688'	'UDP-galactose+Glucosylceramide=H(''+)+UDP+Lactosylceramide'
'm1322'	'Acetate'				'3692'	'ATP+CoA+2 H(,2)O+NAD(''+)+O(,2)+11''-carboxy-a-chromanol=acetyl-CoA+AMP+H(,2)O(,2)+NADH+PP(,i)+2 H(''+)+9''-carboxy-a-chromanol'
'm1323'	'Acetate'				'3693'	'ATP+CoA+2 H(,2)O+NAD(''+)+O(,2)+11''-carboxy-a-chromanol=acetyl-CoA+AMP+H(,2)O(,2)+NADH+PP(,i)+2 H(''+)+9''-carboxy-a-chromanol'
'm1324'	'Acetate'				'3709'	'UDP-galactose+Lactosylceramide=H(''+)+UDP+IsoGlobotriasyl ceramide'
'm1325'	'Acetate'				'3717'	'(2`S`)-pristanoyl-CoA=(2`R`)-pristanoyl-CoA'
'm1326'	'Glycolaldehyde'				'3725'	'NADP(''+)+testosterone=D(''4)-androstenedione+NADPH+H(''+)'
'm1327'	'Glycolate'				'3727'	'cortisol+2 NADPH+O(,2)+H(''+)=acetate+2 H(,2)O+2 NADP(''+)+11b-Hydroxyandrostenedione'
'm1328'	'Glycolate'				'3728'	'cortisol+2 NADPH+O(,2)+H(''+)=acetate+2 H(,2)O+2 NADP(''+)+11b-Hydroxyandrostenedione'
'm1329'	'Glycine'				'3736'	'H(,2)O+D-pantetheine=cysteamine+(`R`)-pantothenate'
'm1330'	'Glycine'				'3746'	'NADH+O(,2)+3 H(''+)+plasmanylethanolamine=2 H(,2)O+NAD(''+)+1-`O`-1''-alkenyl-2-acyl-phosphatidylethanolamine (reversible)'
'm1331'	'Glycine'				'3747'	'H(,2)O+1-`O`-1''-alkenyl-2-acyl-phosphatidylethanolamine=H(''+)+1-`O`-alk-1''-enyl-2-lyso-phosphatidylethanolamine+carboxylate'
'm1332'	'Ethanol'				'3748'	'H(,2)O+1-`O`-1''-alkenyl-2-acyl-phosphatidylethanolamine=H(''+)+1-`O`-alk-1''-enyl-2-lyso-phosphatidylethanolamine+carboxylate'
'm1333'	'Ethanolamine'				'3750'	'H(,2)O+1-`O`-1''-alkenyl-2-acyl-phosphatidylethanolamine=H(''+)+1-`O`-alk-1''-enyl-2-lyso-phosphatidylethanolamine+carboxylate'
'm1334'	'Ethanolamine'				'3752'	'H(,2)O+1-`O`-alk-1''-enyl-2-lyso-phosphatidylethanolamine=`O`-phosphoethanolamine+H(''+)+alk-1-enyl-glycerol'
'm1335'	'Hypotaurine'				'3754'	'dehydroascorbate+H(,2)O=2,3-diketo-L-gulonate'
'm1336'	'Hypotaurine'				'3757'	'ADP+H(''+)+alk-1-enyl-2-lyso-glycerophosphate=ATP+alk-1-enyl-glycerol (reversible)'
'm1337'	'Taurine'				'3758'	'CoA+plasmenate=acyl-CoA+alk-1-enyl-2-lyso-glycerophosphate'
'm1338'	'Cysteamine'				'3759'	'CoA+plasmenate=acyl-CoA+alk-1-enyl-2-lyso-glycerophosphate'
'm1339'	'Ethanolamine phosphate'				'3760'	'CoA+plasmenate=acyl-CoA+alk-1-enyl-2-lyso-glycerophosphate'
'm1340'	'Ethanolamine phosphate'				'3763'	'2 L-cysteine+O(,2)=L-cystine+H(,2)O(,2)'
'm1341'	'12-oxo-c-LTB3'				'3766'	'H(,2)O+allantoin=allantoate+H(''+)'
'm1342'	'12-oxo-c-LTB3'				'3768'	'NAD(''+)+27-hydroxycholesterol=NADH+H(''+)+7a-hydroxy-4-cholesten-3-one (reversible)'
'm1343'	'12-oxo-c-LTB3'				'3771'	'FMNH(,2)+NADP(''+)=FMN+NADPH+H(''+)'
'm1344'	'12-oxo-c-LTB3'				'3814'	'NAD(''+)+D-Dihydro-6,8-dithiooctamide=lipoate+NADH+H(''+) (reversible)'
'm1345'	'S-(PGA2)-glutathione'				'3817'	'H(,2)O(,2)+H(''+)+urate=alloxan+urea'
'm1346'	'S-(PGA2)-glutathione'				'3820'	'L-ascorbate+vitamin E radical=`RRR`-a-tocopherol+monodehydroascorbate'
'm1347'	'S-(PGA2)-glutathione'				'3823'	'dehydroascorbate+6,8-dimercaptooctanoic acid=L-ascorbate+lipoate (reversible)'
'm1348'	'S-(PGJ2)-glutathione'				'3827'	'NAD(''+)+(`S`)-3-hydroxypalmitoleoyl-CoA=NADH+3-oxopalmitoleoyl-CoA+H(''+)'
'm1349'	'S-(PGJ2)-glutathione'				'3828'	'NAD(''+)+(`S`)-3-hydroxypalmitoleoyl-CoA=NADH+3-oxopalmitoleoyl-CoA+H(''+)'
'm1350'	'S-(9-deoxy-delta9,12-PGD2)-glutathione'				'3830'	'NAD(''+)+`cis`-(3`S`)-hydroxytetradec-7-enoyl-CoA=3-oxomyrist-7-enoyl-CoA+NADH+H(''+)'
'm1351'	'S-(9-deoxy-delta9,12-PGD2)-glutathione'				'3831'	'NAD(''+)+`cis`-(3`S`)-hydroxytetradec-7-enoyl-CoA=3-oxomyrist-7-enoyl-CoA+NADH+H(''+)'
'm1352'	'S-(9-deoxy-delta9,12-PGD2)-glutathione'				'3833'	'NAD(''+)+3(`S`)-3-hydroxydodecen-(5`Z`)-oyl-CoA=3-oxolaur-`cis`-5-enoyl-CoA+NADH+H(''+)'
'm1353'	'2,6-dimethyl-trans-2-heptenoyl-CoA'				'3834'	'NAD(''+)+3(`S`)-3-hydroxydodecen-(5`Z`)-oyl-CoA=3-oxolaur-`cis`-5-enoyl-CoA+NADH+H(''+)'
'm1354'	'3-oxo-(2S)-methylisocapryloyl-CoA'				'3835'	'NADPH+H(''+)+1-acyl-glycerone phosphate=NADP(''+)+1-acyl-`sn`-glycerol 3-phosphate'
'm1355'	'10,11-dihydro-12R-hydroxy-leukotriene C4'				'3837'	'ATP+CoA+palmitoleate=AMP+palmitoleoyl-CoA+PP(,i) (reversible)'
'm1356'	'10,11-dihydro-12R-hydroxy-leukotriene C4'				'3838'	'ATP+CoA+palmitoleate=AMP+palmitoleoyl-CoA+PP(,i) (reversible)'
'm1357'	'S-(9-hydroxy-PGA2)-glutathione'				'3839'	'FAD+palmitoleoyl-CoA=FADH(,2)+`trans`,`cis`-hexadeca-2,9-dienoyl-CoA'
'm1358'	'S-(9-deoxy-delta12-PGD2)-glutathione'				'3840'	'FAD+palmitoleoyl-CoA=FADH(,2)+`trans`,`cis`-hexadeca-2,9-dienoyl-CoA'
'm1359'	'S-(9-deoxy-delta12-PGD2)-glutathione'				'3841'	'FAD+`cis`-myrist-7-enoyl-CoA=FADH(,2)+`trans`,`cis`-myristo-2,7-dienoyl-CoA'
'm1360'	'S-(9-deoxy-delta12-PGD2)-glutathione'				'3842'	'FAD+`cis`-myrist-7-enoyl-CoA=FADH(,2)+`trans`,`cis`-myristo-2,7-dienoyl-CoA'
'm1361'	'Leukotriene C4'				'3843'	'FADH(,2)+`trans`,`cis`-dodeca-2,5-dienoyl-CoA=FAD+`cis`-laur-5-enoyl-CoA'
'm1362'	'Leukotriene C4'				'3844'	'FADH(,2)+`trans`,`cis`-dodeca-2,5-dienoyl-CoA=FAD+`cis`-laur-5-enoyl-CoA'
'm1363'	'2(R),6-dimethyl-heptanoyl-CoA'				'3845'	'CoA+3-oxopalmitoleoyl-CoA=acetyl-CoA+`cis`-myrist-7-enoyl-CoA'
'm1364'	'2(S),6-dimethyl-heptanoyl-CoA'				'3846'	'CoA+3-oxopalmitoleoyl-CoA=acetyl-CoA+`cis`-myrist-7-enoyl-CoA'
'm1365'	'3(S)-hydroxy-2(S),6-dimethyl-heptanoyl-CoA'				'3847'	'CoA+3-oxomyrist-7-enoyl-CoA=acetyl-CoA+`cis`-laur-5-enoyl-CoA'
'm1366'	'S-(PGA1)-glutathione'				'3848'	'CoA+3-oxomyrist-7-enoyl-CoA=acetyl-CoA+`cis`-laur-5-enoyl-CoA'
'm1367'	'S-(PGA1)-glutathione'				'3851'	'H(,2)O+`trans`,`cis`-hexadeca-2,9-dienoyl-CoA=(`S`)-3-hydroxypalmitoleoyl-CoA'
'm1368'	'S-(PGA1)-glutathione'				'3852'	'H(,2)O+`trans`,`cis`-hexadeca-2,9-dienoyl-CoA=(`S`)-3-hydroxypalmitoleoyl-CoA'
'm1369'	'S-(9-hydroxy-PGA1)-glutathione'				'3853'	'H(,2)O+`trans`,`cis`-myristo-2,7-dienoyl-CoA=`cis`-(3`S`)-hydroxytetradec-7-enoyl-CoA'
'm1370'	'Squalene'				'3854'	'H(,2)O+`trans`,`cis`-myristo-2,7-dienoyl-CoA=`cis`-(3`S`)-hydroxytetradec-7-enoyl-CoA'
'm1371'	'Squalene'				'3855'	'H(,2)O+`trans`,`cis`-dodeca-2,5-dienoyl-CoA=3(`S`)-3-hydroxydodecen-(5`Z`)-oyl-CoA'
'm1372'	'(S)-2,3-Epoxysqualene'				'3856'	'H(,2)O+`trans`,`cis`-dodeca-2,5-dienoyl-CoA=3(`S`)-3-hydroxydodecen-(5`Z`)-oyl-CoA'
'm1373'	'(S)-2,3-Epoxysqualene'				'3857'	'acyl-CoA+1-alkyl-2-lyso-`sn`-glycero-3-phosphate=CoA+1-alkyl-2-acyl-`sn`-glycero-3-phosphate'
'm1374'	'Lanosterol'				'3858'	'NAD(''+)+12`S`-HHT=NADH+H(''+)+12-oxo-(5`Z`,8`Z`,10`E`)-heptadecatrienoic acid'
'm1375'	'24,25-Dihydrolanosterol'				'3859'	'H(,2)O+1-alkyl-2-acyl-`sn`-glycero-3-phosphate=Pi+1-alkyl-2-acyl-`sn`-glycerol'
'm1376'	'all-trans-Hexaprenyl diphosphate'				'3862'	'TDP+phospho`enol`pyruvate+H(''+)=TTP+pyruvate'
'm1377'	'Presqualene diphosphate'				'3867'	'CDP-ethanolamine+1-alkyl-2-acyl-`sn`-glycerol=CMP+H(''+)+alkylacylglycerophosphoethanolamine'
'm1378'	'Presqualene diphosphate'				'3868'	'CDP-ethanolamine+1-alkyl-2-acyl-`sn`-glycerol=CMP+H(''+)+alkylacylglycerophosphoethanolamine'
'm1379'	'trans,cis-deca-2,4-dienoyl-CoA'				'3871'	'1,2-diacyl-`sn`-glycerol+H(,2)O=1-monoacylglycerol+H(''+)+carboxylate'
'm1380'	'trans,cis-deca-2,4-dienoyl-CoA'				'3872'	'dCDP+phospho`enol`pyruvate+H(''+)=dCTP+pyruvate'
'm1381'	'trans,cis-deca-2,4-dienoyl-CoA'				'3875'	'ATP+1-phosphatidyl-`myo`-inositol 5-phosphate=ADP+1-phosphatidyl-D-`myo`-inositol 4,5-bisphosphate+H(''+)'
'm1382'	'trans-_AND_Delta;_ST_SUP_LT_2_ST_/SUP_LT_, cis-_AND_Delta;_ST_SUP_LT_4_ST_/SUP_LT_-decadienoyl-CoA'				'3876'	'ATP+1-phosphatidyl-`myo`-inositol 5-phosphate=ADP+1-phosphatidyl-D-`myo`-inositol 4,5-bisphosphate+H(''+)'
'm1383'	'cis-deca-4-enoyl-CoA'				'3878'	'ATP+1-phosphatidyl-`myo`-inositol 5-phosphate=ADP+1-phosphatidyl-D-`myo`-inositol 4,5-bisphosphate+H(''+)'
'm1384'	'cis-deca-4-enoyl-CoA'				'3879'	'ATP+1-phosphatidyl-`myo`-inositol 5-phosphate=ADP+H(''+)+1-phosphatidyl-`myo`-inositol 3,5-bisphosphate'
'm1385'	'trans-3-decenoyl-CoA'				'3880'	'ATP+1-phosphatidyl-`myo`-inositol 5-phosphate=ADP+H(''+)+1-phosphatidyl-`myo`-inositol 3,5-bisphosphate'
'm1386'	'trans-3-decenoyl-CoA'				'3881'	'ATP+1-phosphatidyl-`myo`-inositol 5-phosphate=ADP+H(''+)+1-phosphatidyl-`myo`-inositol 3,5-bisphosphate'
'm1387'	'trans-3-decenoyl-CoA'				'3882'	'ATP+1-phosphatidyl-`myo`-inositol 5-phosphate=ADP+H(''+)+1-phosphatidyl-`myo`-inositol 3,5-bisphosphate'
'm1388'	'trans-Dec-2-enoyl-CoA'				'3883'	'ATP+phosphatidyl-`myo`-inositol 3-phosphate=ADP+H(''+)+1-phosphatidyl-`myo`-inositol 3,5-bisphosphate'
'm1389'	'trans-Dec-2-enoyl-CoA'				'3884'	'ATP+phosphatidyl-`myo`-inositol 3-phosphate=ADP+H(''+)+1-phosphatidyl-`myo`-inositol 3,5-bisphosphate'
'm1390'	'trans-Dec-2-enoyl-CoA'				'3888'	'NADPH+O(,2)+H(''+)+24-oxo-1a,25-dihydroxyvitamin D(,3)=H(,2)O+NADP(''+)+24-oxo-1a,23,25-trihydroxyvitamin D(,3)'
'm1391'	'3-Oxodecanoyl-CoA'				'3889'	'NADPH+H(''+)+1-alkyl-glycerone phosphate=NADP(''+)+1-alkyl-2-lyso-`sn`-glycero-3-phosphate'
'm1392'	'Decanoyl-CoA'				'3892'	'arachidonoyl-CoA+O(,2)=H(,2)O(,2)+2-`trans`-`cis`,`cis`,`cis`,`cis`-4,8,11,14-eicosapentaenoyl-CoA'
'm1393'	'(S)-Hydroxydecanoyl-CoA'				'3893'	'arachidonoyl-CoA+O(,2)=H(,2)O(,2)+2-`trans`-`cis`,`cis`,`cis`,`cis`-4,8,11,14-eicosapentaenoyl-CoA'
'm1394'	'beta-D-Galactosyl-1,4-beta-D-glucosylceramide'				'3894'	'H(,2)O+`trans`-2-`cis`,`cis`,`cis`-8,11,14-eicosatetraenoyl-CoA=3(`S`)-hydroxy-dihomo-g-linolenoyl-CoA'
'm1395'	'beta-D-Galactosyl-1,4-beta-D-glucosylceramide'				'3895'	'NAD(''+)+3(`S`)-hydroxy-dihomo-g-linolenoyl-CoA=NADH+H(''+)+3-oxo-dihomo-g-linolenoyl-CoA'
'm1396'	'beta-D-Galactosyl-1,4-beta-D-glucosylceramide'				'3896'	'CoA+3-oxo-dihomo-g-linolenoyl-CoA=acetyl-CoA+g-linolenoyl-CoA'
'm1397'	'beta-D-Galactosyl-1,4-beta-D-glucosylceramide'				'3897'	'CoA+3-oxo-6`Z`,9`Z`,12`Z`-octadecatrienoyl-CoA=acetyl-CoA+4`Z`,7`Z`,10`Z`-hexadecatrienoyl-CoA'
'm1398'	'Digalactosylceramide'				'3898'	'H(,2)O+2`E`,6`Z`,9`Z`,12`Z`-octadecatetraenoyl-CoA=3(`S`)-hydroxy-6`Z`,9`Z`,12`Z`-octadecatrienoyl-CoA'
'm1399'	'Digalactosylceramide'				'3899'	'NAD(''+)+3(`S`)-hydroxy-6`Z`,9`Z`,12`Z`-octadecatrienoyl-CoA=NADH+H(''+)+3-oxo-6`Z`,9`Z`,12`Z`-octadecatrienoyl-CoA'
'm1400'	'Digalactosylceramide'				'3900'	'3`Z`,7`Z`,10`Z`-hexadecatrienoyl-CoA=`trans`,`cis`,`cis`-2,7,10-hexadecatrienoyl-CoA'
'm1401'	'Digalactosylceramide'				'3901'	'3`Z`,7`Z`,10`Z`-hexadecatrienoyl-CoA=`trans`,`cis`,`cis`-2,7,10-hexadecatrienoyl-CoA'
'm1402'	'4(R),8-dimethyl-trans-2-nonenoyl-CoA'				'3902'	'NADPH+H(''+)+2`E`,4`Z`,7`Z`,10`Z`-hexadecatetraenoyl-CoA=NADP(''+)+3`Z`,7`Z`,10`Z`-hexadecatrienoyl-CoA'
'm1403'	'3-oxo-4(R),8-dimethyl-nonanoyl-CoA'				'3903'	'O(,2)+4`Z`,7`Z`,10`Z`-hexadecatrienoyl-CoA=H(,2)O(,2)+2`E`,4`Z`,7`Z`,10`Z`-hexadecatetraenoyl-CoA'
'm1404'	'4(R),8-dimethyl-nonanoyl-CoA'				'3904'	'2-`trans`-`cis`,`cis`,`cis`,`cis`-4,8,11,14-eicosapentaenoyl-CoA=`trans`-3-`cis`-5,8,11,14-eicosapentaenoyl-CoA'
'm1405'	'4(R),8-dimethyl-nonanoyl-CoA'				'3905'	'2-`trans`-`cis`,`cis`,`cis`,`cis`-4,8,11,14-eicosapentaenoyl-CoA=`trans`-3-`cis`-5,8,11,14-eicosapentaenoyl-CoA'
'm1406'	'3(S)-hydroxy-4(R),8-dimethyl-nonanoyl-CoA'				'3906'	'NADPH+H(''+)+2-`trans`-`cis`,`cis`,`cis`,`cis`-4,8,11,14-eicosapentaenoyl-CoA=NADP(''+)+`trans`-3-`cis`-8,11,14-eicosatetraenoyl-CoA'
'm1407'	'Biliverdin'				'3907'	'O(,2)+g-linolenoyl-CoA=H(,2)O(,2)+2`E`,6`Z`,9`Z`,12`Z`-octadecatetraenoyl-CoA'
'm1408'	'Bilirubin'				'3908'	'`cis`,`cis`-myristo-5,8-dienoyl-CoA+O(,2)=H(,2)O(,2)+`trans`-2-`cis`,`cis`-5,8-tetradecatrienoyl-CoA'
'm1409'	'Bilirubin'				'3909'	'`trans`-2-`cis`,`cis`-5,8-tetradecatrienoyl-CoA=(3`E`,5`Z`,8`Z`)-tetradecatrienoyl-CoA'
'm1410'	'trans,cis-dodeca-2,5-dienoyl-CoA'				'3910'	'(3`E`,5`Z`,8`Z`)-tetradecatrienoyl-CoA=`trans`-2-`cis`,`cis`-4,8-tetradecatrienoyl-CoA'
'm1411'	'trans,cis-dodeca-2,5-dienoyl-CoA'				'3911'	'NADPH+H(''+)+`trans`-2-`cis`,`cis`-4,8-tetradecatrienoyl-CoA=NADP(''+)+`trans`-3-`cis`-8-tetradecadienoyl-CoA'
'm1412'	'3-oxolaur-cis-5-enoyl-CoA'				'3912'	'`trans`-2-`cis`,`cis`,`cis`-8,11,14-eicosatetraenoyl-CoA=`trans`-3-`cis`-8,11,14-eicosatetraenoyl-CoA'
'm1413'	'3-oxolaur-cis-5-enoyl-CoA'				'3913'	'`trans`-2-`cis`-8-tetradecadienoyl-CoA=`trans`-3-`cis`-8-tetradecadienoyl-CoA'
'm1414'	'3-oxolaur-6-cis-enoyl-CoA'				'3914'	'H(,2)O+`trans`-2-`cis`-8-tetradecadienoyl-CoA=(3`S`)-3-hydroxy-`cis`-8-tetradecenoyl-CoA'
'm1415'	'3-oxolaur-6-cis-enoyl-CoA'				'3915'	'NAD(''+)+(3`S`)-3-hydroxy-`cis`-8-tetradecenoyl-CoA=NADH+H(''+)+3-oxo-`cis`-8-tetradecenoyl-CoA'
'm1416'	'3-oxolaur-6-cis-enoyl-CoA'				'3916'	'CoA+3-oxo-`cis`-8-tetradecenoyl-CoA=acetyl-CoA+`cis`-6-dodecenoyl-CoA'
'm1417'	'cis-laur-5-enoyl-CoA'				'3918'	'phosphoadenosinephosphosulfate+reduced thioredoxin=adenosine 3'',5''-bisphosphate+2 H(''+)+oxidized thioredoxin+sulfite'
'm1418'	'cis-laur-5-enoyl-CoA'				'3919'	'leukotriene B(,4)+NAD(''+)=NADH+H(''+)+12-oxo-leukotriene B(,4)'
'm1419'	'cis-6-dodecenoyl-CoA'				'3921'	'leukotriene B(,4)+NAD(''+)=NADH+H(''+)+12-oxo-leukotriene B(,4) (reversible)'
'm1420'	'cis-6-dodecenoyl-CoA'				'3925'	'H(,2)O+NAD(''+)+20-oxo-leukotriene B(,4)=NADH+2 H(''+)+20-carboxy-leukotriene-B(,4)'
'm1421'	'cis-6-dodecenoyl-CoA'				'3926'	'H(,2)O+NAD(''+)+20-oxo-leukotriene B(,4)=NADH+2 H(''+)+20-carboxy-leukotriene-B(,4)'
'm1422'	'(3S)-3-hydroxydodec-cis-6-enoyl-CoA'				'3927'	'H(,2)O+NAD(''+)+20-oxo-leukotriene B(,4)=NADH+2 H(''+)+20-carboxy-leukotriene-B(,4)'
'm1423'	'(3S)-3-hydroxydodec-cis-6-enoyl-CoA'				'3929'	'17b-estradiol+NADPH+O(,2)+H(''+)=2-hydroxy-17b-estradiol+H(,2)O+NADP(''+)'
'm1424'	'3(S)-3-hydroxydodecen-(5Z)-oyl-CoA'				'3931'	'NADPH+O(,2)+H(''+)+20-hydroxy-leukotriene B(,4)=H(,2)O+NADP(''+)+20-dihydroxyleukotriene B(,4)'
'm1425'	'3(S)-3-hydroxydodecen-(5Z)-oyl-CoA'				'3933'	'NADPH+O(,2)+H(''+)+20-dihydroxyleukotriene B(,4)=H(,2)O+NADP(''+)+20-trihydroxy-leukotriene-B(,4)'
'm1426'	'trans,cis-Lauro-2,6-dienoyl-CoA'				'3934'	'H(,2)O+H(''+)+20-carboxy-leukotriene-B(,4)=20-trihydroxy-leukotriene-B(,4) (reversible)'
'm1427'	'trans,cis-Lauro-2,6-dienoyl-CoA'				'3937'	'NADPH+O(,2)+H(''+)+12-oxo-leukotriene B(,4)=H(,2)O+NADP(''+)+12-oxo-20-hydroxy-leukotriene B(,4)'
'm1428'	'cis,cis-3,6-Dodecadienoyl-CoA'				'3939'	'NADPH+O(,2)+H(''+)+12-oxo-20-hydroxy-leukotriene B(,4)=H(,2)O+NADP(''+)+12-oxo-20-dihydroxy-leukotriene B(,4)'
'm1429'	'cis,cis-3,6-Dodecadienoyl-CoA'				'3941'	'NADPH+O(,2)+H(''+)+12-oxo-20-dihydroxy-leukotriene B(,4)=H(,2)O+NADP(''+)+12-oxo-20-trihydroxy-leukotriene B(,4)'
'm1430'	'3-cis-Dodecenoyl-CoA'				'3943'	'12-oxo-20-trihydroxy-leukotriene B(,4)=H(,2)O+H(''+)+12-oxo-20-carboxy-leukotriene B(,4)'
'm1431'	'3-cis-Dodecenoyl-CoA'				'3945'	'H(,2)O+1-alkyl-2-acyl-`sn`-glycero-3-phosphocholine=H(''+)+1-alkyl-2-lyso-`sn`-glycero-3-phosphocholine+carboxylate'
'm1432'	'3-cis-Dodecenoyl-CoA'				'3946'	'H(,2)O+1-alkyl-2-acyl-`sn`-glycero-3-phosphocholine=H(''+)+1-alkyl-2-lyso-`sn`-glycero-3-phosphocholine+carboxylate'
'm1433'	'2-trans-Dodecenoyl-CoA'				'3948'	'H(,2)O+1-alkyl-2-acyl-`sn`-glycero-3-phosphocholine=H(''+)+1-alkyl-2-lyso-`sn`-glycero-3-phosphocholine+carboxylate'
'm1434'	'2-trans-Dodecenoyl-CoA'				'3950'	'dolichyl D-mannosyl phosphate+mannosea1-6(ethanolaminephosphate-2)mannosea1-4(acyl)glucosaminylphosphatidylinositol=dolichyl phosphate+mannosea1-2mannosea1-6(ethanolaminephosphate-2)mannosea1-4glucosaminyl-acyl-phosphatidylinositol'
'm1435'	'3-Oxododecanoyl-CoA'				'3962'	'O(,2)+(5`Z`,8`Z`,11`Z`,13`E`)-(15`S`)-15-Hydroperoxyeicosa-5,8,11,13-tetraenoate=H(,2)O(,2)+5(`S`),6(`S`)-epoxy-15(`S`)-hydroxy-7`E`,9`E`,11`Z`,13`E`-eicosatetraenoic acid anion'
'm1436'	'Lauroyl-CoA'				'3963'	'(5`Z`,8`Z`,11`Z`,13`E`)-(15`S`)-15-Hydroperoxyeicosa-5,8,11,13-tetraenoate=14,15-DiHETE'
'm1437'	'(S)-3-Hydroxydodecanoyl-CoA'				'3965'	'acetyl-CoA+1-alkyl-2-lyso-`sn`-glycero-3-phosphocholine=CoA+1-alkyl-2-acetyl-`sn`-glycero-3-phosphocholine'
'm1438'	'Heme'				'3966'	'H(,2)O+5(`S`),6(`S`)-epoxy-15(`S`)-hydroxy-7`E`,9`E`,11`Z`,13`E`-eicosatetraenoic acid anion=lipoxin B(,4)'
'm1439'	'Heme'				'3968'	'H(,2)O+5(`S`),6(`S`)-epoxy-15(`S`)-hydroxy-7`E`,9`E`,11`Z`,13`E`-eicosatetraenoic acid anion=lipoxin B(,4)'
'm1440'	'Heme'				'3969'	'H(,2)O+5(`S`),6(`S`)-epoxy-15(`S`)-hydroxy-7`E`,9`E`,11`Z`,13`E`-eicosatetraenoic acid anion=lipoxin B(,4)'
'm1441'	'Protoporphyrin'				'3971'	'H(,2)O+5(`S`),6(`S`)-epoxy-15(`S`)-hydroxy-7`E`,9`E`,11`Z`,13`E`-eicosatetraenoic acid anion=lipoxin A(,4)'
'm1442'	'Protoporphyrin'				'3972'	'H(,2)O+5(`S`),6(`S`)-epoxy-15(`S`)-hydroxy-7`E`,9`E`,11`Z`,13`E`-eicosatetraenoic acid anion=lipoxin A(,4)'
'm1443'	'Protoporphyrinogen IX'				'3973'	'H(,2)O+5(`S`),6(`S`)-epoxy-15(`S`)-hydroxy-7`E`,9`E`,11`Z`,13`E`-eicosatetraenoic acid anion=lipoxin A(,4)'
'm1444'	'kinetensin 4-8'				'3974'	'leukotriene A(,4)+NADPH+O(,2)+H(''+)=H(,2)O+NADP(''+)+5(`S`),6(`S`)-epoxy-15(`S`)-hydroxy-7`E`,9`E`,11`Z`,13`E`-eicosatetraenoic acid anion'
'm1445'	'trans-2-cis,cis-5,8-tetradecatrienoyl-CoA'				'3978'	'arachidonate+O(,2)+reduced acceptor=acceptor+H(,2)O+15(`R`)-Hydroxy-(5`Z`,8`Z`,11`Z`,13`E`)-eicosatetraenoate'
'm1446'	'trans-2-cis,cis-5,8-tetradecatrienoyl-CoA'				'3995'	'3(`S`)-2-hydroxyphytanoyl-CoA=formyl-Coa+2(`S`)-pristanal'
'm1447'	'(3E,5Z,8Z)-tetradecatrienoyl-CoA'				'3996'	'H(,2)O+NAD(''+)+2(`S`)-pristanal=NADH+2 H(''+)+(2`S`,6`R`,10`R`)-pristanate (reversible)'
'm1448'	'trans-2-cis,cis-4,8-tetradecatrienoyl-CoA'				'3997'	'ATP+CoA+(2`S`,6`R`,10`R`)-pristanate=AMP+PP(,i)+(2`S`)-pristanoyl-CoA'
'm1449'	'3-oxo-cis,cis-5,8-tetradecadienoyl-CoA'				'4000'	'H(,2)O+NAD(''+)+2(`R`)-pristanal=NADH+pristanate+2 H(''+)'
'm1450'	'3-oxo-cis,cis-5,8-tetradecadienoyl-CoA'				'4001'	'ATP+CoA+pristanate=AMP+PP(,i)+(2`R`)-pristanoyl-CoA'
'm1451'	'cis,cis-myristo-5,8-dienoyl-CoA'				'4003'	'2-hydroxyphytanoyl-CoA=formyl-Coa+2(`R`)-pristanal'
'm1452'	'cis,cis-myristo-5,8-dienoyl-CoA'				'4004'	'H(,2)O+`trans`-2,3-dehydropristanoyl-CoA=3(`R`)-hydroxy-pristanoyl-CoA'
'm1453'	'trans,cis-myristo-2,7-dienoyl-CoA'				'4005'	'NAD(''+)+3(`R`)-hydroxy-pristanoyl-CoA=NADH+H(''+)+3-oxopristanoyl-CoA'
'm1454'	'trans,cis-myristo-2,7-dienoyl-CoA'				'4006'	'(2`S`,6`R`,10`R`)-trimethyl-hendecanoyl-CoA=(2`R`,6`R`,10`R`)-trimethyl-hendecanoyl-CoA (reversible)'
'm1455'	'trans-3-cis-8-tetradecadienoyl-CoA'				'4007'	'O(,2)+(4`R`,8`R`,12`R`)-trimethyl-tridecanoyl-CoA=H(,2)O(,2)+(4`R`,8`R`,12`R`)-trimethyl-2`E`-tridecenoyl-CoA'
'm1456'	'trans-2-cis-8-tetradecadienoyl-CoA'				'4008'	'O(,2)+(2`S`)-pristanoyl-CoA=H(,2)O(,2)+`trans`-2,3-dehydropristanoyl-CoA'
'm1457'	'3-oxomyrist-7-enoyl-CoA'				'4009'	'H(,2)O+(4`R`,8`R`,12`R`)-trimethyl-2`E`-tridecenoyl-CoA=3(`R`)-hydroxy-(4`R`,8`R`,12`R`)-trimethyl-tridecanoyl-CoA'
'm1458'	'3-oxomyrist-7-enoyl-CoA'				'4010'	'NAD(''+)+3(`R`)-hydroxy-(4`R`,8`R`,12`R`)-trimethyl-tridecanoyl-CoA=NADH+H(''+)+3-oxo-(4`R`,8`R`,12`R`)-trimethyl-tridecanoyl-CoA'
'm1459'	'3-oxomyrist-7-enoyl-CoA'				'4011'	'O(,2)+(2`S`,6`R`,10`R`)-trimethyl-hendecanoyl-CoA=H(,2)O(,2)+(2`S`,6`R`,10`R`)-trimethyl-2`E`-hendecenoyl-CoA'
'm1460'	'3(S)-hydroxy-5Z,8Z-tetradecadienoyl-CoA'				'4012'	'CoA+3-oxo-(2`S`,6`R`,10`R`)-trimethyl-hendecanoyl-CoA=propionyl-CoA+4(`R`),8-dimethyl-nonanoyl-CoA'
'm1461'	'3(S)-hydroxy-5Z,8Z-tetradecadienoyl-CoA'				'4013'	'H(,2)O+(2`S`,6`R`,10`R`)-trimethyl-2`E`-hendecenoyl-CoA=3(`R`)-hydroxy-(2`S`,6`R`,10)-trimethyl-hendecanoyl-CoA'
'm1462'	'3-oxo-cis-8-tetradecenoyl-CoA'				'4014'	'NAD(''+)+3(`R`)-hydroxy-(2`S`,6`R`,10)-trimethyl-hendecanoyl-CoA=NADH+H(''+)+3-oxo-(2`S`,6`R`,10`R`)-trimethyl-hendecanoyl-CoA'
'm1463'	'alpha-N-Acetyl-D-glucosaminyl-(1-_LT_4)-beta-D-glucuronosyl-(1-_LT_3)- beta-D-galactosyl-(1-_LT_3)-beta-D-galactosyl-(1-_LT_4)-beta-D- xylosylproteoglycan'				'4015'	'dopamine+H(,2)O(,2)=2 H(,2)O+dopamine `o`-quinone'
'm1464'	'alpha-N-Acetyl-D-glucosaminyl-(1-_LT_4)-beta-D-glucuronosyl-(1-_LT_3)- beta-D-galactosyl-(1-_LT_3)-beta-D-galactosyl-(1-_LT_4)-beta-D- xylosylproteoglycan'				'4016'	'dopamine+H(,2)O(,2)=2 H(,2)O+dopamine `o`-quinone (reversible)'
'm1465'	'cis-myrist-7-enoyl-CoA'				'4017'	'dopamine+H(,2)O(,2)=2 H(,2)O+dopamine `o`-quinone'
'm1466'	'cis-myrist-7-enoyl-CoA'				'4018'	'H(,2)O(,2)+dopamine `o`-quinone=2 H(,2)O+H(''+)+dopaminochrome'
'm1467'	'(2S,6R,10R)-trimethyl-2E-hendecenoyl-CoA'				'4019'	'H(,2)O(,2)+dopamine `o`-quinone=2 H(,2)O+H(''+)+dopaminochrome'
'm1468'	'cis-(3S)-hydroxytetradec-7-enoyl-CoA'				'4020'	'H(,2)O(,2)+dopamine `o`-quinone=2 H(,2)O+H(''+)+dopaminochrome'
'm1469'	'cis-(3S)-hydroxytetradec-7-enoyl-CoA'				'4021'	'CoA+3-oxo-(4`R`,8`R`,12`R`)-trimethyl-tridecanoyl-CoA=acetyl-CoA+(2`R`,6`R`,10`R`)-trimethyl-hendecanoyl-CoA'
'm1470'	'(3S)-3-hydroxy-cis-8-tetradecenoyl-CoA'				'4023'	'malonyl-CoA+H(''+)+g-linolenoyl-CoA=CO(,2)+CoA+3-oxo-dihomo-g-linolenoyl-CoA'
'm1471'	'3-oxo-(2S,6R,10R)-trimethyl-hendecanoyl-CoA'				'4025'	'NADPH+H(''+)+`trans`-2-`cis`,`cis`,`cis`-8,11,14-eicosatetraenoyl-CoA=NADP(''+)+dihomo-g-linolenoyl-CoA'
'm1472'	'(2S,6R,10R)-trimethyl-hendecanoyl-CoA'				'4028'	'NADPH+H(''+)+eicosa-2`E`,8`Z`,11`Z`,14`Z`,17`Z`-pentaenoyl-CoA=NADP(''+)+(8`Z`,11`Z`,14`Z`,17`Z`)-eicosatetraenoyl-CoA'
'm1473'	'(2R,6R,10R)-trimethyl-hendecanoyl-CoA'				'4029'	'NADPH+H(''+)+eicosa-2`E`,8`Z`,11`Z`,14`Z`,17`Z`-pentaenoyl-CoA=NADP(''+)+(8`Z`,11`Z`,14`Z`,17`Z`)-eicosatetraenoyl-CoA'
'm1474'	'3(R)-hydroxy-(2S,6R,10)-trimethyl-hendecanoyl-CoA'				'4030'	'NADH+O(,2)+H(''+)+(8`Z`,11`Z`,14`Z`,17`Z`)-eicosatetraenoyl-CoA=2 H(,2)O+NAD(''+)+eicosa-5,8,11,14,17-all-`cis`-pentaenoyl-CoA'
'm1475'	'trans-Tetradec-2-enoyl-CoA'				'4033'	'NADH+O(,2)+H(''+)+a-linolenoyl-CoA=2 H(,2)O+NAD(''+)+stearidonoyl-CoA'
'm1476'	'3-Oxotetradecanoyl-CoA'				'4035'	'malonyl-CoA+H(''+)+stearidonoyl-CoA=CO(,2)+CoA+3-keto-eicosa-8,11,14,17-all-`cis`-tetraenoyl-CoA'
'm1477'	'all-trans-Heptaprenyl diphosphate'				'4038'	'NAD(''+)+5a-androstane-3b,17b-diol=NADH+H(''+)+5a-dihydrotestosterone'
'm1478'	'Tetradecanoyl-CoA'				'4039'	'NAD(''+)+5a-androstane-3b,17b-diol=NADH+H(''+)+5a-dihydrotestosterone'
'm1479'	'(S)-3-Hydroxytetradecanoyl-CoA'				'4040'	'NADPH+H(''+)+3-keto-eicosa-8,11,14,17-all-`cis`-tetraenoyl-CoA=NADP(''+)+3(`S`)-hydroxy-all-`cis`-8,11,14,17-eicosatetraenoyl-CoA'
'm1480'	'mannosealpha1-2mannosealpha1-6(ethanolaminephosphate-2)mannosealpha1-4glucosaminyl-acyl-phosphatidylinositol'				'4042'	'3(`S`)-hydroxy-all-`cis`-8,11,14,17-eicosatetraenoyl-CoA=H(,2)O+eicosa-2`E`,8`Z`,11`Z`,14`Z`,17`Z`-pentaenoyl-CoA'
'm1481'	'Coproporphyrinogen III'				'4043'	'3(`S`)-hydroxy-all-`cis`-8,11,14,17-eicosatetraenoyl-CoA=H(,2)O+eicosa-2`E`,8`Z`,11`Z`,14`Z`,17`Z`-pentaenoyl-CoA'
'm1482'	'Coproporphyrinogen III'				'4044'	'ATP+CoA+a-linolenate=AMP+PP(,i)+a-linolenoyl-CoA'
'm1483'	'Coproporphyrinogen I'				'4050'	'NADPH+H(''+)+2-`trans`-7,10,13,16,19-all-`cis`-docosahexaenoyl-CoA=NADP(''+)+docosa-7,10,13,16,19-all-`cis`-pentaenoyl-CoA'
'm1484'	'2E,4Z,7Z,10Z-hexadecatetraenoyl-CoA'				'4052'	'malonyl-CoA+H(''+)+eicosa-5,8,11,14,17-all-`cis`-pentaenoyl-CoA=CO(,2)+CoA+3-oxo-docosa-7,10,13,16,19-all-`cis`-pentaenoyl-CoA'
'm1485'	'trans,cis,cis-2,7,10-hexadecatrienoyl-CoA'				'4054'	'NADPH+H(''+)+3-oxo-docosa-7,10,13,16,19-all-`cis`-pentaenoyl-CoA=NADP(''+)+3(`S`)-hydroxy-docosa-7,10,13,16,19-all-`cis`-pentaenoyl-CoA'
'm1486'	'trans,cis,cis-2,7,10-hexadecatrienoyl-CoA'				'4056'	'3(`S`)-hydroxy-docosa-7,10,13,16,19-all-`cis`-pentaenoyl-CoA=H(,2)O+2-`trans`-7,10,13,16,19-all-`cis`-docosahexaenoyl-CoA'
'm1487'	'4Z,7Z,10Z-hexadecatrienoyl-CoA'				'4057'	'NADPH+H(''+)+2-`trans`-9,12,15,18,21-all-`cis`-tetracosahexaenoyl-CoA=NADP(''+)+tetracosa-9,12,15,18,21-all-`cis`-pentaenoyl-CoA'
'm1488'	'3Z,7Z,10Z-hexadecatrienoyl-CoA'				'4058'	'NADPH+H(''+)+2-`trans`-9,12,15,18,21-all-`cis`-tetracosahexaenoyl-CoA=NADP(''+)+tetracosa-9,12,15,18,21-all-`cis`-pentaenoyl-CoA'
'm1489'	'3Z,7Z,10Z-hexadecatrienoyl-CoA'				'4060'	'malonyl-CoA+H(''+)+docosa-7,10,13,16,19-all-`cis`-pentaenoyl-CoA=CO(,2)+CoA+3-oxo-all-`cis`-6,9,12,15,18-tetracosapentaenoyl-CoA'
'm1490'	'3-oxo-cis,cis-7,10-hexadecadienoyl-CoA'				'4061'	'NADPH+H(''+)+3-oxo-all-`cis`-6,9,12,15,18-tetracosapentaenoyl-CoA=NADP(''+)+3(`S`)-hydroxy-tetracosa-9,12,15,18,21-all-`cis`-pentaenoyl-CoA'
'm1491'	'3-oxo-cis,cis-7,10-hexadecadienoyl-CoA'				'4062'	'NADPH+H(''+)+3-oxo-all-`cis`-6,9,12,15,18-tetracosapentaenoyl-CoA=NADP(''+)+3(`S`)-hydroxy-tetracosa-9,12,15,18,21-all-`cis`-pentaenoyl-CoA'
'm1492'	'cis,cis-palmito-7,10-dienoyl-CoA'				'4063'	'3(`S`)-hydroxy-tetracosa-9,12,15,18,21-all-`cis`-pentaenoyl-CoA=H(,2)O+2-`trans`-9,12,15,18,21-all-`cis`-tetracosahexaenoyl-CoA'
'm1493'	'cis,cis-palmito-7,10-dienoyl-CoA'				'4064'	'3(`S`)-hydroxy-tetracosa-9,12,15,18,21-all-`cis`-pentaenoyl-CoA=H(,2)O+2-`trans`-9,12,15,18,21-all-`cis`-tetracosahexaenoyl-CoA'
'm1494'	'trans,cis-hexadeca-2,9-dienoyl-CoA'				'4066'	'O(,2)+D(''7,24)-cholestadienol=H(,2)O(,2)+cholesta-5,7,24-trien-3b-ol'
'm1495'	'trans,cis-hexadeca-2,9-dienoyl-CoA'				'4069'	'ATP+CoA+timnodonate=AMP+PP(,i)+eicosa-5,8,11,14,17-all-`cis`-pentaenoyl-CoA (reversible)'
'm1496'	'3-oxopalmitoleoyl-CoA'				'4070'	'ATP+CoA+timnodonate=AMP+PP(,i)+eicosa-5,8,11,14,17-all-`cis`-pentaenoyl-CoA'
'm1497'	'3-oxopalmitoleoyl-CoA'				'4072'	'4,4-dimethylcholesta-8(9)-en-3b-ol=cholesta-8(9)-en-3b-ol+2 one carbon unit'
'm1498'	'(3S)-3-hydroxy-cis,cis-palmito-7,10-dienoyl-CoA'				'4074'	'NADPH+H(''+)+4,4-dimethylcholesta-8(9),14-dien-3b-ol=NADP(''+)+4,4-dimethylcholesta-8(9)-en-3b-ol'
'm1499'	'(3S)-3-hydroxy-cis,cis-palmito-7,10-dienoyl-CoA'				'4075'	'NADH+O(,2)+H(''+)+tetracosa-9,12,15,18,21-all-`cis`-pentaenoyl-CoA=2 H(,2)O+NAD(''+)+tetracosa-6,9,12,15,18,21-all-`cis`-hexaenoyl-CoA'
'm1500'	'palmitoleoyl-CoA'				'4076'	'NADH+O(,2)+H(''+)+tetracosa-9,12,15,18,21-all-`cis`-pentaenoyl-CoA=2 H(,2)O+NAD(''+)+tetracosa-6,9,12,15,18,21-all-`cis`-hexaenoyl-CoA'
'm1501'	'palmitoleoyl-CoA'				'4078'	'cholesta-8(9)-en-3b-ol=lathosterol'
'm1502'	'palmitoleoyl-CoA'				'4079'	'CoA+3-oxo-all-`cis`-6,9,12,15,18,21-tetracosahexaenoyl-CoA=acetyl-CoA+docosa-4,7,10,13,16,19-all-`cis`-hexaenoyl-CoA'
'm1503'	'palmitoleoyl-CoA'				'4080'	'H(,2)O+`trans`-2-all-`cis`-6,9,12,15,18,21-tetracosaheptaenoyl-CoA=(3`S`)-hydroxy-tetracosa-6,9,12,15,18,21-all-`cis`-hexaenoyl-CoA'
'm1504'	'(4R,8R,12R)-trimethyl-2E-tridecenoyl-CoA'				'4081'	'NAD(''+)+(3`S`)-hydroxy-tetracosa-6,9,12,15,18,21-all-`cis`-hexaenoyl-CoA=NADH+H(''+)+3-oxo-all-`cis`-6,9,12,15,18,21-tetracosahexaenoyl-CoA'
'm1505'	'(S)-3-hydroxypalmitoleoyl-CoA'				'4083'	'NADPH+O(,2)+H(''+)+1a,24`R`,25-trihydroxyvitamin D(,3)=2 H(,2)O+NADP(''+)+24-oxo-1a,25-dihydroxyvitamin D(,3)'
'm1506'	'(S)-3-hydroxypalmitoleoyl-CoA'				'4088'	'O(,2)+tetracosa-6,9,12,15,18,21-all-`cis`-hexaenoyl-CoA=H(,2)O(,2)+`trans`-2-all-`cis`-6,9,12,15,18,21-tetracosaheptaenoyl-CoA'
'm1507'	'3-oxo-(4R,8R,12R)-trimethyl-tridecanoyl-CoA'				'4090'	'ATP+CoA+nisinate=AMP+PP(,i)+tetracosa-6,9,12,15,18,21-all-`cis`-hexaenoyl-CoA (reversible)'
'm1508'	'3(R)-hydroxy-(4R,8R,12R)-trimethyl-tridecanoyl-CoA'				'4092'	'NADPH+H(''+)+docosa-4,7,10,13,16,19-all-`cis`-hexaenoyl-CoA=NADP(''+)+adrenoyl-CoA'
'm1509'	'trans-Hexadec-2-enoyl-CoA'				'4093'	'malonyl-CoA+H(''+)+adrenoyl-CoA=CO(,2)+CoA+3-oxo-all-`cis`-6,9,12,15,18-tetracosapentaenoyl-CoA'
'm1510'	'3-Oxopalmitoyl-CoA'				'4094'	'malonyl-CoA+H(''+)+adrenoyl-CoA=CO(,2)+CoA+3-oxo-all-`cis`-6,9,12,15,18-tetracosapentaenoyl-CoA'
'm1511'	'Palmitoyl-CoA'				'4095'	'NADH+O(,2)+H(''+)+tetracosa-9,12,15,18-all-`cis`-tetraenoyl-CoA=2 H(,2)O+NAD(''+)+tetracosa-6,9,12,15,18-all-`cis`-pentaenoyl-CoA'
'm1512'	'Palmitoyl-CoA'				'4097'	'NADPH+H(''+)+2-`trans`-9,12,15,18-all-`cis`-tetracosapentaenoyl-CoA=NADP(''+)+tetracosa-9,12,15,18-all-`cis`-tetraenoyl-CoA'
'm1513'	'Palmitoyl-CoA'				'4098'	'NADPH+H(''+)+2-`trans`-9,12,15,18-all-`cis`-tetracosapentaenoyl-CoA=NADP(''+)+tetracosa-9,12,15,18-all-`cis`-tetraenoyl-CoA'
'm1514'	'Palmitoyl-CoA'				'4100'	'arachidonoyl-CoA+malonyl-CoA+H(''+)=CO(,2)+CoA+3-oxo-docosa-7,10,13,16-all-`cis`-tetraenoyl-CoA'
'm1515'	'4,8,12-Trimethyltridecanoyl-CoA'				'4102'	'NADPH+H(''+)+3-oxo-docosa-7,10,13,16-all-`cis`-tetraenoyl-CoA=NADP(''+)+3(`S`)-hydroxy-docosa-7,10,13,16-all-`cis`-tetraenoyl-CoA'
[truncated: 2,928 more rows]

## Sheet: iColorectalCancer1750
Metabolite ID	Metabolite Name				Reaction ID	Reaction Name
[truncated: 4,469 more rows]

[truncated: 12 more sheets: iEndometrialCancer1713, iLiverCancer1788, iLungCancer1490, iOvarianCancer1620, iPancreaticCancer1613, iProstateCancer1560, iRenalCancer1448, iSkinCancer1386, iStomachCancer1511, iTestisCancer1483, iThyroidCancer1710, iUrothelialCancer1532]
