# Supplementary material for: Controllability in Cancer Metabolic Networks According to Drug Targets as Driver Nodes
Source: PLoS One. 2013 Nov 25;8(11):e79397. doi: 10.1371/journal.pone.0079397 (PMC3839908; doi:10.1371/journal.pone.0079397)
Supplement: File S6 — Anticancer metabolic drugs and their targets. (XLSX) [file pone.0079397.s006.xlsx]

## Sheet: Sheet1
All anticancer metabolic drugs and their metabolic targets
Drug card	Generic name	Metabolic targets
DB00242	Cladribine	DHFR
DB00293	Raltitrexed	TYMS
DB00352	Thioguanine	GART-DHFR-GART-TYMS
DB00441	Gemcitabine	IMPDH2-HPRT1-GMPR-GMPR2-ADSL-IMPDH1-AMPD2-GMPS-AMPD1-AMPD3-PPAT
DB00544	Fluorouracil	IMPDH1-HPRT1-PPAT
DB00552	Pentostatin	ADA-PNP
DB00563	Methotrexate	ADA-RRM1
DB00631	Clofarabine	RRM1
DB00642	Pemetrexed	TYMS
DB00855	Aminolevulinic acid	TYMS-CMPK1-RRM1
DB01005	Hydroxyurea	DPYD-TYMS
DB01033	Mercaptopurine	ALAD
DB01073	Fludarabine	RRM1
DB01101	Capecitabine	ADA
