# Supplementary material for: Controllability in Cancer Metabolic Networks According to Drug Targets as Driver Nodes
Source: PLoS One. 2013 Nov 25;8(11):e79397. doi: 10.1371/journal.pone.0079397 (PMC3839908; doi:10.1371/journal.pone.0079397)
Supplement: File S7 — Metabolic functions of the drug targets. (XLSX) [file pone.0079397.s007.xlsx]

## Sheet: Sheet1
All metabolic targets and their functions
Drug Target	Metabolic target function
DHFR	Dihydrofolate reductase
TYMS	Thymidylate synthase
GART	Trifunctional purine biosynthetic protein adenosine-3
IMPDH2	Inosine-5'-monophosphate dehydrogenase 2
HPRT1	Hypoxanthine-guanine phosphoribosyltransferase
GMPR	GMP reductase 1
GMPR2	GMP reductase 2
ADSL	Adenylosuccinate lyase
IMPDH1	Inosine-5'-monophosphate dehydrogenase 1
AMPD2	AMP deaminase 2
GMPS	GMP synthase
AMPD1	AMP deaminase 1
AMPD3	AMP deaminase 3
PPAT	Amidophosphoribosyltransferase
ADA	Adenosine deaminase
PNP	Purine nucleoside phosphorylase
RRM1	Ribonucleoside-diphosphate reductase large subunit
CMPK1	UMP-CMP kinase
DPYD	Dihydropyrimidine dehydrogenase [NADP(+)]
ALAD	Delta-aminolevulinic acid dehydratase
